# Supplementary material for: Methylome and Transcriptome-Based Integration Analysis Identified Molecular Signatures Associated With Meningitis Induced by Glaesserella parasuis
Source: Front Immunol. 2022 Feb 25;13:840399. doi: 10.3389/fimmu.2022.840399 (PMC8913945; doi:10.3389/fimmu.2022.840399)
Supplement: Supplementary file 6 [file DataSheet_4.zip]

Archive with 3 entries (2 files):
- Supplementary file 4_DMLs annotated.txt
- __MACOSX/
- __MACOSX/._Supplementary file 4_DMLs annotated.txt
