# Supplementary material for: Methylome and Transcriptome-Based Integration Analysis Identified Molecular Signatures Associated With Meningitis Induced by Glaesserella parasuis
Source: Front Immunol. 2022 Feb 25;13:840399. doi: 10.3389/fimmu.2022.840399 (PMC8913945; doi:10.3389/fimmu.2022.840399)
Supplement: Supplementary file 6 [file DataSheet_4.zip › Supplementary file 4_DMLs annotated.txt]

chr	start	end	mu1	mu2	diff	pval	Annotation	gene_id
chr1	258568	258569	0.351896491	0.664846463	-0.312949972	0.003767953	intron (ENSSSCT00000026580, intron 1 of 5)	ENSSSCG00000029697
chr1	258585	258586	0.360547123	0.696268131	-0.335721008	0.002792176	intron (ENSSSCT00000026580, intron 1 of 5)	ENSSSCG00000029697
chr1	258754	258755	0.402288342	0.603922276	-0.201633934	0.024571682	intron (ENSSSCT00000026580, intron 1 of 5)	ENSSSCG00000029697
chr1	258755	258756	0.402288342	0.603922276	-0.201633934	0.003407671	intron (ENSSSCT00000026580, intron 1 of 5)	ENSSSCG00000029697
chr1	284601	284602	0.412359698	0.197477961	0.214881737	0.033426339	intron (ENSSSCT00000024788, intron 5 of 11)	ENSSSCG00000027726
chr1	284648	284649	0.452055539	0.176282989	0.27577255	7.04E-07	intron (ENSSSCT00000024788, intron 5 of 11)	ENSSSCG00000027726
chr1	284862	284863	0.443001611	0.177610372	0.265391239	0.00017878	intron (ENSSSCT00000024788, intron 5 of 11)	ENSSSCG00000027726
chr1	284873	284874	0.443001611	0.177610372	0.265391239	0.000126929	intron (ENSSSCT00000024788, intron 5 of 11)	ENSSSCG00000027726
chr1	284875	284876	0.443001611	0.177610372	0.265391239	0.000126929	intron (ENSSSCT00000024788, intron 5 of 11)	ENSSSCG00000027726
chr1	284877	284878	0.443001611	0.177610372	0.265391239	0.000126929	intron (ENSSSCT00000024788, intron 5 of 11)	ENSSSCG00000027726
chr1	286622	286623	0.578448392	0.781419212	-0.20297082	9.07E-08	exon (ENSSSCT00000024788, exon 9 of 12)	ENSSSCG00000027726
chr1	325006	325007	0.768636329	0.551603032	0.217033297	0.018221242	Intergenic	NA
chr1	362848	362849	0.70609891	0.958615565	-0.252516655	0.010165102	Intergenic	NA
chr1	378437	378438	0.567881946	0.867827246	-0.2999453	0.002261289	Intergenic	NA
chr1	378464	378465	0.567881946	0.867827246	-0.2999453	0.002716972	Intergenic	NA
chr1	378472	378473	0.567881946	0.867827246	-0.2999453	0.002288739	Intergenic	NA
chr1	378473	378474	0.567881946	0.867827246	-0.2999453	0.002716972	Intergenic	NA
chr1	378491	378492	0.567881946	0.867827246	-0.2999453	0.002549792	Intergenic	NA
chr1	378492	378493	0.567881946	0.867827246	-0.2999453	0.002831522	Intergenic	NA
chr1	378495	378496	0.567881946	0.867827246	-0.2999453	0.001331962	Intergenic	NA
chr1	378496	378497	0.567881946	0.867827246	-0.2999453	0.002831522	Intergenic	NA
chr1	378511	378512	0.567881946	0.867827246	-0.2999453	0.002335814	Intergenic	NA
chr1	378512	378513	0.567881946	0.867827246	-0.2999453	0.002587867	Intergenic	NA
chr1	378536	378537	0.567881946	0.867827246	-0.2999453	0.002647224	Intergenic	NA
chr1	378548	378549	0.567881946	0.867827246	-0.2999453	0.002549792	Intergenic	NA
chr1	386099	386100	0.637043868	0.97653391	-0.339490042	0.028631005	Intergenic	NA
chr1	386112	386113	0.637043868	0.97653391	-0.339490042	0.01606398	Intergenic	NA
chr1	386120	386121	0.637043868	0.97653391	-0.339490042	4.80E-13	Intergenic	NA
chr1	386126	386127	0.637043868	0.97653391	-0.339490042	3.31E-13	Intergenic	NA
chr1	387934	387935	0.297493539	0.6588423	-0.361348761	7.66E-14	Intergenic	NA
chr1	387942	387943	0.297493539	0.6588423	-0.361348761	0	Intergenic	NA
chr1	387968	387969	0.297493539	0.6588423	-0.361348761	4.07E-07	Intergenic	NA
chr1	387971	387972	0.297493539	0.6588423	-0.361348761	2.71E-07	Intergenic	NA
chr1	387995	387996	0.297493539	0.6588423	-0.361348761	3.35E-07	Intergenic	NA
chr1	388005	388006	0.297493539	0.6588423	-0.361348761	3.36E-07	Intergenic	NA
chr1	388010	388011	0.297493539	0.6588423	-0.361348761	1.99E-06	Intergenic	NA
chr1	388016	388017	0.297493539	0.6588423	-0.361348761	6.87E-07	Intergenic	NA
chr1	388056	388057	0.297493539	0.6588423	-0.361348761	1.86E-07	Intergenic	NA
chr1	388079	388080	0.297493539	0.6588423	-0.361348761	3.40E-08	Intergenic	NA
chr1	388085	388086	0.297493539	0.6588423	-0.361348761	1.33E-08	Intergenic	NA
chr1	388099	388100	0.297493539	0.6588423	-0.361348761	2.75E-09	Intergenic	NA
chr1	388108	388109	0.297493539	0.6588423	-0.361348761	7.07E-09	Intergenic	NA
chr1	388117	388118	0.297493539	0.6588423	-0.361348761	1.49E-09	Intergenic	NA
chr1	388125	388126	0.297493539	0.6588423	-0.361348761	0	Intergenic	NA
chr1	388128	388129	0.297493539	0.6588423	-0.361348761	0	Intergenic	NA
chr1	388136	388137	0.297493539	0.6588423	-0.361348761	0	Intergenic	NA
chr1	388168	388169	0.297493539	0.6588423	-0.361348761	0	Intergenic	NA
chr1	495783	495784	0.480805957	0.742239517	-0.261433559	1.10E-05	Intergenic	NA
chr1	495813	495814	0.480805957	0.742239517	-0.261433559	2.11E-06	Intergenic	NA
chr1	533189	533190	0.840353462	0.639296035	0.201057427	0.017311333	Intergenic	NA
chr1	533246	533247	0.825804459	0.62176167	0.20404279	4.51E-10	Intergenic	NA
chr1	538780	538781	0.59501401	0.830688988	-0.235674978	0.00015327	Intergenic	NA
chr1	542378	542379	0.547394579	0.787082938	-0.239688359	3.61E-07	Intergenic	NA
chr1	542386	542387	0.547394579	0.787082938	-0.239688359	3.61E-07	Intergenic	NA
chr1	542455	542456	0.552865559	0.778803755	-0.225938195	0.000956411	Intergenic	NA
chr1	542566	542567	0.514749854	0.777778205	-0.263028351	0.040857606	Intergenic	NA
chr1	543336	543337	0.518375233	0.812727078	-0.294351845	0.002073249	Intergenic	NA
chr1	543355	543356	0.518375233	0.812727078	-0.294351845	0.000217187	Intergenic	NA
chr1	567299	567300	0.424330536	0.778483422	-0.354152887	1.20E-05	Intergenic	NA
chr1	567301	567302	0.424330536	0.778483422	-0.354152887	3.43E-06	Intergenic	NA
chr1	567309	567310	0.424330536	0.778483422	-0.354152887	2.36E-05	Intergenic	NA
chr1	567324	567325	0.424330536	0.778483422	-0.354152887	0.035013444	Intergenic	NA
chr1	567350	567351	0.424330536	0.778483422	-0.354152887	0.046985892	Intergenic	NA
chr1	567396	567397	0.424330536	0.778483422	-0.354152887	0.046551855	Intergenic	NA
chr1	567419	567420	0.424330536	0.778483422	-0.354152887	0.035558242	Intergenic	NA
chr1	567473	567474	0.424330536	0.778483422	-0.354152887	3.17E-06	Intergenic	NA
chr1	567478	567479	0.424330536	0.778483422	-0.354152887	2.71E-05	Intergenic	NA
chr1	567479	567480	0.424330536	0.778483422	-0.354152887	3.17E-06	Intergenic	NA
chr1	567492	567493	0.424330536	0.778483422	-0.354152887	3.43E-06	Intergenic	NA
chr1	567493	567494	0.424330536	0.778483422	-0.354152887	3.17E-06	Intergenic	NA
chr1	567512	567513	0.424330536	0.778483422	-0.354152887	2.71E-05	Intergenic	NA
chr1	567513	567514	0.424330536	0.778483422	-0.354152887	3.43E-06	Intergenic	NA
chr1	567514	567515	0.424330536	0.778483422	-0.354152887	2.71E-05	Intergenic	NA
chr1	604326	604327	0.94784943	0.603935027	0.343914403	0.038587035	Intergenic	NA
chr1	604383	604384	0.94784943	0.603935027	0.343914403	0.000215741	Intergenic	NA
chr1	642017	642018	0.725400442	0.949922192	-0.22452175	0.000208544	Intergenic	NA
chr1	642032	642033	0.725400442	0.949922192	-0.22452175	0.00044062	Intergenic	NA
chr1	728231	728232	0.616813054	0.965453529	-0.348640474	1.34E-09	Intergenic	NA
chr1	728251	728252	0.616813054	0.965453529	-0.348640474	5.92E-07	Intergenic	NA
chr1	728318	728319	0.616813054	0.965453529	-0.348640474	0.018362671	Intergenic	NA
chr1	728351	728352	0.616813054	0.965453529	-0.348640474	0.018721797	Intergenic	NA
chr1	729018	729019	0.938494119	0.659809551	0.278684568	1.60E-06	Intergenic	NA
chr1	729022	729023	0.938494119	0.659809551	0.278684568	1.60E-06	Intergenic	NA
chr1	729043	729044	0.938494119	0.659809551	0.278684568	5.86E-06	Intergenic	NA
chr1	729053	729054	0.938494119	0.659809551	0.278684568	4.78E-06	Intergenic	NA
chr1	729071	729072	0.938494119	0.659809551	0.278684568	4.86E-06	Intergenic	NA
chr1	729090	729091	0.938494119	0.659809551	0.278684568	2.11E-06	Intergenic	NA
chr1	729190	729191	0.938494119	0.659809551	0.278684568	3.36E-06	Intergenic	NA
chr1	743809	743810	0.693163478	0.901724219	-0.208560742	5.01E-05	Intergenic	NA
chr1	743853	743854	0.693163478	0.901724219	-0.208560742	0.000216343	Intergenic	NA
chr1	743874	743875	0.693163478	0.901724219	-0.208560742	0.000458538	Intergenic	NA
chr1	743891	743892	0.693163478	0.901724219	-0.208560742	0.00053652	Intergenic	NA
chr1	743898	743899	0.693163478	0.901724219	-0.208560742	0.000758324	Intergenic	NA
chr1	743909	743910	0.693163478	0.901724219	-0.208560742	0.000599223	Intergenic	NA
chr1	743914	743915	0.693163478	0.901724219	-0.208560742	0.000526569	Intergenic	NA
chr1	743917	743918	0.693163478	0.901724219	-0.208560742	0.00050776	Intergenic	NA
chr1	743928	743929	0.693163478	0.901724219	-0.208560742	0.000512082	Intergenic	NA
chr1	743936	743937	0.693163478	0.901724219	-0.208560742	0.000777459	Intergenic	NA
chr1	743943	743944	0.693163478	0.901724219	-0.208560742	0.000239857	Intergenic	NA
chr1	743955	743956	0.693163478	0.901724219	-0.208560742	1.45E-06	Intergenic	NA
chr1	743964	743965	0.693163478	0.901724219	-0.208560742	3.46E-07	Intergenic	NA
chr1	743977	743978	0.693163478	0.901724219	-0.208560742	2.94E-09	Intergenic	NA
chr1	743979	743980	0.693163478	0.901724219	-0.208560742	2.04E-08	Intergenic	NA
chr1	788938	788939	0.38060188	0.582618615	-0.202016735	0.039525305	Intergenic	NA
chr1	788993	788994	0.38060188	0.582618615	-0.202016735	0.03926655	Intergenic	NA
chr1	790252	790253	0.680141554	0.931147053	-0.251005499	0.000435986	Intergenic	NA
chr1	790262	790263	0.680141554	0.931147053	-0.251005499	0.000315563	Intergenic	NA
chr1	790272	790273	0.72317627	0.927295432	-0.204119163	0.002323425	Intergenic	NA
chr1	790276	790277	0.72317627	0.927295432	-0.204119163	0.002323425	Intergenic	NA
chr1	800015	800016	0.776292688	0.576154168	0.200138521	0.008005765	Intergenic	NA
chr1	800040	800041	0.776292688	0.576154168	0.200138521	0.009271949	Intergenic	NA
chr1	800041	800042	0.776292688	0.576154168	0.200138521	0.007027993	Intergenic	NA
chr1	800069	800070	0.776292688	0.576154168	0.200138521	0.012329512	Intergenic	NA
chr1	800070	800071	0.776292688	0.576154168	0.200138521	0.010790795	Intergenic	NA
chr1	800082	800083	0.776292688	0.576154168	0.200138521	0.008466201	Intergenic	NA
chr1	800083	800084	0.776292688	0.576154168	0.200138521	0.01061013	Intergenic	NA
chr1	800096	800097	0.776292688	0.576154168	0.200138521	0.007027993	Intergenic	NA
chr1	800097	800098	0.776292688	0.576154168	0.200138521	0.006705753	Intergenic	NA
chr1	810107	810108	0.366472345	0.618258401	-0.251786056	0.003824845	Intergenic	NA
chr1	810110	810111	0.366472345	0.618258401	-0.251786056	0.002997262	Intergenic	NA
chr1	810124	810125	0.366472345	0.618258401	-0.251786056	0.004989528	Intergenic	NA
chr1	820321	820322	0.897446436	0.679625625	0.21782081	0.048345298	Intergenic	NA
chr1	820417	820418	0.897446436	0.679625625	0.21782081	0.040202435	Intergenic	NA
chr1	841181	841182	0.713457465	0.487352439	0.226105027	0.00440766	Intergenic	NA
chr1	841350	841351	0.809605786	0.517931398	0.291674388	5.76E-05	Intergenic	NA
chr1	1065503	1065504	0.577138571	0.87572459	-0.298586018	0.006149375	intron (ENSSSCT00000004431, intron 3 of 6)	ENSSSCG00000004008
chr1	1675017	1675018	0.883199249	0.663960275	0.219238973	0.011514474	Intergenic	NA
chr1	1675020	1675021	0.883199249	0.663960275	0.219238973	0.01018734	Intergenic	NA
chr1	1675083	1675084	0.883199249	0.663960275	0.219238973	0.014242721	Intergenic	NA
chr1	1675095	1675096	0.883199249	0.663960275	0.219238973	0.011514474	Intergenic	NA
chr1	1845733	1845734	0.850408563	0.611647889	0.238760674	0.000549154	Intergenic	NA
chr1	1873180	1873181	0.55866331	0.774954339	-0.216291029	0.000577129	Intergenic	NA
chr1	1873184	1873185	0.55866331	0.774954339	-0.216291029	0.000139402	Intergenic	NA
chr1	1873189	1873190	0.555412758	0.758816821	-0.203404063	4.28E-05	Intergenic	NA
chr1	1873195	1873196	0.578525823	0.787923282	-0.209397459	1.39E-06	Intergenic	NA
chr1	1873215	1873216	0.584523367	0.812395701	-0.227872334	4.45E-06	Intergenic	NA
chr1	1930055	1930056	0.6659544	0.938196673	-0.272242273	0.000579041	Intergenic	NA
chr1	1930062	1930063	0.6659544	0.938196673	-0.272242273	0.000464074	Intergenic	NA
chr1	1950341	1950342	0.548958967	0.901297451	-0.352338483	3.93E-07	Intergenic	NA
chr1	1950358	1950359	0.579237222	0.897924274	-0.318687052	1.04E-05	Intergenic	NA
chr1	1950380	1950381	0.57953571	0.891669221	-0.31213351	0.006146144	Intergenic	NA
chr1	1950431	1950432	0.552493444	0.878401185	-0.32590774	0.006636284	Intergenic	NA
chr1	1951517	1951518	0.949770898	0.477180785	0.472590113	1.04E-06	Intergenic	NA
chr1	1951575	1951576	0.809086102	0.360741144	0.448344958	0.004887209	Intergenic	NA
chr1	1953980	1953981	0.54232482	0.775441898	-0.233117078	3.79E-05	Intergenic	NA
chr1	1953983	1953984	0.54232482	0.775441898	-0.233117078	8.50E-05	Intergenic	NA
chr1	1953993	1953994	0.54232482	0.775441898	-0.233117078	0.010163787	Intergenic	NA
chr1	1954048	1954049	0.54232482	0.775441898	-0.233117078	0.007555516	Intergenic	NA
chr1	1954087	1954088	0.540628034	0.759660276	-0.219032242	0.015522508	Intergenic	NA
chr1	1954168	1954169	0.543190976	0.763949229	-0.220758253	8.40E-05	Intergenic	NA
chr1	1954203	1954204	0.540628034	0.76664032	-0.226012286	4.40E-05	Intergenic	NA
chr1	1954324	1954325	0.501588508	0.751422305	-0.249833797	0.010587444	Intergenic	NA
chr1	2008779	2008780	0.689558868	0.891488036	-0.201929169	0.009348006	Intergenic	NA
chr1	2008819	2008820	0.676426114	0.886737293	-0.210311179	8.53E-06	Intergenic	NA
chr1	2008824	2008825	0.676426114	0.886737293	-0.210311179	0.000152619	Intergenic	NA
chr1	2008827	2008828	0.676426114	0.886737293	-0.210311179	1.13E-05	Intergenic	NA
chr1	2039128	2039129	0.819437292	0.531185601	0.288251691	0.000790965	Intergenic	NA
chr1	2039166	2039167	0.595088416	0.367036716	0.2280517	0.00010485	Intergenic	NA
chr1	2039167	2039168	0.595088416	0.367036716	0.2280517	0.02384926	Intergenic	NA
chr1	2039678	2039679	0.632591887	0.430126409	0.202465478	0.011625725	Intergenic	NA
chr1	2039705	2039706	0.628316592	0.421948806	0.206367786	0.000100705	Intergenic	NA
chr1	2039735	2039736	0.628316592	0.421948806	0.206367786	3.27E-06	Intergenic	NA
chr1	2039742	2039743	0.628316592	0.421948806	0.206367786	8.94E-05	Intergenic	NA
chr1	2039752	2039753	0.628316592	0.421948806	0.206367786	0.000411303	Intergenic	NA
chr1	2039791	2039792	0.689583769	0.461879912	0.227703858	7.72E-06	Intergenic	NA
chr1	2039820	2039821	0.689583769	0.461879912	0.227703858	2.10E-05	Intergenic	NA
chr1	2039857	2039858	0.70110896	0.458273339	0.242835621	4.68E-05	Intergenic	NA
chr1	2039867	2039868	0.70110896	0.458273339	0.242835621	5.16E-05	Intergenic	NA
chr1	2039881	2039882	0.70110896	0.458273339	0.242835621	3.46E-06	Intergenic	NA
chr1	2039886	2039887	0.729906758	0.448135058	0.2817717	6.95E-10	Intergenic	NA
chr1	2039892	2039893	0.729906758	0.448135058	0.2817717	3.92E-12	Intergenic	NA
chr1	2039903	2039904	0.729906758	0.448135058	0.2817717	2.30E-06	Intergenic	NA
chr1	2039918	2039919	0.738996934	0.48295942	0.256037514	3.32E-09	Intergenic	NA
chr1	2039938	2039939	0.745477356	0.500219449	0.245257907	5.99E-05	Intergenic	NA
chr1	2055109	2055110	0.673435798	0.876457728	-0.20302193	1.51E-05	Intergenic	NA
chr1	2055110	2055111	0.673435798	0.876457728	-0.20302193	7.49E-05	Intergenic	NA
chr1	2055126	2055127	0.673435798	0.876457728	-0.20302193	2.93E-05	Intergenic	NA
chr1	2055127	2055128	0.673435798	0.876457728	-0.20302193	0.000798182	Intergenic	NA
chr1	2214277	2214278	0.772904479	0.571282433	0.201622046	1.74E-07	Intergenic	NA
chr1	2214322	2214323	0.779365304	0.573481693	0.205883611	0.02759234	Intergenic	NA
chr1	2214336	2214337	0.779365304	0.573481693	0.205883611	0.033510335	Intergenic	NA
chr1	2214346	2214347	0.779365304	0.573481693	0.205883611	0.041963367	Intergenic	NA
chr1	2214390	2214391	0.779365304	0.573481693	0.205883611	0.043639458	Intergenic	NA
chr1	2214400	2214401	0.779365304	0.573481693	0.205883611	0.031250946	Intergenic	NA
chr1	2214414	2214415	0.779365304	0.573481693	0.205883611	0.039904916	Intergenic	NA
chr1	2214453	2214454	0.779365304	0.573481693	0.205883611	0.00299193	Intergenic	NA
chr1	2214465	2214466	0.779365304	0.573481693	0.205883611	0.001336842	Intergenic	NA
chr1	2214467	2214468	0.779365304	0.573481693	0.205883611	0.003711439	Intergenic	NA
chr1	2214470	2214471	0.779365304	0.573481693	0.205883611	0.00387509	Intergenic	NA
chr1	2214487	2214488	0.779365304	0.573481693	0.205883611	2.72E-07	Intergenic	NA
chr1	2214489	2214490	0.779365304	0.573481693	0.205883611	2.34E-07	Intergenic	NA
chr1	2214568	2214569	0.790963035	0.571282433	0.219680602	9.28E-09	Intergenic	NA
chr1	2310587	2310588	0.966169843	0.739839856	0.226329987	1.11E-06	intron (ENSSSCT00000004437, intron 4 of 13)	ENSSSCG00000004013
chr1	2310613	2310614	0.966169843	0.739839856	0.226329987	0.04670118	intron (ENSSSCT00000004437, intron 4 of 13)	ENSSSCG00000004013
chr1	2310617	2310618	0.966169843	0.739839856	0.226329987	0.048389921	intron (ENSSSCT00000004437, intron 4 of 13)	ENSSSCG00000004013
chr1	2310638	2310639	0.966169843	0.739839856	0.226329987	1.11E-06	intron (ENSSSCT00000004437, intron 4 of 13)	ENSSSCG00000004013
chr1	2310660	2310661	0.966169843	0.739839856	0.226329987	0.036765225	intron (ENSSSCT00000004437, intron 4 of 13)	ENSSSCG00000004013
chr1	2354984	2354985	0.428422021	0.761914287	-0.333492265	0.000816779	intron (ENSSSCT00000004437, intron 1 of 13)	ENSSSCG00000004013
chr1	2354995	2354996	0.428422021	0.761914287	-0.333492265	0.000440871	intron (ENSSSCT00000004437, intron 1 of 13)	ENSSSCG00000004013
chr1	2410834	2410835	0.626043262	0.425722841	0.20032042	5.19E-07	Intergenic	NA
chr1	2410866	2410867	0.612254582	0.384816997	0.227437585	0.000514256	Intergenic	NA
chr1	2410902	2410903	0.602977794	0.332735661	0.270242133	0.007942878	Intergenic	NA
chr1	2410927	2410928	0.574356696	0.313155373	0.261201323	0.004111167	Intergenic	NA
chr1	2416144	2416145	0.829887784	0.499460601	0.330427183	0.000381151	Intergenic	NA
chr1	2416199	2416200	0.829887784	0.499460601	0.330427183	0.000361205	Intergenic	NA
chr1	2417667	2417668	0.951399265	0.633034291	0.318364974	0.000594545	Intergenic	NA
chr1	2440672	2440673	0.442896351	0.651103181	-0.20820683	7.18E-11	Intergenic	NA
chr1	2541730	2541731	0.705889653	0.323705405	0.382184247	0.007004434	Intergenic	NA
chr1	2541731	2541732	0.705889653	0.323705405	0.382184247	0.012531493	Intergenic	NA
chr1	2602486	2602487	0.639419935	0.932602051	-0.293182116	0.003190035	Intergenic	NA
chr1	2602524	2602525	0.639419935	0.932602051	-0.293182116	0.008624796	Intergenic	NA
chr1	2638568	2638569	0.728502444	0.943051118	-0.214548674	3.25E-07	Intergenic	NA
chr1	2640593	2640594	0.495323582	0.720391513	-0.22506793	7.67E-07	Intergenic	NA
chr1	2640636	2640637	0.566715165	0.790762859	-0.224047694	5.44E-12	Intergenic	NA
chr1	2640642	2640643	0.566715165	0.790762859	-0.224047694	2.54E-13	Intergenic	NA
chr1	2646438	2646439	0.369468633	0.09379709	0.275671543	0.009288421	Intergenic	NA
chr1	2646444	2646445	0.369468633	0.09379709	0.275671543	0.019272646	Intergenic	NA
chr1	2646450	2646451	0.369468633	0.09379709	0.275671543	0.025344002	Intergenic	NA
chr1	2646456	2646457	0.369468633	0.09379709	0.275671543	0.028066803	Intergenic	NA
chr1	2646468	2646469	0.369468633	0.09379709	0.275671543	0.01728935	Intergenic	NA
chr1	2646493	2646494	0.369468633	0.09379709	0.275671543	1.59E-12	Intergenic	NA
chr1	2646504	2646505	0.369468633	0.09379709	0.275671543	2.66E-12	Intergenic	NA
chr1	2646510	2646511	0.369468633	0.09379709	0.275671543	1.59E-12	Intergenic	NA
chr1	2646528	2646529	0.369468633	0.09379709	0.275671543	4.13E-12	Intergenic	NA
chr1	2646530	2646531	0.369468633	0.09379709	0.275671543	6.73E-10	Intergenic	NA
chr1	2646536	2646537	0.369468633	0.09379709	0.275671543	8.40E-10	Intergenic	NA
chr1	2646543	2646544	0.369468633	0.09379709	0.275671543	2.19E-09	Intergenic	NA
chr1	2646553	2646554	0.369468633	0.09379709	0.275671543	4.04E-07	Intergenic	NA
chr1	2646565	2646566	0.369468633	0.09379709	0.275671543	2.26E-08	Intergenic	NA
chr1	2646567	2646568	0.369468633	0.09379709	0.275671543	5.99E-07	Intergenic	NA
chr1	2655280	2655281	0.754339834	0.495553486	0.258786349	0.0007704	Intergenic	NA
chr1	2655309	2655310	0.754339834	0.495553486	0.258786349	0.001425791	Intergenic	NA
chr1	2655366	2655367	0.754339834	0.495553486	0.258786349	0.001921243	Intergenic	NA
chr1	2655370	2655371	0.754339834	0.495553486	0.258786349	0.001845431	Intergenic	NA
chr1	2655378	2655379	0.754339834	0.495553486	0.258786349	0.003327471	Intergenic	NA
chr1	2655401	2655402	0.754339834	0.495553486	0.258786349	0.000702102	Intergenic	NA
chr1	2655402	2655403	0.754339834	0.495553486	0.258786349	0.001596942	Intergenic	NA
chr1	2655412	2655413	0.754339834	0.495553486	0.258786349	0.000852324	Intergenic	NA
chr1	2655413	2655414	0.754339834	0.495553486	0.258786349	0.001755718	Intergenic	NA
chr1	2655418	2655419	0.754339834	0.495553486	0.258786349	0.000701039	Intergenic	NA
chr1	2655419	2655420	0.754339834	0.495553486	0.258786349	0.001512161	Intergenic	NA
chr1	2655426	2655427	0.754339834	0.495553486	0.258786349	0.000702102	Intergenic	NA
chr1	2655427	2655428	0.754339834	0.495553486	0.258786349	0.001010388	Intergenic	NA
chr1	2655443	2655444	0.754339834	0.495553486	0.258786349	0.000862158	Intergenic	NA
chr1	2655444	2655445	0.754339834	0.495553486	0.258786349	0.000888619	Intergenic	NA
chr1	2657389	2657390	0.451574687	0.661252038	-0.209677351	0.009670901	promoter-TSS (ENSSSCT00000004442)	ENSSSCG00000004017
chr1	2657396	2657397	0.451574687	0.661252038	-0.209677351	0.009568726	promoter-TSS (ENSSSCT00000004442)	ENSSSCG00000004017
chr1	2657414	2657415	0.451574687	0.661252038	-0.209677351	0.023137044	promoter-TSS (ENSSSCT00000004442)	ENSSSCG00000004017
chr1	2657462	2657463	0.449313979	0.66362283	-0.214308851	3.94E-05	promoter-TSS (ENSSSCT00000004442)	ENSSSCG00000004017
chr1	2657464	2657465	0.449313979	0.66362283	-0.214308851	0.013141483	promoter-TSS (ENSSSCT00000004442)	ENSSSCG00000004017
chr1	2657485	2657486	0.449313979	0.66362283	-0.214308851	0.000680831	promoter-TSS (ENSSSCT00000004442)	ENSSSCG00000004017
chr1	2657500	2657501	0.449313979	0.66362283	-0.214308851	0.000322793	promoter-TSS (ENSSSCT00000004442)	ENSSSCG00000004017
chr1	2657530	2657531	0.448043914	0.670032475	-0.221988561	0.000338204	promoter-TSS (ENSSSCT00000004442)	ENSSSCG00000004017
chr1	2657538	2657539	0.448043914	0.670032475	-0.221988561	1.52E-08	promoter-TSS (ENSSSCT00000004442)	ENSSSCG00000004017
chr1	2657539	2657540	0.448043914	0.670032475	-0.221988561	0.00090023	promoter-TSS (ENSSSCT00000004442)	ENSSSCG00000004017
chr1	2657547	2657548	0.448043914	0.670032475	-0.221988561	1.22E-08	promoter-TSS (ENSSSCT00000004442)	ENSSSCG00000004017
chr1	2657548	2657549	0.448043914	0.670032475	-0.221988561	0.002575029	promoter-TSS (ENSSSCT00000004442)	ENSSSCG00000004017
chr1	2657555	2657556	0.448043914	0.670032475	-0.221988561	3.94E-06	promoter-TSS (ENSSSCT00000004442)	ENSSSCG00000004017
chr1	2671876	2671877	0.506945069	0.757174444	-0.250229374	0.000682071	3' UTR (ENSSSCT00000027970, exon 10 of 10)	ENSSSCG00000004017
chr1	2671881	2671882	0.456258316	0.747975487	-0.291717172	1.50E-05	3' UTR (ENSSSCT00000027970, exon 10 of 10)	ENSSSCG00000004017
chr1	2671887	2671888	0.456258316	0.747975487	-0.291717172	4.15E-07	3' UTR (ENSSSCT00000027970, exon 10 of 10)	ENSSSCG00000004017
chr1	2671892	2671893	0.419056421	0.74811801	-0.329061589	3.78E-09	3' UTR (ENSSSCT00000027970, exon 10 of 10)	ENSSSCG00000004017
chr1	2671900	2671901	0.393060147	0.73419307	-0.341132924	5.25E-07	3' UTR (ENSSSCT00000027970, exon 10 of 10)	ENSSSCG00000004017
chr1	2671905	2671906	0.393060147	0.73419307	-0.341132924	5.97E-13	3' UTR (ENSSSCT00000027970, exon 10 of 10)	ENSSSCG00000004017
chr1	2671911	2671912	0.374078054	0.734421162	-0.360343109	8.16E-07	3' UTR (ENSSSCT00000027970, exon 10 of 10)	ENSSSCG00000004017
chr1	2671936	2671937	0.347447448	0.734868515	-0.387421067	5.17E-09	3' UTR (ENSSSCT00000027970, exon 10 of 10)	ENSSSCG00000004017
chr1	2672055	2672056	0.251871399	0.735518307	-0.483646908	0	3' UTR (ENSSSCT00000027970, exon 10 of 10)	ENSSSCG00000004017
chr1	2672099	2672100	0.215353439	0.698634675	-0.483281236	7.90E-14	3' UTR (ENSSSCT00000027970, exon 10 of 10)	ENSSSCG00000004017
chr1	2672101	2672102	0.215353439	0.698634675	-0.483281236	1.44E-10	3' UTR (ENSSSCT00000027970, exon 10 of 10)	ENSSSCG00000004017
chr1	2672117	2672118	0.198534099	0.645979251	-0.447445152	4.24E-08	3' UTR (ENSSSCT00000027970, exon 10 of 10)	ENSSSCG00000004017
chr1	2672128	2672129	0.190106845	0.617495032	-0.427388187	1.02E-13	3' UTR (ENSSSCT00000027970, exon 10 of 10)	ENSSSCG00000004017
chr1	2672138	2672139	0.173752325	0.583221079	-0.409468754	0	3' UTR (ENSSSCT00000027970, exon 10 of 10)	ENSSSCG00000004017
chr1	2672148	2672149	0.160149925	0.538288012	-0.378138088	1.18E-09	3' UTR (ENSSSCT00000027970, exon 10 of 10)	ENSSSCG00000004017
chr1	2672159	2672160	0.156475834	0.497810117	-0.341334283	0	3' UTR (ENSSSCT00000027970, exon 10 of 10)	ENSSSCG00000004017
chr1	2672167	2672168	0.15578321	0.411940125	-0.256156915	6.44E-11	3' UTR (ENSSSCT00000027970, exon 10 of 10)	ENSSSCG00000004017
chr1	2672182	2672183	0.157474531	0.391957713	-0.234483182	9.54E-12	3' UTR (ENSSSCT00000027970, exon 10 of 10)	ENSSSCG00000004017
chr1	2672315	2672316	0.150426625	0.352276101	-0.201849477	6.53E-07	TTS (ENSSSCT00000027970)	ENSSSCG00000004017
chr1	2672331	2672332	0.150426625	0.352276101	-0.201849477	5.22E-07	TTS (ENSSSCT00000027970)	ENSSSCG00000004017
chr1	2672335	2672336	0.150426625	0.352276101	-0.201849477	0.019245109	TTS (ENSSSCT00000027970)	ENSSSCG00000004017
chr1	2706450	2706451	0.660842939	0.871252568	-0.210409629	5.38E-07	exon (ENSSSCT00000004441, exon 4 of 16)	ENSSSCG00000004016
chr1	2706456	2706457	0.660842939	0.871252568	-0.210409629	0.000122576	exon (ENSSSCT00000004441, exon 4 of 16)	ENSSSCG00000004016
chr1	2706476	2706477	0.643161863	0.871762436	-0.228600573	4.31E-05	exon (ENSSSCT00000004441, exon 4 of 16)	ENSSSCG00000004016
chr1	2706494	2706495	0.643161863	0.871762436	-0.228600573	2.93E-05	intron (ENSSSCT00000004441, intron 3 of 15)	ENSSSCG00000004016
chr1	2706500	2706501	0.643161863	0.871762436	-0.228600573	3.25E-05	intron (ENSSSCT00000004441, intron 3 of 15)	ENSSSCG00000004016
chr1	2706514	2706515	0.643161863	0.871762436	-0.228600573	1.11E-05	intron (ENSSSCT00000004441, intron 3 of 15)	ENSSSCG00000004016
chr1	2706525	2706526	0.643161863	0.871762436	-0.228600573	9.27E-06	intron (ENSSSCT00000004441, intron 3 of 15)	ENSSSCG00000004016
chr1	2706545	2706546	0.643161863	0.871762436	-0.228600573	1.20E-05	intron (ENSSSCT00000004441, intron 3 of 15)	ENSSSCG00000004016
chr1	2706567	2706568	0.638108433	0.870999528	-0.232891095	2.51E-05	intron (ENSSSCT00000004441, intron 3 of 15)	ENSSSCG00000004016
chr1	2706569	2706570	0.638108433	0.870999528	-0.232891095	1.88E-05	intron (ENSSSCT00000004441, intron 3 of 15)	ENSSSCG00000004016
chr1	2706618	2706619	0.63711294	0.839386507	-0.202273567	2.69E-06	intron (ENSSSCT00000004441, intron 3 of 15)	ENSSSCG00000004016
chr1	2706620	2706621	0.630134644	0.837204912	-0.207070267	1.09E-06	intron (ENSSSCT00000004441, intron 3 of 15)	ENSSSCG00000004016
chr1	2706622	2706623	0.630134644	0.837204912	-0.207070267	3.02E-07	intron (ENSSSCT00000004441, intron 3 of 15)	ENSSSCG00000004016
chr1	2706626	2706627	0.623058486	0.834927624	-0.211869138	2.03E-08	intron (ENSSSCT00000004441, intron 3 of 15)	ENSSSCG00000004016
chr1	2706636	2706637	0.61579924	0.829779306	-0.213980065	9.36E-08	intron (ENSSSCT00000004441, intron 3 of 15)	ENSSSCG00000004016
chr1	2706645	2706646	0.606670597	0.820202512	-0.213531914	2.15E-09	intron (ENSSSCT00000004441, intron 3 of 15)	ENSSSCG00000004016
chr1	2706661	2706662	0.606670597	0.820202512	-0.213531914	4.02E-07	intron (ENSSSCT00000004441, intron 3 of 15)	ENSSSCG00000004016
chr1	2706695	2706696	0.573751887	0.797206607	-0.22345472	9.16E-11	intron (ENSSSCT00000004441, intron 3 of 15)	ENSSSCG00000004016
chr1	2706796	2706797	0.523060513	0.726938196	-0.203877684	2.09E-08	intron (ENSSSCT00000004441, intron 3 of 15)	ENSSSCG00000004016
chr1	2706803	2706804	0.523060513	0.726938196	-0.203877684	1.44E-08	intron (ENSSSCT00000004441, intron 3 of 15)	ENSSSCG00000004016
chr1	2706807	2706808	0.523060513	0.726938196	-0.203877684	2.09E-08	intron (ENSSSCT00000004441, intron 3 of 15)	ENSSSCG00000004016
chr1	2726195	2726196	0.662537792	0.424546728	0.237991064	0.030779083	intron (ENSSSCT00000004443, intron 30 of 32)	ENSSSCG00000004018
chr1	2731896	2731897	0.622411421	0.824081052	-0.201669631	0.039267972	intron (ENSSSCT00000004443, intron 29 of 32)	ENSSSCG00000004018
chr1	2731942	2731943	0.622411421	0.824081052	-0.201669631	0.018978914	intron (ENSSSCT00000004443, intron 29 of 32)	ENSSSCG00000004018
chr1	2731943	2731944	0.622411421	0.824081052	-0.201669631	0.000456425	intron (ENSSSCT00000004443, intron 29 of 32)	ENSSSCG00000004018
chr1	2732141	2732142	0.379467657	0.580873813	-0.201406156	3.73E-05	intron (ENSSSCT00000004443, intron 29 of 32)	ENSSSCG00000004018
chr1	2732196	2732197	0.341127691	0.546458002	-0.205330311	0.001697752	intron (ENSSSCT00000004443, intron 29 of 32)	ENSSSCG00000004018
chr1	2743938	2743939	0.478091253	0.696942021	-0.218850768	0.013424543	intron (ENSSSCT00000004443, intron 22 of 32)	ENSSSCG00000004018
chr1	2743947	2743948	0.456686079	0.697372211	-0.240686133	7.88E-05	intron (ENSSSCT00000004443, intron 22 of 32)	ENSSSCG00000004018
chr1	2743949	2743950	0.456686079	0.697372211	-0.240686133	7.27E-07	intron (ENSSSCT00000004443, intron 22 of 32)	ENSSSCG00000004018
chr1	2797031	2797032	0.949001445	0.171458919	0.777542525	2.19E-07	intron (ENSSSCT00000004443, intron 5 of 32)	ENSSSCG00000004018
chr1	2797073	2797074	0.881751311	0.49465298	0.387098331	1.15E-07	intron (ENSSSCT00000004443, intron 5 of 32)	ENSSSCG00000004018
chr1	2863427	2863428	0.609804405	0.883876931	-0.274072526	0.016275367	Intergenic	NA
chr1	2863435	2863436	0.609804405	0.883876931	-0.274072526	0.00298192	Intergenic	NA
chr1	2863497	2863498	0.619084435	0.903137646	-0.284053211	0.027721683	Intergenic	NA
chr1	2863511	2863512	0.619084435	0.903137646	-0.284053211	0.024973877	Intergenic	NA
chr1	2867563	2867564	0.584125379	0.835065854	-0.250940475	0.001054531	Intergenic	NA
chr1	2867579	2867580	0.584125379	0.835065854	-0.250940475	0.001054531	Intergenic	NA
chr1	2867639	2867640	0.584125379	0.835065854	-0.250940475	0.000675146	Intergenic	NA
chr1	2867646	2867647	0.584125379	0.835065854	-0.250940475	0.000675146	Intergenic	NA
chr1	2867695	2867696	0.584125379	0.835065854	-0.250940475	0.000983263	Intergenic	NA
chr1	2911407	2911408	0.667565675	0.894626629	-0.227060954	0.0128504	Intergenic	NA
chr1	2923303	2923304	0.681572107	0.885286859	-0.203714751	0	Intergenic	NA
chr1	2958760	2958761	0.833393386	0.594600326	0.23879306	0.000695132	Intergenic	NA
chr1	2958786	2958787	0.833393386	0.594600326	0.23879306	0.004548643	Intergenic	NA
chr1	2958800	2958801	0.833393386	0.594600326	0.23879306	0.004398174	Intergenic	NA
chr1	2958828	2958829	0.833393386	0.594600326	0.23879306	0.000179579	Intergenic	NA
chr1	2958852	2958853	0.833393386	0.594600326	0.23879306	0.004382238	Intergenic	NA
chr1	2958888	2958889	0.833393386	0.594600326	0.23879306	0.002826489	Intergenic	NA
chr1	2958905	2958906	0.833393386	0.594600326	0.23879306	0.00311715	Intergenic	NA
chr1	2960254	2960255	0.859608666	0.58464467	0.274963996	0	Intergenic	NA
chr1	2960289	2960290	0.876392597	0.591335483	0.285057114	0.001470398	Intergenic	NA
chr1	2960307	2960308	0.876392597	0.591335483	0.285057114	0.019390825	Intergenic	NA
chr1	2960340	2960341	0.876392597	0.591335483	0.285057114	0.005917313	Intergenic	NA
chr1	2960467	2960468	0.86587863	0.640495467	0.225383163	0.000479382	Intergenic	NA
chr1	2960471	2960472	0.86587863	0.640495467	0.225383163	0.000325671	Intergenic	NA
chr1	2976768	2976769	0.571653767	0.842195037	-0.27054127	0.000945871	Intergenic	NA
chr1	2976809	2976810	0.62583485	0.840592619	-0.214757769	0.002560991	Intergenic	NA
chr1	2976818	2976819	0.62583485	0.840592619	-0.214757769	0.003770195	Intergenic	NA
chr1	2976828	2976829	0.629226266	0.841842175	-0.212615908	0.001412841	Intergenic	NA
chr1	2977057	2977058	0.632118192	0.857802053	-0.225683862	0.008460952	Intergenic	NA
chr1	2977072	2977073	0.618728325	0.852622183	-0.233893859	0.011041638	Intergenic	NA
chr1	2977087	2977088	0.610940714	0.832971173	-0.222030459	0.018098187	Intergenic	NA
chr1	2977103	2977104	0.610940714	0.832971173	-0.222030459	0.018098187	Intergenic	NA
chr1	2980608	2980609	0.397691565	0.632031369	-0.234339804	0.042340281	Intergenic	NA
chr1	2980636	2980637	0.386170873	0.772102619	-0.385931747	2.28E-05	Intergenic	NA
chr1	2980670	2980671	0.382732456	0.77222946	-0.389497004	1.31E-05	Intergenic	NA
chr1	2980675	2980676	0.382732456	0.77222946	-0.389497004	1.43E-05	Intergenic	NA
chr1	2980703	2980704	0.407381487	0.772367435	-0.364985948	0.013991447	Intergenic	NA
chr1	2980731	2980732	0.407381487	0.772367435	-0.364985948	0.023007048	Intergenic	NA
chr1	2986008	2986009	0.497503087	0.704142589	-0.206639502	0.027229696	Intergenic	NA
chr1	2986014	2986015	0.497503087	0.704142589	-0.206639502	0.027229696	Intergenic	NA
chr1	3013860	3013861	0.626650959	0.841622199	-0.214971239	1.09E-07	Intergenic	NA
chr1	3013882	3013883	0.626650959	0.841622199	-0.214971239	4.71E-11	Intergenic	NA
chr1	3013909	3013910	0.626650959	0.842420323	-0.215769364	5.80E-11	Intergenic	NA
chr1	3013927	3013928	0.631006259	0.840696582	-0.209690324	4.88E-15	Intergenic	NA
chr1	3013929	3013930	0.631006259	0.840696582	-0.209690324	0	Intergenic	NA
chr1	3013933	3013934	0.631006259	0.840696582	-0.209690324	0	Intergenic	NA
chr1	3014098	3014099	0.585202362	0.79948499	-0.214282627	0.002485811	Intergenic	NA
chr1	3014106	3014107	0.585202362	0.79948499	-0.214282627	0.003698405	Intergenic	NA
chr1	3014159	3014160	0.572867889	0.800339593	-0.227471704	0	Intergenic	NA
chr1	3014160	3014161	0.572285731	0.797715395	-0.225429664	5.64E-06	Intergenic	NA
chr1	3014169	3014170	0.572867889	0.798133663	-0.225265774	0	Intergenic	NA
chr1	3014170	3014171	0.572867889	0.798133663	-0.225265774	2.03E-06	Intergenic	NA
chr1	3014190	3014191	0.571110589	0.790229242	-0.219118654	1.78E-15	Intergenic	NA
chr1	3014191	3014192	0.571110589	0.790229242	-0.219118654	9.13E-10	Intergenic	NA
chr1	3014224	3014225	0.568220129	0.784821225	-0.216601096	3.55E-15	Intergenic	NA
chr1	3014225	3014226	0.568220129	0.784821225	-0.216601096	8.21E-11	Intergenic	NA
chr1	3014233	3014234	0.549991845	0.786928216	-0.236936371	4.47E-09	Intergenic	NA
chr1	3014245	3014246	0.549991845	0.786928216	-0.236936371	6.43E-08	Intergenic	NA
chr1	3014246	3014247	0.549991845	0.786928216	-0.236936371	2.19E-12	Intergenic	NA
chr1	3014262	3014263	0.549991845	0.786928216	-0.236936371	2.09E-10	Intergenic	NA
chr1	3014263	3014264	0.549991845	0.786928216	-0.236936371	1.51E-10	Intergenic	NA
chr1	3014279	3014280	0.549991845	0.786928216	-0.236936371	7.71E-09	Intergenic	NA
chr1	3014280	3014281	0.549991845	0.786928216	-0.236936371	3.40E-09	Intergenic	NA
chr1	3014304	3014305	0.5439105	0.779122608	-0.235212108	3.04E-14	Intergenic	NA
chr1	3014305	3014306	0.5439105	0.779122608	-0.235212108	1.78E-05	Intergenic	NA
chr1	3014328	3014329	0.537988961	0.771497966	-0.233509004	4.26E-12	Intergenic	NA
chr1	3014329	3014330	0.537988961	0.771497966	-0.233509004	0.000128572	Intergenic	NA
chr1	3014335	3014336	0.537988961	0.771497966	-0.233509004	3.92E-06	Intergenic	NA
chr1	3014403	3014404	0.459887482	0.707307597	-0.247420115	1.57E-09	Intergenic	NA
chr1	3014404	3014405	0.459887482	0.707307597	-0.247420115	1.28E-05	Intergenic	NA
chr1	3014411	3014412	0.429355362	0.698698382	-0.26934302	2.06E-07	Intergenic	NA
chr1	3014477	3014478	0.347219703	0.67537565	-0.328155947	0.000193419	Intergenic	NA
chr1	3014556	3014557	0.258394005	0.598743431	-0.340349426	4.44E-10	Intergenic	NA
chr1	3014557	3014558	0.258394005	0.598743431	-0.340349426	1.34E-06	Intergenic	NA
chr1	3014586	3014587	0.266802265	0.472756043	-0.205953778	0.009286303	Intergenic	NA
chr1	3014587	3014588	0.266802265	0.472756043	-0.205953778	0.003346548	Intergenic	NA
chr1	3014604	3014605	0.266802265	0.472756043	-0.205953778	0.020458725	Intergenic	NA
chr1	3014632	3014633	0.266802265	0.472756043	-0.205953778	0.03738982	Intergenic	NA
chr1	3014652	3014653	0.266802265	0.472756043	-0.205953778	0.026491152	Intergenic	NA
chr1	3052953	3052954	0.717738891	0.511625678	0.206113213	1.12E-05	Intergenic	NA
chr1	3052961	3052962	0.717738891	0.511625678	0.206113213	0.000916134	Intergenic	NA
chr1	3052971	3052972	0.718343542	0.508595563	0.209747979	5.87E-05	Intergenic	NA
chr1	3052987	3052988	0.712521053	0.493592527	0.218928526	0.000776581	Intergenic	NA
chr1	3052992	3052993	0.712521053	0.493592527	0.218928526	2.47E-05	Intergenic	NA
chr1	3053020	3053021	0.712521053	0.493592527	0.218928526	3.54E-06	Intergenic	NA
chr1	3053033	3053034	0.712521053	0.493592527	0.218928526	1.45E-05	Intergenic	NA
chr1	3059938	3059939	0.437755284	0.63882473	-0.201069446	0.016782007	Intergenic	NA
chr1	3059952	3059953	0.437755284	0.63882473	-0.201069446	0.000924832	Intergenic	NA
chr1	3059953	3059954	0.437755284	0.63882473	-0.201069446	0.006430179	Intergenic	NA
chr1	3059967	3059968	0.437755284	0.63882473	-0.201069446	0.000164953	Intergenic	NA
chr1	3059968	3059969	0.437755284	0.63882473	-0.201069446	2.49E-07	Intergenic	NA
chr1	3059986	3059987	0.437755284	0.63882473	-0.201069446	0.000312192	Intergenic	NA
chr1	3059987	3059988	0.437755284	0.63882473	-0.201069446	6.43E-08	Intergenic	NA
chr1	3059992	3059993	0.437755284	0.63882473	-0.201069446	0.000312192	Intergenic	NA
chr1	3059993	3059994	0.437755284	0.63882473	-0.201069446	4.93E-08	Intergenic	NA
chr1	3059995	3059996	0.437755284	0.63882473	-0.201069446	8.11E-06	Intergenic	NA
chr1	3060006	3060007	0.437755284	0.63882473	-0.201069446	6.01E-08	Intergenic	NA
chr1	3060341	3060342	0.42481473	0.627211204	-0.202396474	2.05E-08	Intergenic	NA
chr1	3073295	3073296	0.703973358	0.906416968	-0.20244361	2.66E-08	Intergenic	NA
chr1	3073299	3073300	0.703973358	0.906416968	-0.20244361	8.24E-08	Intergenic	NA
chr1	3073310	3073311	0.702831207	0.906198357	-0.203367151	2.34E-08	Intergenic	NA
chr1	3073333	3073334	0.692153361	0.904555462	-0.212402101	1.16E-12	Intergenic	NA
chr1	3073356	3073357	0.692153361	0.904555462	-0.212402101	3.65E-08	Intergenic	NA
chr1	3073361	3073362	0.692153361	0.904555462	-0.212402101	3.75E-09	Intergenic	NA
chr1	3073365	3073366	0.694598644	0.901872962	-0.207274318	4.17E-10	Intergenic	NA
chr1	3073379	3073380	0.701800134	0.901895586	-0.200095452	3.29E-10	Intergenic	NA
chr1	3073436	3073437	0.699721207	0.899837854	-0.200116648	0	Intergenic	NA
chr1	3073439	3073440	0.699721207	0.899837854	-0.200116648	0	Intergenic	NA
chr1	3104073	3104074	0.429942086	0.656448837	-0.226506751	0.035669169	intron (ENSSSCT00000023133, intron 1 of 7)	ENSSSCG00000027404
chr1	3104079	3104080	0.429942086	0.656448837	-0.226506751	0.040397184	intron (ENSSSCT00000023133, intron 1 of 7)	ENSSSCG00000027404
chr1	3124814	3124815	0.61542054	0.829837034	-0.214416494	5.87E-12	TTS (ENSSSCT00000023133)	ENSSSCG00000027404
chr1	3124837	3124838	0.586641387	0.801797063	-0.215155677	2.89E-15	TTS (ENSSSCT00000023133)	ENSSSCG00000027404
chr1	3124852	3124853	0.586641387	0.801797063	-0.215155677	0	TTS (ENSSSCT00000023133)	ENSSSCG00000027404
chr1	3124876	3124877	0.586641387	0.801797063	-0.215155677	3.87E-08	TTS (ENSSSCT00000023133)	ENSSSCG00000027404
chr1	3124884	3124885	0.586641387	0.801797063	-0.215155677	3.42E-08	TTS (ENSSSCT00000023133)	ENSSSCG00000027404
chr1	3124896	3124897	0.586641387	0.801797063	-0.215155677	8.77E-07	TTS (ENSSSCT00000023133)	ENSSSCG00000027404
chr1	3124907	3124908	0.5778109	0.804996488	-0.227185588	6.95E-08	TTS (ENSSSCT00000023133)	ENSSSCG00000027404
chr1	3124923	3124924	0.5778109	0.804996488	-0.227185588	5.48E-05	TTS (ENSSSCT00000023133)	ENSSSCG00000027404
chr1	3124939	3124940	0.570948781	0.807460209	-0.236511428	1.96E-05	TTS (ENSSSCT00000023133)	ENSSSCG00000027404
chr1	3124946	3124947	0.568187308	0.807317287	-0.239129978	4.90E-05	TTS (ENSSSCT00000023133)	ENSSSCG00000027404
chr1	3124966	3124967	0.568187308	0.807317287	-0.239129978	0.000123969	TTS (ENSSSCT00000023133)	ENSSSCG00000027404
chr1	3197654	3197655	0.724199336	0.4152909	0.308908436	1.42E-06	Intergenic	NA
chr1	3197655	3197656	0.724199336	0.4152909	0.308908436	0.045328372	Intergenic	NA
chr1	3197711	3197712	0.724199336	0.4152909	0.308908436	0.036902301	Intergenic	NA
chr1	3205425	3205426	0.623012545	0.3963295	0.226683046	0.011017271	Intergenic	NA
chr1	3205464	3205465	0.623012545	0.3963295	0.226683046	0.040110355	Intergenic	NA
chr1	3205539	3205540	0.636365058	0.400902288	0.235462771	0.007181322	Intergenic	NA
chr1	3205548	3205549	0.63782473	0.405364242	0.232460488	0.007626058	Intergenic	NA
chr1	3205553	3205554	0.63782473	0.405364242	0.232460488	0.003740648	Intergenic	NA
chr1	3205579	3205580	0.693079498	0.487623453	0.205456045	0.007691297	Intergenic	NA
chr1	3205580	3205581	0.693079498	0.487623453	0.205456045	0.004478409	Intergenic	NA
chr1	3207535	3207536	0.804033891	0.595256575	0.208777316	0.000411085	Intergenic	NA
chr1	3207568	3207569	0.804033891	0.595256575	0.208777316	6.79E-05	Intergenic	NA
chr1	3207569	3207570	0.804033891	0.595256575	0.208777316	1.14E-05	Intergenic	NA
chr1	3223865	3223866	0.539065352	0.314692332	0.22437302	0.016269921	Intergenic	NA
chr1	3227945	3227946	0.780608755	0.500125744	0.280483011	0.00012096	Intergenic	NA
chr1	3228027	3228028	0.729728118	0.484660196	0.245067921	2.56E-05	Intergenic	NA
chr1	3228028	3228029	0.729728118	0.484660196	0.245067921	0.021955281	Intergenic	NA
chr1	3228065	3228066	0.729728118	0.484660196	0.245067921	0.010479926	Intergenic	NA
chr1	3320979	3320980	0.840315376	0.636305552	0.204009824	3.10E-08	Intergenic	NA
chr1	3320984	3320985	0.845467813	0.617418154	0.22804966	1.93E-07	Intergenic	NA
chr1	3322908	3322909	0.856764477	0.639531155	0.217233322	0.000811553	Intergenic	NA
chr1	3322911	3322912	0.856764477	0.639531155	0.217233322	0.000811553	Intergenic	NA
chr1	3322913	3322914	0.856764477	0.639531155	0.217233322	0.003694222	Intergenic	NA
chr1	3322920	3322921	0.850155541	0.625889348	0.224266192	0.001195396	Intergenic	NA
chr1	3322994	3322995	0.847596685	0.627236252	0.220360433	0.000887392	Intergenic	NA
chr1	3335364	3335365	0.759380254	0.553072325	0.206307929	0.000734617	Intergenic	NA
chr1	3335366	3335367	0.759380254	0.553072325	0.206307929	4.04E-05	Intergenic	NA
chr1	3335370	3335371	0.759380254	0.553072325	0.206307929	8.27E-07	Intergenic	NA
chr1	3335378	3335379	0.759380254	0.553072325	0.206307929	0.000150873	Intergenic	NA
chr1	3335386	3335387	0.759380254	0.553072325	0.206307929	0.000193171	Intergenic	NA
chr1	3335396	3335397	0.753542753	0.524595585	0.228947168	4.59E-07	Intergenic	NA
chr1	3335409	3335410	0.76664724	0.528994837	0.237652404	0.000124784	Intergenic	NA
chr1	3335426	3335427	0.76664724	0.528994837	0.237652404	2.08E-05	Intergenic	NA
chr1	3335430	3335431	0.76664724	0.528994837	0.237652404	0.00021565	Intergenic	NA
chr1	3335445	3335446	0.743517877	0.52413317	0.219384707	0.00011493	Intergenic	NA
chr1	3401143	3401144	0.101531963	0.30537464	-0.203842676	1.29E-07	Intergenic	NA
chr1	3401147	3401148	0.101531963	0.30537464	-0.203842676	7.99E-08	Intergenic	NA
chr1	3401161	3401162	0.111876454	0.353655482	-0.241779028	2.58E-08	Intergenic	NA
chr1	3401168	3401169	0.124250378	0.366836651	-0.242586273	1.49E-08	Intergenic	NA
chr1	3401188	3401189	0.164704272	0.450377073	-0.285672801	1.68E-11	Intergenic	NA
chr1	3401193	3401194	0.164704272	0.450377073	-0.285672801	1.79E-12	Intergenic	NA
chr1	3401252	3401253	0.209128738	0.560803946	-0.351675208	2.22E-16	Intergenic	NA
chr1	3401293	3401294	0.260409936	0.619605155	-0.359195219	0	Intergenic	NA
chr1	3401323	3401324	0.280476571	0.644133589	-0.363657018	0	Intergenic	NA
chr1	3401369	3401370	0.423276415	0.686331582	-0.263055167	0	Intergenic	NA
chr1	3401370	3401371	0.423276415	0.686331582	-0.263055167	0	Intergenic	NA
chr1	3401378	3401379	0.423276415	0.686331582	-0.263055167	0	Intergenic	NA
chr1	3401379	3401380	0.423276415	0.686331582	-0.263055167	0	Intergenic	NA
chr1	3401389	3401390	0.423276415	0.686331582	-0.263055167	1.33E-15	Intergenic	NA
chr1	3401390	3401391	0.423276415	0.686331582	-0.263055167	0	Intergenic	NA
chr1	3401410	3401411	0.48982346	0.703113665	-0.213290206	2.01E-09	Intergenic	NA
chr1	3401411	3401412	0.48982346	0.703113665	-0.213290206	6.79E-05	Intergenic	NA
chr1	3447354	3447355	0.222176513	0.444143737	-0.221967224	5.46E-06	Intergenic	NA
chr1	3510507	3510508	0.913662189	0.68325581	0.230406379	2.21E-10	Intergenic	NA
chr1	3510568	3510569	0.904108078	0.648931808	0.25517627	0	Intergenic	NA
chr1	3510610	3510611	0.908704612	0.60147588	0.307228733	2.02E-11	Intergenic	NA
chr1	3510628	3510629	0.908704612	0.60147588	0.307228733	1.68E-10	Intergenic	NA
chr1	3510640	3510641	0.896019946	0.58356879	0.312451156	3.54E-12	Intergenic	NA
chr1	3510641	3510642	0.896019946	0.58356879	0.312451156	5.86E-06	Intergenic	NA
chr1	3510672	3510673	0.885862311	0.566396783	0.319465528	1.23E-09	Intergenic	NA
chr1	3510673	3510674	0.885862311	0.566396783	0.319465528	2.83E-06	Intergenic	NA
chr1	3510703	3510704	0.80060858	0.491302771	0.309305809	0.009239546	Intergenic	NA
chr1	3510704	3510705	0.80060858	0.491302771	0.309305809	9.75E-05	Intergenic	NA
chr1	3510748	3510749	0.80060858	0.491302771	0.309305809	0.012418035	Intergenic	NA
chr1	3510757	3510758	0.80060858	0.491302771	0.309305809	0.006963939	Intergenic	NA
chr1	3510806	3510807	0.767662081	0.466418504	0.301243576	0.006541523	Intergenic	NA
chr1	3595364	3595365	0.94729066	0.68352948	0.26376118	0.001008887	intron (ENSSSCT00000004447, intron 3 of 20)	ENSSSCG00000004022
chr1	3595436	3595437	0.94729066	0.68352948	0.26376118	0.000891625	intron (ENSSSCT00000004447, intron 3 of 20)	ENSSSCG00000004022
chr1	3595437	3595438	0.94729066	0.68352948	0.26376118	0.000651025	intron (ENSSSCT00000004447, intron 3 of 20)	ENSSSCG00000004022
chr1	3595443	3595444	0.94729066	0.68352948	0.26376118	0.000922807	intron (ENSSSCT00000004447, intron 3 of 20)	ENSSSCG00000004022
chr1	3595444	3595445	0.94729066	0.68352948	0.26376118	0.000651025	intron (ENSSSCT00000004447, intron 3 of 20)	ENSSSCG00000004022
chr1	3595453	3595454	0.94729066	0.68352948	0.26376118	0.000978839	intron (ENSSSCT00000004447, intron 3 of 20)	ENSSSCG00000004022
chr1	3595454	3595455	0.94729066	0.68352948	0.26376118	0.000622891	intron (ENSSSCT00000004447, intron 3 of 20)	ENSSSCG00000004022
chr1	3626629	3626630	0.656772286	0.893082338	-0.236310052	7.33E-07	intron (ENSSSCT00000004447, intron 11 of 20)	ENSSSCG00000004022
chr1	3626633	3626634	0.656772286	0.893082338	-0.236310052	3.28E-05	intron (ENSSSCT00000004447, intron 11 of 20)	ENSSSCG00000004022
chr1	3701597	3701598	0.309490479	0.510973236	-0.201482757	4.77E-06	Intergenic	NA
chr1	3701610	3701611	0.324907222	0.545260068	-0.220352846	4.31E-07	Intergenic	NA
chr1	3701616	3701617	0.324907222	0.545260068	-0.220352846	1.76E-05	Intergenic	NA
chr1	3701638	3701639	0.341847228	0.557271188	-0.21542396	3.12E-06	Intergenic	NA
chr1	3701663	3701664	0.331438364	0.5527285	-0.221290136	6.67E-09	Intergenic	NA
chr1	3708137	3708138	0.90837246	0.660257897	0.248114563	5.29E-11	Intergenic	NA
chr1	3708198	3708199	0.90837246	0.660257897	0.248114563	9.60E-05	Intergenic	NA
chr1	3708251	3708252	0.90837246	0.660257897	0.248114563	0.000168823	Intergenic	NA
chr1	3708260	3708261	0.90837246	0.660257897	0.248114563	0.000392216	Intergenic	NA
chr1	3708312	3708313	0.913900549	0.693751012	0.220149537	0.002988818	Intergenic	NA
chr1	3715665	3715666	0.219978744	0.433812586	-0.213833841	3.88E-11	promoter-TSS (ENSSSCT00000004445)	ENSSSCG00000004020
chr1	3715723	3715724	0.191960657	0.426116665	-0.234156008	0.000911286	promoter-TSS (ENSSSCT00000004445)	ENSSSCG00000004020
chr1	3715724	3715725	0.191960657	0.426116665	-0.234156008	0.005954125	promoter-TSS (ENSSSCT00000004445)	ENSSSCG00000004020
chr1	3715831	3715832	0.156195647	0.366988149	-0.210792503	0.023724583	promoter-TSS (ENSSSCT00000004445)	ENSSSCG00000004020
chr1	3715894	3715895	0.131702405	0.33352001	-0.201817605	0.000222646	promoter-TSS (ENSSSCT00000004445)	ENSSSCG00000004020
chr1	3715895	3715896	0.131702405	0.33352001	-0.201817605	1.60E-11	promoter-TSS (ENSSSCT00000004445)	ENSSSCG00000004020
chr1	3715911	3715912	0.131702405	0.33352001	-0.201817605	5.32E-05	promoter-TSS (ENSSSCT00000004445)	ENSSSCG00000004020
chr1	3715935	3715936	0.116193601	0.317392133	-0.201198532	0.00012109	promoter-TSS (ENSSSCT00000004445)	ENSSSCG00000004020
chr1	3715936	3715937	0.116193601	0.317392133	-0.201198532	0	promoter-TSS (ENSSSCT00000004445)	ENSSSCG00000004020
chr1	3764854	3764855	0.436415777	0.658405407	-0.22198963	0.001874029	Intergenic	NA
chr1	3764890	3764891	0.436415777	0.658405407	-0.22198963	0.011531162	Intergenic	NA
chr1	3764919	3764920	0.436415777	0.658405407	-0.22198963	0.005866668	Intergenic	NA
chr1	3764936	3764937	0.436415777	0.658405407	-0.22198963	0.006796242	Intergenic	NA
chr1	3764987	3764988	0.436415777	0.658405407	-0.22198963	0.000503721	Intergenic	NA
chr1	3764991	3764992	0.436415777	0.658405407	-0.22198963	0.000166514	Intergenic	NA
chr1	3765009	3765010	0.436415777	0.658405407	-0.22198963	0.000109138	Intergenic	NA
chr1	3778633	3778634	0.163648162	0.365737587	-0.202089425	0.000794436	Intergenic	NA
chr1	3778637	3778638	0.163648162	0.365737587	-0.202089425	0.000629579	Intergenic	NA
chr1	3778655	3778656	0.163648162	0.365737587	-0.202089425	0.000620486	Intergenic	NA
chr1	3778658	3778659	0.163648162	0.365737587	-0.202089425	0.001063416	Intergenic	NA
chr1	3778677	3778678	0.163648162	0.365737587	-0.202089425	0.000732557	Intergenic	NA
chr1	3778680	3778681	0.163648162	0.365737587	-0.202089425	0.000267233	Intergenic	NA
chr1	3778682	3778683	0.163648162	0.365737587	-0.202089425	0.000212722	Intergenic	NA
chr1	3778694	3778695	0.163648162	0.365737587	-0.202089425	0.000344308	Intergenic	NA
chr1	3778706	3778707	0.163648162	0.365737587	-0.202089425	1.40E-05	Intergenic	NA
chr1	3778709	3778710	0.163648162	0.365737587	-0.202089425	0.000286042	Intergenic	NA
chr1	3778717	3778718	0.163648162	0.365737587	-0.202089425	7.77E-05	Intergenic	NA
chr1	3778749	3778750	0.163648162	0.365737587	-0.202089425	1.11E-05	Intergenic	NA
chr1	3778756	3778757	0.163648162	0.365737587	-0.202089425	6.03E-05	Intergenic	NA
chr1	3778762	3778763	0.163648162	0.365737587	-0.202089425	3.88E-05	Intergenic	NA
chr1	3778780	3778781	0.163648162	0.365737587	-0.202089425	6.63E-05	Intergenic	NA
chr1	3778806	3778807	0.1731267	0.3786796	-0.2055529	8.28E-06	Intergenic	NA
chr1	3820021	3820022	0.88930204	0.669360621	0.219941419	0.017477899	Intergenic	NA
chr1	3834007	3834008	0.626114115	0.892761888	-0.266647773	0.002786516	Intergenic	NA
chr1	3834035	3834036	0.553211127	0.883876931	-0.330665804	4.02E-05	Intergenic	NA
chr1	3834097	3834098	0.5234401	0.876183011	-0.352742912	0.000154425	Intergenic	NA
chr1	3834119	3834120	0.5234401	0.876183011	-0.352742912	0.000166125	Intergenic	NA
chr1	3834907	3834908	0.764948233	0.465137639	0.299810594	1.43E-06	Intergenic	NA
chr1	3834927	3834928	0.794802363	0.536408141	0.258394222	1.42E-06	Intergenic	NA
chr1	3834975	3834976	0.794802363	0.536408141	0.258394222	0.040127901	Intergenic	NA
chr1	3835226	3835227	0.728758665	0.501658848	0.227099816	8.85E-06	Intergenic	NA
chr1	3837618	3837619	0.619266267	0.899345444	-0.280079177	1.97E-06	Intergenic	NA
chr1	3837668	3837669	0.619266267	0.899345444	-0.280079177	0.032539134	Intergenic	NA
chr1	3840551	3840552	0.851165085	0.591518893	0.259646192	0.046238212	Intergenic	NA
chr1	3840630	3840631	0.851165085	0.591518893	0.259646192	0.002386537	Intergenic	NA
chr1	3840631	3840632	0.851165085	0.591518893	0.259646192	0.002817219	Intergenic	NA
chr1	3861386	3861387	0.156758447	0.839114656	-0.682356209	5.56E-06	Intergenic	NA
chr1	3861459	3861460	0.156758447	0.839114656	-0.682356209	0	Intergenic	NA
chr1	3872950	3872951	0.240965264	0.446061126	-0.205095862	0.000361777	Intergenic	NA
chr1	3872954	3872955	0.240965264	0.446061126	-0.205095862	0.00027556	Intergenic	NA
chr1	3872967	3872968	0.240965264	0.446061126	-0.205095862	0.00027556	Intergenic	NA
chr1	3872976	3872977	0.240965264	0.446061126	-0.205095862	1.26E-05	Intergenic	NA
chr1	3875844	3875845	0.267602142	0.468594428	-0.200992286	0.015655759	Intergenic	NA
chr1	3875893	3875894	0.267602142	0.468594428	-0.200992286	0.009548087	Intergenic	NA
chr1	3977667	3977668	0.605163931	0.374768166	0.230395764	0.04392111	Intergenic	NA
chr1	4017385	4017386	0.866492732	0.644626897	0.221865835	0.010423675	Intergenic	NA
chr1	4022051	4022052	0.853585345	0.640672842	0.212912503	0.001725846	Intergenic	NA
chr1	4022098	4022099	0.853585345	0.640672842	0.212912503	0.010383691	Intergenic	NA
chr1	4022099	4022100	0.853585345	0.640672842	0.212912503	7.74E-07	Intergenic	NA
chr1	4048039	4048040	0.877090281	0.677023194	0.200067088	0.000421672	Intergenic	NA
chr1	4062233	4062234	0.722330722	0.92952594	-0.207195217	0.013765901	Intergenic	NA
chr1	4062234	4062235	0.722330722	0.92952594	-0.207195217	0.016263416	Intergenic	NA
chr1	4071170	4071171	0.57223585	0.80371374	-0.23147789	8.45E-05	Intergenic	NA
chr1	4171751	4171752	0.472924218	0.793965949	-0.321041731	0.032984325	Intergenic	NA
chr1	4195420	4195421	0.575921492	0.320862861	0.255058631	0.031213804	Intergenic	NA
chr1	4195545	4195546	0.558685318	0.233307945	0.325377373	0.006549857	Intergenic	NA
chr1	4237917	4237918	0.957324364	0.55268839	0.404635974	0.022940825	Intergenic	NA
chr1	4237924	4237925	0.957324364	0.55268839	0.404635974	9.88E-14	Intergenic	NA
chr1	4273795	4273796	0.404103335	0.708132746	-0.304029411	0.008222739	Intergenic	NA
chr1	4273812	4273813	0.404103335	0.708132746	-0.304029411	0.008237236	Intergenic	NA
chr1	4273820	4273821	0.404103335	0.708132746	-0.304029411	0.006409281	Intergenic	NA
chr1	4273843	4273844	0.404103335	0.708132746	-0.304029411	5.60E-06	Intergenic	NA
chr1	4273844	4273845	0.404103335	0.708132746	-0.304029411	4.47E-05	Intergenic	NA
chr1	4273853	4273854	0.404103335	0.708132746	-0.304029411	4.68E-05	Intergenic	NA
chr1	4273855	4273856	0.404103335	0.708132746	-0.304029411	4.47E-05	Intergenic	NA
chr1	4303391	4303392	0.846100427	0.566140397	0.27996003	0.000409843	Intergenic	NA
chr1	4303541	4303542	0.846100427	0.566140397	0.27996003	0.000163868	Intergenic	NA
chr1	4367666	4367667	0.704118402	0.904333728	-0.200215326	0.00906164	Intergenic	NA
chr1	4367667	4367668	0.704118402	0.904333728	-0.200215326	0.003308622	Intergenic	NA
chr1	4395414	4395415	0.705053272	0.967660896	-0.262607623	1.58E-05	Intergenic	NA
chr1	4408684	4408685	0.702277559	0.954160103	-0.251882544	0.01878902	Intergenic	NA
chr1	4408748	4408749	0.702277559	0.954160103	-0.251882544	2.22E-05	Intergenic	NA
chr1	4411729	4411730	0.363462079	0.607229474	-0.243767396	0.001241332	Intergenic	NA
chr1	4411775	4411776	0.343664311	0.610661324	-0.266997013	0.000221761	Intergenic	NA
chr1	4411826	4411827	0.343664311	0.610661324	-0.266997013	1.29E-05	Intergenic	NA
chr1	4411827	4411828	0.343664311	0.610661324	-0.266997013	0	Intergenic	NA
chr1	4411865	4411866	0.349626073	0.607527681	-0.257901608	4.81E-07	Intergenic	NA
chr1	4411866	4411867	0.349626073	0.607527681	-0.257901608	0	Intergenic	NA
chr1	4411904	4411905	0.380859712	0.591376506	-0.210516794	6.02E-07	Intergenic	NA
chr1	4411938	4411939	0.380859712	0.591376506	-0.210516794	7.55E-10	Intergenic	NA
chr1	4411939	4411940	0.380859712	0.591376506	-0.210516794	2.80E-07	Intergenic	NA
chr1	4411958	4411959	0.389142307	0.601431272	-0.212288966	1.74E-09	Intergenic	NA
chr1	4411959	4411960	0.389142307	0.601431272	-0.212288966	3.02E-08	Intergenic	NA
chr1	4411969	4411970	0.389142307	0.601431272	-0.212288966	2.31E-06	Intergenic	NA
chr1	4411970	4411971	0.389142307	0.601431272	-0.212288966	1.14E-10	Intergenic	NA
chr1	4412083	4412084	0.392958177	0.61490867	-0.221950493	0.00097173	Intergenic	NA
chr1	4412084	4412085	0.392958177	0.61490867	-0.221950493	7.44E-11	Intergenic	NA
chr1	4412125	4412126	0.394548204	0.621102955	-0.226554751	0.000376811	Intergenic	NA
chr1	4412126	4412127	0.394548204	0.621102955	-0.226554751	2.58E-14	Intergenic	NA
chr1	4412140	4412141	0.40202448	0.625471128	-0.223446648	0.000234759	Intergenic	NA
chr1	4412141	4412142	0.40202448	0.625471128	-0.223446648	1.53E-13	Intergenic	NA
chr1	4412147	4412148	0.40202448	0.625471128	-0.223446648	0.001412133	Intergenic	NA
chr1	4412148	4412149	0.40202448	0.625471128	-0.223446648	8.22E-15	Intergenic	NA
chr1	4487135	4487136	0.511961321	0.780816151	-0.26885483	0.000797604	Intergenic	NA
chr1	4487164	4487165	0.511961321	0.780816151	-0.26885483	0.018768466	Intergenic	NA
chr1	4487273	4487274	0.511961321	0.780816151	-0.26885483	0.04504676	Intergenic	NA
chr1	4529807	4529808	0.095919706	0.920985526	-0.82506582	9.49E-08	Intergenic	NA
chr1	4539645	4539646	0.63243765	0.293798754	0.338638896	0.043885784	Intergenic	NA
chr1	4629801	4629802	0.812119272	0.592978151	0.219141121	0.047793182	Intergenic	NA
chr1	4629882	4629883	0.812119272	0.592978151	0.219141121	0.012055846	Intergenic	NA
chr1	4655320	4655321	0.661475342	0.322131461	0.339343881	0.000170633	intron (ENSSSCT00000004453, intron 5 of 18)	ENSSSCG00000004027
chr1	4655365	4655366	0.591071972	0.326745763	0.264326209	3.65E-05	intron (ENSSSCT00000004453, intron 5 of 18)	ENSSSCG00000004027
chr1	4655366	4655367	0.591071972	0.326745763	0.264326209	0.00071893	intron (ENSSSCT00000004453, intron 5 of 18)	ENSSSCG00000004027
chr1	4655402	4655403	0.591071972	0.326745763	0.264326209	2.49E-05	intron (ENSSSCT00000004453, intron 5 of 18)	ENSSSCG00000004027
chr1	4655403	4655404	0.591071972	0.326745763	0.264326209	0.000190951	intron (ENSSSCT00000004453, intron 5 of 18)	ENSSSCG00000004027
chr1	4655425	4655426	0.591071972	0.326745763	0.264326209	0.000312905	intron (ENSSSCT00000004453, intron 5 of 18)	ENSSSCG00000004027
chr1	4655426	4655427	0.591071972	0.326745763	0.264326209	1.35E-06	intron (ENSSSCT00000004453, intron 5 of 18)	ENSSSCG00000004027
chr1	4655486	4655487	0.581024976	0.324410743	0.256614233	8.06E-08	intron (ENSSSCT00000004453, intron 5 of 18)	ENSSSCG00000004027
chr1	4655500	4655501	0.581024976	0.324410743	0.256614233	9.73E-08	intron (ENSSSCT00000004453, intron 5 of 18)	ENSSSCG00000004027
chr1	4655565	4655566	0.568011922	0.318553589	0.249458332	0.000101404	intron (ENSSSCT00000004453, intron 5 of 18)	ENSSSCG00000004027
chr1	4655588	4655589	0.547157677	0.296280101	0.250877576	0.002178563	intron (ENSSSCT00000004453, intron 5 of 18)	ENSSSCG00000004027
chr1	4655597	4655598	0.547157677	0.296280101	0.250877576	0.003077624	intron (ENSSSCT00000004453, intron 5 of 18)	ENSSSCG00000004027
chr1	4655607	4655608	0.547157677	0.296280101	0.250877576	0.004743376	intron (ENSSSCT00000004453, intron 5 of 18)	ENSSSCG00000004027
chr1	4668482	4668483	0.727521226	0.930001465	-0.202480239	5.04E-07	intron (ENSSSCT00000004453, intron 9 of 18)	ENSSSCG00000004027
chr1	4668805	4668806	0.419016641	0.868553741	-0.449537101	0.001041249	intron (ENSSSCT00000004453, intron 9 of 18)	ENSSSCG00000004027
chr1	4668933	4668934	0.419016641	0.868553741	-0.449537101	9.41E-06	intron (ENSSSCT00000004453, intron 9 of 18)	ENSSSCG00000004027
chr1	4669017	4669018	0.419016641	0.868553741	-0.449537101	0.003755272	intron (ENSSSCT00000004453, intron 9 of 18)	ENSSSCG00000004027
chr1	4670477	4670478	0.623858449	0.925223347	-0.301364898	0.00130125	intron (ENSSSCT00000004453, intron 9 of 18)	ENSSSCG00000004027
chr1	4670481	4670482	0.623858449	0.925223347	-0.301364898	0.003401032	intron (ENSSSCT00000004453, intron 9 of 18)	ENSSSCG00000004027
chr1	4670497	4670498	0.623858449	0.925223347	-0.301364898	2.75E-09	intron (ENSSSCT00000004453, intron 9 of 18)	ENSSSCG00000004027
chr1	4670503	4670504	0.623858449	0.925223347	-0.301364898	0.001209528	intron (ENSSSCT00000004453, intron 9 of 18)	ENSSSCG00000004027
chr1	4670679	4670680	0.54683067	0.864500125	-0.317669455	3.70E-10	intron (ENSSSCT00000004453, intron 9 of 18)	ENSSSCG00000004027
chr1	4670680	4670681	0.54683067	0.864500125	-0.317669455	0.01063207	intron (ENSSSCT00000004453, intron 9 of 18)	ENSSSCG00000004027
chr1	4718518	4718519	0.60489681	0.902024863	-0.297128053	4.94E-05	intron (ENSSSCT00000004453, intron 15 of 18)	ENSSSCG00000004027
chr1	4718533	4718534	0.60489681	0.902024863	-0.297128053	1.87E-08	intron (ENSSSCT00000004453, intron 15 of 18)	ENSSSCG00000004027
chr1	4718540	4718541	0.60489681	0.902024863	-0.297128053	2.54E-06	intron (ENSSSCT00000004453, intron 15 of 18)	ENSSSCG00000004027
chr1	4718576	4718577	0.691425805	0.897360675	-0.20593487	3.57E-07	intron (ENSSSCT00000004453, intron 15 of 18)	ENSSSCG00000004027
chr1	4718589	4718590	0.691425805	0.897360675	-0.20593487	3.53E-06	intron (ENSSSCT00000004453, intron 15 of 18)	ENSSSCG00000004027
chr1	4718608	4718609	0.691425805	0.897360675	-0.20593487	2.97E-05	intron (ENSSSCT00000004453, intron 15 of 18)	ENSSSCG00000004027
chr1	4726659	4726660	0.810020274	0.368964139	0.441056135	3.01E-10	intron (ENSSSCT00000004453, intron 15 of 18)	ENSSSCG00000004027
chr1	4726667	4726668	0.810020274	0.368964139	0.441056135	0.001894483	intron (ENSSSCT00000004453, intron 15 of 18)	ENSSSCG00000004027
chr1	4726699	4726700	0.810020274	0.368964139	0.441056135	0.004181541	intron (ENSSSCT00000004453, intron 15 of 18)	ENSSSCG00000004027
chr1	4756429	4756430	0.509986567	0.756570916	-0.246584349	3.66E-06	Intergenic	NA
chr1	4756430	4756431	0.509986567	0.756570916	-0.246584349	0	Intergenic	NA
chr1	4781453	4781454	0.55856598	0.775284017	-0.216718037	7.27E-06	Intergenic	NA
chr1	4781476	4781477	0.544226057	0.767235161	-0.223009104	6.08E-07	Intergenic	NA
chr1	4781477	4781478	0.544226057	0.767235161	-0.223009104	0.043050618	Intergenic	NA
chr1	4802483	4802484	0.828006823	0.60099936	0.227007463	0.001092749	Intergenic	NA
chr1	4802487	4802488	0.828006823	0.60099936	0.227007463	0.001298173	Intergenic	NA
chr1	4900199	4900200	0.673211393	0.465448618	0.207762775	0.043923158	Intergenic	NA
chr1	4916376	4916377	0.795760347	0.226119608	0.569640739	0.011385121	Intergenic	NA
chr1	4921820	4921821	0.929346046	0.716247833	0.213098213	0.022582939	Intergenic	NA
chr1	4978496	4978497	0.860783045	0.597836059	0.262946985	0.036945922	Intergenic	NA
chr1	4978540	4978541	0.860783045	0.597836059	0.262946985	0.045938387	Intergenic	NA
chr1	5004899	5004900	0.566765838	0.774954086	-0.208188249	0.026288174	Intergenic	NA
chr1	5036074	5036075	0.796738468	0.549693528	0.247044939	1.31E-06	Intergenic	NA
chr1	5083102	5083103	0.935101432	0.726456145	0.208645286	0.002420515	Intergenic	NA
chr1	5083206	5083207	0.935101432	0.726456145	0.208645286	0.018365452	Intergenic	NA
chr1	5091177	5091178	0.823417706	0.389036665	0.434381041	2.29E-10	Intergenic	NA
chr1	5091178	5091179	0.823417706	0.389036665	0.434381041	1.13E-09	Intergenic	NA
chr1	5091205	5091206	0.823417706	0.389036665	0.434381041	3.36E-07	Intergenic	NA
chr1	5091271	5091272	0.804568823	0.450092048	0.354476775	0.000484599	Intergenic	NA
chr1	5091334	5091335	0.829445763	0.482167921	0.347277842	0.000175218	Intergenic	NA
chr1	5091344	5091345	0.829445763	0.482167921	0.347277842	0.001054504	Intergenic	NA
chr1	5091364	5091365	0.829445763	0.482167921	0.347277842	1.13E-05	Intergenic	NA
chr1	5091377	5091378	0.829445763	0.482167921	0.347277842	5.19E-06	Intergenic	NA
chr1	5091400	5091401	0.829445763	0.482167921	0.347277842	2.07E-14	Intergenic	NA
chr1	5091414	5091415	0.829445763	0.482167921	0.347277842	2.12E-12	Intergenic	NA
chr1	5091506	5091507	0.867453763	0.546233168	0.321220595	8.17E-05	Intergenic	NA
chr1	5091513	5091514	0.867453763	0.546233168	0.321220595	0.000180434	Intergenic	NA
chr1	5091527	5091528	0.87031172	0.530762405	0.339549315	4.48E-05	Intergenic	NA
chr1	5091573	5091574	0.87031172	0.530762405	0.339549315	5.15E-09	Intergenic	NA
chr1	5091581	5091582	0.87031172	0.530762405	0.339549315	6.57E-10	Intergenic	NA
chr1	5093089	5093090	0.96300792	0.549559875	0.413448044	1.98E-08	Intergenic	NA
chr1	5093138	5093139	0.96300792	0.549559875	0.413448044	0.023745842	Intergenic	NA
chr1	5218419	5218420	0.626204416	0.932130596	-0.305926179	5.16E-05	Intergenic	NA
chr1	5244564	5244565	0.633451001	0.069454246	0.563996755	0.039051944	Intergenic	NA
chr1	5245335	5245336	0.755555081	0.541563027	0.213992054	0.015074044	Intergenic	NA
chr1	5247022	5247023	0.749045151	0.545767365	0.203277785	0.033580431	Intergenic	NA
chr1	5261819	5261820	0.74935002	0.952019477	-0.202669457	0.015690568	Intergenic	NA
chr1	5261820	5261821	0.74935002	0.952019477	-0.202669457	2.01E-05	Intergenic	NA
chr1	5262472	5262473	0.71682992	0.249658791	0.46717113	3.82E-06	Intergenic	NA
chr1	5262473	5262474	0.71682992	0.249658791	0.46717113	9.59E-06	Intergenic	NA
chr1	5270812	5270813	0.938167719	0.42055938	0.517608339	0.01026775	Intergenic	NA
chr1	5297765	5297766	0.431331463	0.805661997	-0.374330535	0.038593731	Intergenic	NA
chr1	5297766	5297767	0.431331463	0.805661997	-0.374330535	0.005936734	Intergenic	NA
chr1	5297774	5297775	0.431331463	0.805661997	-0.374330535	0.006148262	Intergenic	NA
chr1	5380193	5380194	0.616016808	0.882593889	-0.26657708	0.008980618	Intergenic	NA
chr1	5380217	5380218	0.616016808	0.882593889	-0.26657708	0.022867243	Intergenic	NA
chr1	5417347	5417348	0.796596591	0.456183201	0.34041339	0.000266265	Intergenic	NA
chr1	5429275	5429276	0.746807617	0.950732285	-0.203924667	0.027604703	Intergenic	NA
chr1	5442143	5442144	0.630651493	0.8475319	-0.216880407	0.002219747	Intergenic	NA
chr1	5445608	5445609	0.91069981	0.503231745	0.407468065	4.84E-08	Intergenic	NA
chr1	5445625	5445626	0.91069981	0.503231745	0.407468065	0.022433138	Intergenic	NA
chr1	5445745	5445746	0.918355	0.687334369	0.231020631	0.024008008	Intergenic	NA
chr1	5451632	5451633	0.531754063	0.923170309	-0.391416246	0.02503282	Intergenic	NA
chr1	5460006	5460007	0.55893925	0.792164615	-0.233225366	0.042536846	Intergenic	NA
chr1	5460091	5460092	0.55893925	0.792164615	-0.233225366	0.029003431	Intergenic	NA
chr1	5465438	5465439	0.925342505	0.705388067	0.219954438	0.000652097	Intergenic	NA
chr1	5481265	5481266	0.873896748	0.314939526	0.558957221	0	Intergenic	NA
chr1	5481266	5481267	0.873896748	0.314939526	0.558957221	1.54E-05	Intergenic	NA
chr1	5491273	5491274	0.921577549	0.667381658	0.25419589	0.00015745	Intergenic	NA
chr1	5491281	5491282	0.921577549	0.667381658	0.25419589	5.11E-15	Intergenic	NA
chr1	5605458	5605459	0.73113985	0.949263084	-0.218123234	4.44E-16	Intergenic	NA
chr1	5605459	5605460	0.73113985	0.949263084	-0.218123234	4.89E-08	Intergenic	NA
chr1	5613079	5613080	0.284075333	0.533618883	-0.24954355	0.013368704	Intergenic	NA
chr1	5615013	5615014	0.588818213	0.305534272	0.28328394	0.002257383	Intergenic	NA
chr1	5615072	5615073	0.765031801	0.458066976	0.306964825	0.000352323	Intergenic	NA
chr1	5615113	5615114	0.765031801	0.458066976	0.306964825	0.000287429	Intergenic	NA
chr1	5615131	5615132	0.765031801	0.458066976	0.306964825	0.001414124	Intergenic	NA
chr1	5615138	5615139	0.765031801	0.458066976	0.306964825	3.39E-05	Intergenic	NA
chr1	5615274	5615275	0.875997257	0.635957176	0.240040081	0.00288628	Intergenic	NA
chr1	5615284	5615285	0.875997257	0.635957176	0.240040081	0.002506968	Intergenic	NA
chr1	5625210	5625211	0.669501953	0.897987178	-0.228485225	0.035348667	Intergenic	NA
chr1	5625399	5625400	0.669501953	0.897987178	-0.228485225	0.004582685	Intergenic	NA
chr1	5625400	5625401	0.669501953	0.897987178	-0.228485225	0.000111522	Intergenic	NA
chr1	5625439	5625440	0.660777787	0.936312752	-0.275534964	4.10E-05	Intergenic	NA
chr1	5625440	5625441	0.660777787	0.936312752	-0.275534964	4.00E-08	Intergenic	NA
chr1	5632759	5632760	0.575109484	0.795155656	-0.220046172	0.012459631	Intergenic	NA
chr1	5643545	5643546	0.544917063	0.287260571	0.257656491	4.25E-05	Intergenic	NA
chr1	5643546	5643547	0.514065077	0.291095685	0.222969392	0.000971803	Intergenic	NA
chr1	5644546	5644547	0.683271072	0.448153532	0.23511754	1.74E-09	Intergenic	NA
chr1	5644550	5644551	0.683271072	0.448153532	0.23511754	0.0017065	Intergenic	NA
chr1	5644570	5644571	0.683271072	0.448153532	0.23511754	0.007004946	Intergenic	NA
chr1	5644587	5644588	0.683271072	0.448153532	0.23511754	0.006212976	Intergenic	NA
chr1	5644658	5644659	0.681686561	0.461994503	0.219692058	0.010440238	Intergenic	NA
chr1	5644669	5644670	0.681686561	0.461994503	0.219692058	0.009271778	Intergenic	NA
chr1	5649945	5649946	0.300857976	0.955718831	-0.654860855	6.65E-05	Intergenic	NA
chr1	5649977	5649978	0.630594496	0.96187957	-0.331285073	9.44E-08	Intergenic	NA
chr1	5652160	5652161	0.666122564	0.420828951	0.245293612	0.005405339	Intergenic	NA
chr1	5652231	5652232	0.630328413	0.406983646	0.223344767	0.048659183	Intergenic	NA
chr1	5667353	5667354	0.702644791	0.950732285	-0.248087494	0.009025232	Intergenic	NA
chr1	5667385	5667386	0.702644791	0.950732285	-0.248087494	0.033402994	Intergenic	NA
chr1	6028377	6028378	0.447347927	0.655963791	-0.208615864	0.034595255	Intergenic	NA
chr1	6037177	6037178	0.297624071	0.537326067	-0.239701996	2.60E-07	Intergenic	NA
chr1	6037186	6037187	0.297624071	0.537326067	-0.239701996	4.89E-05	Intergenic	NA
chr1	6037189	6037190	0.297624071	0.537326067	-0.239701996	0.02230201	Intergenic	NA
chr1	6037198	6037199	0.297624071	0.537326067	-0.239701996	0.020167114	Intergenic	NA
chr1	6037208	6037209	0.297624071	0.537326067	-0.239701996	0.027168271	Intergenic	NA
chr1	6037212	6037213	0.297624071	0.537326067	-0.239701996	0.028319936	Intergenic	NA
chr1	6037266	6037267	0.297624071	0.537326067	-0.239701996	0.013737843	Intergenic	NA
chr1	6037273	6037274	0.297624071	0.537326067	-0.239701996	0.006189615	Intergenic	NA
chr1	6066073	6066074	0.943285935	0.59175004	0.351535896	0.049086734	Intergenic	NA
chr1	6066110	6066111	0.943285935	0.59175004	0.351535896	0.023106687	Intergenic	NA
chr1	6074826	6074827	0.679196265	0.892683843	-0.213487578	0.037171235	Intergenic	NA
chr1	6074923	6074924	0.679196265	0.892683843	-0.213487578	0.043650063	Intergenic	NA
chr1	6105299	6105300	0.613108117	0.411437243	0.201670874	0.000348832	Intergenic	NA
chr1	6105311	6105312	0.613108117	0.411437243	0.201670874	0.00555888	Intergenic	NA
chr1	6105358	6105359	0.704778033	0.404893608	0.299884425	4.41E-10	Intergenic	NA
chr1	6105363	6105364	0.704778033	0.404893608	0.299884425	1.27E-09	Intergenic	NA
chr1	6105379	6105380	0.704778033	0.404893608	0.299884425	0.001373253	Intergenic	NA
chr1	6105388	6105389	0.704778033	0.404893608	0.299884425	5.54E-06	Intergenic	NA
chr1	6105414	6105415	0.704778033	0.404893608	0.299884425	0.000125868	Intergenic	NA
chr1	6105483	6105484	0.725657329	0.474336072	0.251321257	8.37E-06	Intergenic	NA
chr1	6105484	6105485	0.725657329	0.474336072	0.251321257	0.001666453	Intergenic	NA
chr1	6105490	6105491	0.711052563	0.478797453	0.23225511	1.46E-08	Intergenic	NA
chr1	6105491	6105492	0.715950188	0.480038554	0.235911634	0.0006566	Intergenic	NA
chr1	6105534	6105535	0.710195974	0.499928626	0.210267349	2.12E-05	Intergenic	NA
chr1	6105535	6105536	0.710195974	0.499928626	0.210267349	9.94E-05	Intergenic	NA
chr1	6105577	6105578	0.738087225	0.515850915	0.22223631	4.31E-09	Intergenic	NA
chr1	6106812	6106813	0.860611601	0.659194024	0.201417577	0.010906173	Intergenic	NA
chr1	6106813	6106814	0.860611601	0.659194024	0.201417577	0.002299719	Intergenic	NA
chr1	6121609	6121610	0.328523717	0.549501215	-0.220977498	0.029597486	Intergenic	NA
chr1	6121617	6121618	0.328523717	0.549501215	-0.220977498	0.040058497	Intergenic	NA
chr1	6130319	6130320	0.90177425	0.639569839	0.262204411	0.008774085	Intergenic	NA
chr1	6130320	6130321	0.90177425	0.639569839	0.262204411	4.95E-06	Intergenic	NA
chr1	6130349	6130350	0.897830863	0.694241866	0.203588996	1.16E-05	Intergenic	NA
chr1	6137541	6137542	0.915202982	0.653973055	0.261229927	2.22E-16	Intergenic	NA
chr1	6137667	6137668	0.915202982	0.653973055	0.261229927	0.00140447	Intergenic	NA
chr1	6137703	6137704	0.915202982	0.653973055	0.261229927	0.001623524	Intergenic	NA
chr1	6148557	6148558	0.668764755	0.890342597	-0.221577842	0.000842722	Intergenic	NA
chr1	6157861	6157862	0.672631984	0.437651001	0.234980983	0.000216818	Intergenic	NA
chr1	6174843	6174844	0.907863899	0.244390723	0.663473177	0.003748079	Intergenic	NA
chr1	6174844	6174845	0.907863899	0.244390723	0.663473177	8.66E-15	Intergenic	NA
chr1	6174861	6174862	0.907863899	0.244390723	0.663473177	9.99E-15	Intergenic	NA
chr1	6183472	6183473	0.740176396	0.520123999	0.220052397	9.64E-05	Intergenic	NA
chr1	6183473	6183474	0.740176396	0.520123999	0.220052397	1.56E-05	Intergenic	NA
chr1	6183531	6183532	0.740176396	0.520123999	0.220052397	0.000239453	Intergenic	NA
chr1	6204382	6204383	0.890908892	0.527863612	0.36304528	6.41E-09	Intergenic	NA
chr1	6204528	6204529	0.896398903	0.620122666	0.276276237	0.01361532	Intergenic	NA
chr1	6204529	6204530	0.896398903	0.620122666	0.276276237	5.45E-10	Intergenic	NA
chr1	6209869	6209870	0.870912963	0.625127517	0.245785447	0.025695248	Intergenic	NA
chr1	6209946	6209947	0.872291572	0.670337118	0.201954454	1.27E-06	Intergenic	NA
chr1	6210008	6210009	0.940147974	0.706310541	0.233837433	0.013402409	Intergenic	NA
chr1	6210025	6210026	0.940147974	0.706310541	0.233837433	6.02E-06	Intergenic	NA
chr1	6216583	6216584	0.918211985	0.68738657	0.230825416	0.015609109	Intergenic	NA
chr1	6216586	6216587	0.918211985	0.68738657	0.230825416	0.015017656	Intergenic	NA
chr1	6229029	6229030	0.878865102	0.675651325	0.203213777	0.000308651	Intergenic	NA
chr1	6229040	6229041	0.878865102	0.675651325	0.203213777	0.020100084	Intergenic	NA
chr1	6252534	6252535	0.848618884	0.56854899	0.280069894	0.014804837	Intergenic	NA
chr1	6252582	6252583	0.848618884	0.56854899	0.280069894	0.018424492	Intergenic	NA
chr1	6255624	6255625	0.724758379	0.340497909	0.38426047	0.01015127	Intergenic	NA
chr1	6255625	6255626	0.724758379	0.340497909	0.38426047	0.008957811	Intergenic	NA
chr1	6256410	6256411	0.862880345	0.637162391	0.225717954	0.000530356	Intergenic	NA
chr1	6256411	6256412	0.862880345	0.637162391	0.225717954	0.025332483	Intergenic	NA
chr1	6256475	6256476	0.862880345	0.637162391	0.225717954	0.019970676	Intergenic	NA
chr1	6256476	6256477	0.862880345	0.637162391	0.225717954	0.031102622	Intergenic	NA
chr1	6256540	6256541	0.862880345	0.637162391	0.225717954	0.010588785	Intergenic	NA
chr1	6259547	6259548	0.82432864	0.607107747	0.217220892	3.17E-06	Intergenic	NA
chr1	6259548	6259549	0.82432864	0.607107747	0.217220892	0.000115072	Intergenic	NA
chr1	6259601	6259602	0.786456547	0.58316096	0.203295587	1.10E-08	Intergenic	NA
chr1	6259602	6259603	0.786456547	0.58316096	0.203295587	7.03E-08	Intergenic	NA
chr1	6259624	6259625	0.786456547	0.58316096	0.203295587	1.12E-08	Intergenic	NA
chr1	6259625	6259626	0.786456547	0.58316096	0.203295587	1.10E-08	Intergenic	NA
chr1	6259639	6259640	0.786456547	0.58316096	0.203295587	0.014694997	Intergenic	NA
chr1	6259640	6259641	0.786456547	0.58316096	0.203295587	7.24E-09	Intergenic	NA
chr1	6259648	6259649	0.786456547	0.58316096	0.203295587	0.016767496	Intergenic	NA
chr1	6284357	6284358	0.498320138	0.706611686	-0.208291548	0.000456492	Intergenic	NA
chr1	6284358	6284359	0.498320138	0.706611686	-0.208291548	0.00228563	Intergenic	NA
chr1	6284404	6284405	0.462260931	0.675113819	-0.212852888	0.021469728	Intergenic	NA
chr1	6284405	6284406	0.462260931	0.675113819	-0.212852888	1.83E-08	Intergenic	NA
chr1	6284456	6284457	0.462260931	0.675113819	-0.212852888	4.05E-05	Intergenic	NA
chr1	6284466	6284467	0.462260931	0.675113819	-0.212852888	0.004042581	Intergenic	NA
chr1	6305274	6305275	0.873830907	0.665568909	0.208261998	0.024428222	Intergenic	NA
chr1	6305350	6305351	0.857557953	0.603981615	0.253576338	9.75E-05	Intergenic	NA
chr1	6305378	6305379	0.857557953	0.603981615	0.253576338	0.000167268	Intergenic	NA
chr1	6305418	6305419	0.857557953	0.603981615	0.253576338	0.005290138	Intergenic	NA
chr1	6333141	6333142	0.488344631	0.078614506	0.409730125	0.004198587	Intergenic	NA
chr1	6333746	6333747	0.807677116	0.415497666	0.392179451	0.009316843	Intergenic	NA
chr1	6333786	6333787	0.807677116	0.415497666	0.392179451	0.018146402	Intergenic	NA
chr1	6333832	6333833	0.807677116	0.415497666	0.392179451	1.94E-10	Intergenic	NA
chr1	6333838	6333839	0.807677116	0.415497666	0.392179451	8.67E-11	Intergenic	NA
chr1	6333967	6333968	0.837642663	0.623956246	0.213686417	0.002419986	Intergenic	NA
chr1	6354077	6354078	0.758912093	0.447910195	0.311001898	0.035931144	Intergenic	NA
chr1	6354289	6354290	0.758912093	0.447910195	0.311001898	1.49E-05	Intergenic	NA
chr1	6354290	6354291	0.758912093	0.447910195	0.311001898	2.39E-05	Intergenic	NA
chr1	6354938	6354939	0.844779837	0.039286523	0.805493314	3.40E-11	Intergenic	NA
chr1	6368160	6368161	0.696401703	0.931266838	-0.234865134	0.001803215	Intergenic	NA
chr1	6368164	6368165	0.696401703	0.931266838	-0.234865134	0.001545818	Intergenic	NA
chr1	6368230	6368231	0.71642139	0.936751391	-0.220330001	6.74E-05	Intergenic	NA
chr1	6368294	6368295	0.696564667	0.910493969	-0.213929302	0.000222679	Intergenic	NA
chr1	6368295	6368296	0.696564667	0.910493969	-0.213929302	5.86E-05	Intergenic	NA
chr1	6368297	6368298	0.696564667	0.910493969	-0.213929302	0.000433759	Intergenic	NA
chr1	6368375	6368376	0.696564667	0.910493969	-0.213929302	0.01397222	Intergenic	NA
chr1	6368392	6368393	0.707184848	0.908375991	-0.201191143	0.02068104	Intergenic	NA
chr1	6393861	6393862	0.876927815	0.661015728	0.215912086	0.007219332	intron (ENSSSCT00000004455, intron 4 of 7)	ENSSSCG00000004029
chr1	6394524	6394525	0.361536518	0.563623368	-0.202086851	0.009140652	intron (ENSSSCT00000004455, intron 4 of 7)	ENSSSCG00000004029
chr1	6402405	6402406	0.431459296	0.642575925	-0.211116629	0.001232927	intron (ENSSSCT00000004455, intron 4 of 7)	ENSSSCG00000004029
chr1	6402406	6402407	0.431459296	0.642575925	-0.211116629	0.004177005	intron (ENSSSCT00000004455, intron 4 of 7)	ENSSSCG00000004029
chr1	6405253	6405254	0.45041229	0.697470347	-0.247058057	0.015031986	intron (ENSSSCT00000004455, intron 4 of 7)	ENSSSCG00000004029
chr1	6429134	6429135	0.800810317	0.591236523	0.209573794	0.021880163	intron (ENSSSCT00000004455, intron 3 of 7)	ENSSSCG00000004029
chr1	6429154	6429155	0.800810317	0.591236523	0.209573794	0.003600462	intron (ENSSSCT00000004455, intron 3 of 7)	ENSSSCG00000004029
chr1	6429165	6429166	0.800810317	0.591236523	0.209573794	0.003600462	intron (ENSSSCT00000004455, intron 3 of 7)	ENSSSCG00000004029
chr1	6431649	6431650	0.533374587	0.240776895	0.292597692	0.015049242	intron (ENSSSCT00000004455, intron 3 of 7)	ENSSSCG00000004029
chr1	6431650	6431651	0.533374587	0.240776895	0.292597692	0.022382186	intron (ENSSSCT00000004455, intron 3 of 7)	ENSSSCG00000004029
chr1	6431782	6431783	0.533374587	0.240776895	0.292597692	0.00031253	intron (ENSSSCT00000004455, intron 3 of 7)	ENSSSCG00000004029
chr1	6437005	6437006	0.37390277	0.602621077	-0.228718307	0.012153933	intron (ENSSSCT00000004455, intron 3 of 7)	ENSSSCG00000004029
chr1	6437040	6437041	0.37390277	0.602621077	-0.228718307	0.012135279	intron (ENSSSCT00000004455, intron 3 of 7)	ENSSSCG00000004029
chr1	6446711	6446712	0.219367495	0.43521817	-0.215850675	0.003416664	intron (ENSSSCT00000004455, intron 3 of 7)	ENSSSCG00000004029
chr1	6446731	6446732	0.219367495	0.43521817	-0.215850675	0.032278695	intron (ENSSSCT00000004455, intron 3 of 7)	ENSSSCG00000004029
chr1	6450716	6450717	0.497556013	0.698821923	-0.20126591	2.24E-06	intron (ENSSSCT00000004455, intron 3 of 7)	ENSSSCG00000004029
chr1	6456251	6456252	0.414506893	0.648833089	-0.234326196	0.007287855	intron (ENSSSCT00000004455, intron 3 of 7)	ENSSSCG00000004029
chr1	6468297	6468298	0.578366988	0.358761062	0.219605926	0.000479704	intron (ENSSSCT00000004455, intron 2 of 7)	ENSSSCG00000004029
chr1	6468298	6468299	0.578366988	0.358761062	0.219605926	0.026279786	intron (ENSSSCT00000004455, intron 2 of 7)	ENSSSCG00000004029
chr1	6468331	6468332	0.578366988	0.358761062	0.219605926	6.52E-05	intron (ENSSSCT00000004455, intron 2 of 7)	ENSSSCG00000004029
chr1	6468332	6468333	0.578366988	0.358761062	0.219605926	0.003729432	intron (ENSSSCT00000004455, intron 2 of 7)	ENSSSCG00000004029
chr1	6468491	6468492	0.578366988	0.358761062	0.219605926	0.015040708	intron (ENSSSCT00000004455, intron 2 of 7)	ENSSSCG00000004029
chr1	6471007	6471008	0.658965015	0.972771412	-0.313806397	0.026776743	intron (ENSSSCT00000004455, intron 2 of 7)	ENSSSCG00000004029
chr1	6476130	6476131	0.249112241	0.467862846	-0.218750605	0.009507468	intron (ENSSSCT00000004455, intron 2 of 7)	ENSSSCG00000004029
chr1	6476197	6476198	0.249112241	0.467862846	-0.218750605	0.009614689	intron (ENSSSCT00000004455, intron 2 of 7)	ENSSSCG00000004029
chr1	6509291	6509292	0.160322142	0.366370018	-0.206047876	0.023042747	Intergenic	NA
chr1	6509306	6509307	0.160322142	0.366370018	-0.206047876	0.018147311	Intergenic	NA
chr1	6509337	6509338	0.160322142	0.366370018	-0.206047876	0.01808393	Intergenic	NA
chr1	6509340	6509341	0.160322142	0.366370018	-0.206047876	0.01698322	Intergenic	NA
chr1	6517801	6517802	0.417084831	0.205753016	0.211331815	0.000435188	Intergenic	NA
chr1	6551522	6551523	0.907739238	0.531622951	0.376116288	0.034916714	Intergenic	NA
chr1	6551523	6551524	0.907739238	0.531622951	0.376116288	0.000583302	Intergenic	NA
chr1	6553248	6553249	0.807464824	0.314919591	0.492545233	0.016521403	Intergenic	NA
chr1	6553279	6553280	0.807464824	0.314919591	0.492545233	6.60E-06	Intergenic	NA
chr1	6553289	6553290	0.807464824	0.314919591	0.492545233	3.60E-12	Intergenic	NA
chr1	6566061	6566062	0.96119843	0.736994727	0.224203703	0.049042515	Intergenic	NA
chr1	6566062	6566063	0.96119843	0.736994727	0.224203703	4.87E-09	Intergenic	NA
chr1	6571963	6571964	0.709822507	0.491543141	0.218279366	0	Intergenic	NA
chr1	6573539	6573540	0.666768524	0.876843197	-0.210074673	0	Intergenic	NA
chr1	6573630	6573631	0.657271762	0.865187507	-0.207915745	1.55E-10	Intergenic	NA
chr1	6573638	6573639	0.657271762	0.865187507	-0.207915745	2.79E-08	Intergenic	NA
chr1	6573666	6573667	0.657271762	0.865187507	-0.207915745	0.000513455	Intergenic	NA
chr1	6573673	6573674	0.657271762	0.865187507	-0.207915745	0.000881631	Intergenic	NA
chr1	6573677	6573678	0.657271762	0.865187507	-0.207915745	0.000552933	Intergenic	NA
chr1	6573690	6573691	0.657271762	0.865187507	-0.207915745	0.002299934	Intergenic	NA
chr1	6573786	6573787	0.657271762	0.865187507	-0.207915745	0.00019186	Intergenic	NA
chr1	6573810	6573811	0.656789211	0.868639829	-0.211850618	2.45E-06	Intergenic	NA
chr1	6573875	6573876	0.656789211	0.868639829	-0.211850618	9.94E-09	Intergenic	NA
chr1	6573877	6573878	0.656789211	0.868639829	-0.211850618	3.25E-09	Intergenic	NA
chr1	6583859	6583860	0.898542713	0.685717034	0.212825679	0.003997446	Intergenic	NA
chr1	6583869	6583870	0.893055205	0.681081457	0.211973748	0.004169941	Intergenic	NA
chr1	6583871	6583872	0.893055205	0.681081457	0.211973748	0.003348957	Intergenic	NA
chr1	6599743	6599744	0.7032653	0.498928841	0.20433646	0.038971977	Intergenic	NA
chr1	6599793	6599794	0.725095131	0.517494647	0.207600485	0.02070416	Intergenic	NA
chr1	6599866	6599867	0.725095131	0.517494647	0.207600485	0.002108159	Intergenic	NA
chr1	6676982	6676983	0.580958109	0.789955245	-0.208997137	3.82E-07	Intergenic	NA
chr1	6683613	6683614	0.173825522	0.751777359	-0.577951838	0.000698426	Intergenic	NA
chr1	6683628	6683629	0.173825522	0.751777359	-0.577951838	7.24E-13	Intergenic	NA
chr1	6703380	6703381	0.607877829	0.26962534	0.338252489	4.33E-06	Intergenic	NA
chr1	6704764	6704765	0.906289661	0.601184687	0.305104975	2.02E-14	Intergenic	NA
chr1	6704765	6704766	0.906289661	0.601184687	0.305104975	1.06E-11	Intergenic	NA
chr1	6704842	6704843	0.912042568	0.584401833	0.327640735	6.73E-07	Intergenic	NA
chr1	6704963	6704964	0.912042568	0.584401833	0.327640735	0.048300034	Intergenic	NA
chr1	6706228	6706229	0.845423067	0.601408419	0.244014648	0.031633797	Intergenic	NA
chr1	6706392	6706393	0.842274866	0.627528781	0.214746086	5.41E-11	Intergenic	NA
chr1	6708459	6708460	0.834618414	0.477683738	0.356934676	6.40E-06	Intergenic	NA
chr1	6708700	6708701	0.78130541	0.577866319	0.20343909	0.020771335	Intergenic	NA
chr1	6708749	6708750	0.834405894	0.584345633	0.250060261	0.011950839	Intergenic	NA
chr1	6708750	6708751	0.834405894	0.584345633	0.250060261	3.87E-05	Intergenic	NA
chr1	6718605	6718606	0.791317771	0.527954889	0.263362882	5.41E-07	Intergenic	NA
chr1	6723486	6723487	0.912242806	0.460166409	0.452076398	0.005071974	Intergenic	NA
chr1	6723487	6723488	0.912242806	0.460166409	0.452076398	3.77E-14	Intergenic	NA
chr1	6723623	6723624	0.912242806	0.460166409	0.452076398	0.010979814	Intergenic	NA
chr1	6726413	6726414	0.794985697	0.396722839	0.398262858	0.003386598	Intergenic	NA
chr1	6726667	6726668	0.952532109	0.587692712	0.364839398	1.27E-08	Intergenic	NA
chr1	6726668	6726669	0.952532109	0.587692712	0.364839398	2.21E-05	Intergenic	NA
chr1	6726746	6726747	0.952532109	0.587692712	0.364839398	0.002156048	Intergenic	NA
chr1	6734371	6734372	0.626779276	0.87757	-0.250790724	0.004486238	Intergenic	NA
chr1	6734372	6734373	0.626779276	0.87757	-0.250790724	0.021020926	Intergenic	NA
chr1	6734416	6734417	0.626779276	0.87757	-0.250790724	4.93E-10	Intergenic	NA
chr1	6734417	6734418	0.626779276	0.87757	-0.250790724	0.028521528	Intergenic	NA
chr1	6734515	6734516	0.626779276	0.87757	-0.250790724	1.72E-09	Intergenic	NA
chr1	6734516	6734517	0.626779276	0.87757	-0.250790724	0.000835964	Intergenic	NA
chr1	6741391	6741392	0.861301905	0.545561548	0.315740357	0.002887556	Intergenic	NA
chr1	6743171	6743172	0.731994019	0.323973645	0.408020374	0.009139842	Intergenic	NA
chr1	6743172	6743173	0.731994019	0.323973645	0.408020374	0.000949146	Intergenic	NA
chr1	6743275	6743276	0.731994019	0.323973645	0.408020374	0.007200486	Intergenic	NA
chr1	6745447	6745448	0.089826526	0.894331569	-0.804505043	1.11E-12	Intergenic	NA
chr1	6745448	6745449	0.089826526	0.894331569	-0.804505043	0	Intergenic	NA
chr1	6747217	6747218	0.67754913	0.427528341	0.250020789	0.029112549	Intergenic	NA
chr1	6757959	6757960	0.856572209	0.620500505	0.236071704	0.00605386	Intergenic	NA
chr1	6757960	6757961	0.856572209	0.620500505	0.236071704	1.99E-13	Intergenic	NA
chr1	6770088	6770089	0.154404167	0.531436229	-0.377032061	3.22E-08	Intergenic	NA
chr1	6770089	6770090	0.154404167	0.531436229	-0.377032061	0.02461388	Intergenic	NA
chr1	6770747	6770748	0.40041964	0.636611544	-0.236191903	0.000126558	Intergenic	NA
chr1	6770794	6770795	0.40041964	0.636611544	-0.236191903	1.36E-06	Intergenic	NA
chr1	6770861	6770862	0.393123954	0.642999297	-0.249875342	1.96E-05	Intergenic	NA
chr1	6770864	6770865	0.393123954	0.642999297	-0.249875342	2.15E-06	Intergenic	NA
chr1	6770865	6770866	0.393123954	0.642999297	-0.249875342	0.014612166	Intergenic	NA
chr1	6771135	6771136	0.328940313	0.536499244	-0.207558931	1.67E-05	Intergenic	NA
chr1	6771146	6771147	0.328940313	0.536499244	-0.207558931	0.037102805	Intergenic	NA
chr1	6771147	6771148	0.328940313	0.536499244	-0.207558931	9.18E-06	Intergenic	NA
chr1	6786181	6786182	0.169413892	0.586060177	-0.416646284	0.00790084	Intergenic	NA
chr1	6786182	6786183	0.169413892	0.586060177	-0.416646284	1.91E-06	Intergenic	NA
chr1	6798880	6798881	0.865000723	0.662242316	0.202758407	0.02701329	Intergenic	NA
chr1	6810146	6810147	0.812841456	0.561101618	0.251739838	9.42E-05	Intergenic	NA
chr1	6842982	6842983	0.335334547	0.567326738	-0.23199219	0.021809563	Intergenic	NA
chr1	6881913	6881914	0.169293162	0.631736704	-0.462443542	0.001492412	Intergenic	NA
chr1	6887877	6887878	0.676204464	0.444813004	0.231391459	9.14E-05	Intergenic	NA
chr1	6887878	6887879	0.676204464	0.444813004	0.231391459	0.024553101	Intergenic	NA
chr1	6903736	6903737	0.744798656	0.950732285	-0.205933628	1.95E-05	Intergenic	NA
chr1	6930093	6930094	0.334995669	0.542903981	-0.207908312	0.032406726	Intergenic	NA
chr1	6930094	6930095	0.334995669	0.542903981	-0.207908312	0.000218242	Intergenic	NA
chr1	6930103	6930104	0.334995669	0.542903981	-0.207908312	0.020510897	Intergenic	NA
chr1	6930104	6930105	0.334995669	0.542903981	-0.207908312	0.000879873	Intergenic	NA
chr1	6933257	6933258	0.956017903	0.751836382	0.204181521	0.018439476	Intergenic	NA
chr1	6943831	6943832	0.317837564	0.595892176	-0.278054612	0.02451267	Intergenic	NA
chr1	6943832	6943833	0.317837564	0.595892176	-0.278054612	0.001087635	Intergenic	NA
chr1	6944700	6944701	0.666621257	0.943691507	-0.27707025	0.0002426	Intergenic	NA
chr1	6944701	6944702	0.666621257	0.943691507	-0.27707025	2.46E-07	Intergenic	NA
chr1	6958236	6958237	0.579693232	0.34524454	0.234448692	0.034774701	Intergenic	NA
chr1	6968418	6968419	0.387392137	0.679728653	-0.292336515	1.14E-05	Intergenic	NA
chr1	6970230	6970231	0.14505546	0.360171924	-0.215116465	8.30E-06	Intergenic	NA
chr1	6974010	6974011	0.135873772	0.337757341	-0.201883569	0.042530729	Intergenic	NA
chr1	6984970	6984971	0.644929229	0.850739456	-0.205810227	3.36E-05	Intergenic	NA
chr1	6985067	6985068	0.644929229	0.850739456	-0.205810227	0.001155182	Intergenic	NA
chr1	7044086	7044087	0.504553651	0.302180539	0.202373111	5.58E-05	Intergenic	NA
chr1	7044116	7044117	0.504553651	0.302180539	0.202373111	0.028700234	Intergenic	NA
chr1	7044424	7044425	0.35955037	0.136564092	0.222986278	3.16E-05	Intergenic	NA
chr1	7076762	7076763	0.629151392	0.834375452	-0.205224059	0.005289504	Intergenic	NA
chr1	7087059	7087060	0.682983621	0.926098908	-0.243115287	0.012305465	Intergenic	NA
chr1	7095793	7095794	0.492559822	0.736702049	-0.244142227	1.64E-12	Intergenic	NA
chr1	7095794	7095795	0.492559822	0.736702049	-0.244142227	0.020973119	Intergenic	NA
chr1	7130370	7130371	0.360125403	0.685325444	-0.325200041	1.55E-10	Intergenic	NA
chr1	7138995	7138996	0.752932175	0.956227056	-0.203294881	0.013978645	Intergenic	NA
chr1	7139039	7139040	0.752932175	0.956227056	-0.203294881	0.000102304	Intergenic	NA
chr1	7168060	7168061	0.180387626	0.676522088	-0.496134462	1.22E-05	Intergenic	NA
chr1	7168103	7168104	0.180387626	0.676522088	-0.496134462	9.64E-11	Intergenic	NA
chr1	7172850	7172851	0.869603567	0.621910204	0.247693363	0.005416352	Intergenic	NA
chr1	7175037	7175038	0.689319387	0.042055402	0.647263985	5.52E-07	Intergenic	NA
chr1	7177076	7177077	0.788830221	0.313663457	0.475166763	2.85E-05	Intergenic	NA
chr1	7177077	7177078	0.788830221	0.313663457	0.475166763	0.004488903	Intergenic	NA
chr1	7179409	7179410	0.79610934	0.467335951	0.328773389	0.019693478	Intergenic	NA
chr1	7179428	7179429	0.79610934	0.467335951	0.328773389	0.000513154	Intergenic	NA
chr1	7186435	7186436	0.442329834	0.950732285	-0.508402451	7.86E-05	Intergenic	NA
chr1	7186529	7186530	0.442329834	0.950732285	-0.508402451	5.88E-07	Intergenic	NA
chr1	7192978	7192979	0.636289996	0.953745182	-0.317455185	4.44E-16	Intergenic	NA
chr1	7192985	7192986	0.636289996	0.953745182	-0.317455185	1.11E-15	Intergenic	NA
chr1	7192986	7192987	0.636289996	0.953745182	-0.317455185	0	Intergenic	NA
chr1	7192992	7192993	0.636289996	0.953745182	-0.317455185	1.55E-15	Intergenic	NA
chr1	7193078	7193079	0.752774784	0.969091278	-0.216316494	0.008658203	Intergenic	NA
chr1	7193105	7193106	0.752774784	0.969091278	-0.216316494	0.03933963	Intergenic	NA
chr1	7193244	7193245	0.752196685	0.973864959	-0.221668274	0.003436464	Intergenic	NA
chr1	7193245	7193246	0.752196685	0.973864959	-0.221668274	0	Intergenic	NA
chr1	7193261	7193262	0.752196685	0.973864959	-0.221668274	0.010368937	Intergenic	NA
chr1	7193262	7193263	0.752196685	0.973864959	-0.221668274	0	Intergenic	NA
chr1	7198642	7198643	0.89977076	0.632041571	0.267729188	0.000314741	intron (ENSSSCT00000004459, intron 1 of 5)	ENSSSCG00000004032
chr1	7244222	7244223	0.823712676	0.565713514	0.257999161	0.006814938	intron (ENSSSCT00000004459, intron 1 of 5)	ENSSSCG00000004032
chr1	7257774	7257775	0.720494966	0.440313585	0.280181381	0.008900045	intron (ENSSSCT00000004459, intron 1 of 5)	ENSSSCG00000004032
chr1	7258008	7258009	0.770653799	0.533690188	0.236963611	1.12E-08	intron (ENSSSCT00000004459, intron 1 of 5)	ENSSSCG00000004032
chr1	7258009	7258010	0.770653799	0.533690188	0.236963611	0.001254903	intron (ENSSSCT00000004459, intron 1 of 5)	ENSSSCG00000004032
chr1	7269733	7269734	0.93782495	0.485846227	0.451978723	0.000258061	intron (ENSSSCT00000004459, intron 1 of 5)	ENSSSCG00000004032
chr1	7273782	7273783	0.707939292	0.325937531	0.382001761	3.56E-10	intron (ENSSSCT00000004459, intron 1 of 5)	ENSSSCG00000004032
chr1	7273942	7273943	0.766464427	0.365654157	0.400810269	0.003767467	intron (ENSSSCT00000004459, intron 1 of 5)	ENSSSCG00000004032
chr1	7274151	7274152	0.78842991	0.467679242	0.320750667	0	intron (ENSSSCT00000004459, intron 1 of 5)	ENSSSCG00000004032
chr1	7274152	7274153	0.78842991	0.467679242	0.320750667	1.66E-05	intron (ENSSSCT00000004459, intron 1 of 5)	ENSSSCG00000004032
chr1	7279460	7279461	0.910297289	0.689864882	0.220432407	0.041177927	intron (ENSSSCT00000004459, intron 1 of 5)	ENSSSCG00000004032
chr1	7279486	7279487	0.910297289	0.689864882	0.220432407	0.038881888	intron (ENSSSCT00000004459, intron 1 of 5)	ENSSSCG00000004032
chr1	7288008	7288009	0.891450529	0.653807606	0.237642923	2.29E-07	intron (ENSSSCT00000004459, intron 1 of 5)	ENSSSCG00000004032
chr1	7288028	7288029	0.891450529	0.653807606	0.237642923	1.43E-07	intron (ENSSSCT00000004459, intron 1 of 5)	ENSSSCG00000004032
chr1	7297298	7297299	0.931889277	0.725829331	0.206059947	0.003533274	intron (ENSSSCT00000004459, intron 1 of 5)	ENSSSCG00000004032
chr1	7297366	7297367	0.939701864	0.693977794	0.24572407	5.73E-05	intron (ENSSSCT00000004459, intron 1 of 5)	ENSSSCG00000004032
chr1	7297532	7297533	0.908507534	0.676686283	0.231821252	4.12E-10	intron (ENSSSCT00000004459, intron 1 of 5)	ENSSSCG00000004032
chr1	7297533	7297534	0.908507534	0.676686283	0.231821252	0.001692753	intron (ENSSSCT00000004459, intron 1 of 5)	ENSSSCG00000004032
chr1	7297551	7297552	0.905457711	0.645372627	0.260085085	9.96E-10	intron (ENSSSCT00000004459, intron 1 of 5)	ENSSSCG00000004032
chr1	7297552	7297553	0.905457711	0.645372627	0.260085085	0.000247141	intron (ENSSSCT00000004459, intron 1 of 5)	ENSSSCG00000004032
chr1	7297684	7297685	0.855636619	0.648338388	0.20729823	1.63E-11	intron (ENSSSCT00000004459, intron 1 of 5)	ENSSSCG00000004032
chr1	7297685	7297686	0.855636619	0.648338388	0.20729823	0.009280234	intron (ENSSSCT00000004459, intron 1 of 5)	ENSSSCG00000004032
chr1	7298677	7298678	0.853135413	0.563752303	0.289383109	0.016924129	intron (ENSSSCT00000004459, intron 1 of 5)	ENSSSCG00000004032
chr1	7298678	7298679	0.853135413	0.563752303	0.289383109	0	intron (ENSSSCT00000004459, intron 1 of 5)	ENSSSCG00000004032
chr1	7298697	7298698	0.853135413	0.563752303	0.289383109	0.02070148	intron (ENSSSCT00000004459, intron 1 of 5)	ENSSSCG00000004032
chr1	7298698	7298699	0.853135413	0.563752303	0.289383109	3.47E-13	intron (ENSSSCT00000004459, intron 1 of 5)	ENSSSCG00000004032
chr1	7302047	7302048	0.841595897	0.37671433	0.464881567	0.005236688	intron (ENSSSCT00000004459, intron 1 of 5)	ENSSSCG00000004032
chr1	7302057	7302058	0.841595897	0.37671433	0.464881567	6.99E-06	intron (ENSSSCT00000004459, intron 1 of 5)	ENSSSCG00000004032
chr1	7302215	7302216	0.862419511	0.571088468	0.291331042	1.81E-06	intron (ENSSSCT00000004459, intron 1 of 5)	ENSSSCG00000004032
chr1	7302216	7302217	0.862419511	0.571088468	0.291331042	7.00E-09	intron (ENSSSCT00000004459, intron 1 of 5)	ENSSSCG00000004032
chr1	7310634	7310635	0.482571277	0.880958297	-0.398387021	0.000152946	intron (ENSSSCT00000004459, intron 1 of 5)	ENSSSCG00000004032
chr1	7332244	7332245	0.831564457	0.628768207	0.20279625	0.031557269	intron (ENSSSCT00000004459, intron 1 of 5)	ENSSSCG00000004032
chr1	7334554	7334555	0.943351801	0.709166617	0.234185184	0.000363975	intron (ENSSSCT00000004459, intron 1 of 5)	ENSSSCG00000004032
chr1	7334555	7334556	0.943351801	0.709166617	0.234185184	0.000126452	intron (ENSSSCT00000004459, intron 1 of 5)	ENSSSCG00000004032
chr1	7334607	7334608	0.943351801	0.709166617	0.234185184	1.14E-06	intron (ENSSSCT00000004459, intron 1 of 5)	ENSSSCG00000004032
chr1	7334608	7334609	0.943351801	0.709166617	0.234185184	0.001411865	intron (ENSSSCT00000004459, intron 1 of 5)	ENSSSCG00000004032
chr1	7334609	7334610	0.943351801	0.709166617	0.234185184	6.14E-05	intron (ENSSSCT00000004459, intron 1 of 5)	ENSSSCG00000004032
chr1	7334610	7334611	0.943351801	0.709166617	0.234185184	0.003195266	intron (ENSSSCT00000004459, intron 1 of 5)	ENSSSCG00000004032
chr1	7347759	7347760	0.561934815	0.094196288	0.467738526	0.012340108	intron (ENSSSCT00000004459, intron 1 of 5)	ENSSSCG00000004032
chr1	7354374	7354375	0.676499506	0.379497645	0.297001862	0.034878055	intron (ENSSSCT00000004459, intron 2 of 5)	ENSSSCG00000004032
chr1	7357586	7357587	0.900930922	0.653332576	0.247598346	0.000328083	intron (ENSSSCT00000004459, intron 2 of 5)	ENSSSCG00000004032
chr1	7357625	7357626	0.900930922	0.653332576	0.247598346	0.005172158	intron (ENSSSCT00000004459, intron 2 of 5)	ENSSSCG00000004032
chr1	7357626	7357627	0.900930922	0.653332576	0.247598346	0.0003521	intron (ENSSSCT00000004459, intron 2 of 5)	ENSSSCG00000004032
chr1	7357706	7357707	0.900930922	0.653332576	0.247598346	0.000361207	intron (ENSSSCT00000004459, intron 2 of 5)	ENSSSCG00000004032
chr1	7363498	7363499	0.447981717	0.670417808	-0.222436091	0.005463022	intron (ENSSSCT00000004459, intron 2 of 5)	ENSSSCG00000004032
chr1	7363499	7363500	0.447981717	0.670417808	-0.222436091	0.040129481	intron (ENSSSCT00000004459, intron 2 of 5)	ENSSSCG00000004032
chr1	7363540	7363541	0.447981717	0.670417808	-0.222436091	0.010216361	intron (ENSSSCT00000004459, intron 2 of 5)	ENSSSCG00000004032
chr1	7369050	7369051	0.422916519	0.70644222	-0.283525701	0.000186928	intron (ENSSSCT00000004459, intron 2 of 5)	ENSSSCG00000004032
chr1	7369137	7369138	0.349119513	0.677721699	-0.328602186	0.007209502	intron (ENSSSCT00000004459, intron 2 of 5)	ENSSSCG00000004032
chr1	7369144	7369145	0.373138517	0.631355457	-0.25821694	0.001006138	intron (ENSSSCT00000004459, intron 2 of 5)	ENSSSCG00000004032
chr1	7369173	7369174	0.373138517	0.631355457	-0.25821694	0.000613005	intron (ENSSSCT00000004459, intron 2 of 5)	ENSSSCG00000004032
chr1	7369203	7369204	0.373138517	0.631355457	-0.25821694	1.48E-05	intron (ENSSSCT00000004459, intron 2 of 5)	ENSSSCG00000004032
chr1	7369251	7369252	0.373138517	0.631355457	-0.25821694	6.59E-05	intron (ENSSSCT00000004459, intron 2 of 5)	ENSSSCG00000004032
chr1	7369252	7369253	0.373138517	0.631355457	-0.25821694	0.000391179	intron (ENSSSCT00000004459, intron 2 of 5)	ENSSSCG00000004032
chr1	7369295	7369296	0.373138517	0.631355457	-0.25821694	0.003123789	intron (ENSSSCT00000004459, intron 2 of 5)	ENSSSCG00000004032
chr1	7374232	7374233	0.562566062	0.795298924	-0.232732861	0.039636076	intron (ENSSSCT00000004459, intron 2 of 5)	ENSSSCG00000004032
chr1	7374324	7374325	0.601794202	0.839527989	-0.237733787	6.12E-05	intron (ENSSSCT00000004459, intron 2 of 5)	ENSSSCG00000004032
chr1	7374452	7374453	0.647556589	0.859035306	-0.211478717	0.000832765	intron (ENSSSCT00000004459, intron 2 of 5)	ENSSSCG00000004032
chr1	7381173	7381174	0.866875582	0.579759153	0.28711643	5.76E-06	intron (ENSSSCT00000004459, intron 2 of 5)	ENSSSCG00000004032
chr1	7381214	7381215	0.847812151	0.588652343	0.259159808	1.08E-05	intron (ENSSSCT00000004459, intron 2 of 5)	ENSSSCG00000004032
chr1	7381368	7381369	0.847812151	0.588652343	0.259159808	0.014976951	intron (ENSSSCT00000004459, intron 2 of 5)	ENSSSCG00000004032
chr1	7381435	7381436	0.889784655	0.628298775	0.26148588	0.007670615	intron (ENSSSCT00000004459, intron 2 of 5)	ENSSSCG00000004032
chr1	7382152	7382153	0.857965695	0.357278688	0.500687007	8.46E-05	intron (ENSSSCT00000004459, intron 2 of 5)	ENSSSCG00000004032
chr1	7382153	7382154	0.857965695	0.357278688	0.500687007	4.96E-05	intron (ENSSSCT00000004459, intron 2 of 5)	ENSSSCG00000004032
chr1	7394441	7394442	0.790030953	0.583562925	0.206468028	0.00117913	intron (ENSSSCT00000004459, intron 2 of 5)	ENSSSCG00000004032
chr1	7394506	7394507	0.790030953	0.583562925	0.206468028	0.002692173	intron (ENSSSCT00000004459, intron 2 of 5)	ENSSSCG00000004032
chr1	7395205	7395206	0.720689203	0.466518374	0.254170829	0.04220278	intron (ENSSSCT00000004459, intron 2 of 5)	ENSSSCG00000004032
chr1	7397065	7397066	0.869557681	0.583517608	0.286040073	0.015878425	intron (ENSSSCT00000004459, intron 2 of 5)	ENSSSCG00000004032
chr1	7397085	7397086	0.869557681	0.583517608	0.286040073	0.010337328	intron (ENSSSCT00000004459, intron 2 of 5)	ENSSSCG00000004032
chr1	7397219	7397220	0.869557681	0.583517608	0.286040073	1.18E-09	intron (ENSSSCT00000004459, intron 2 of 5)	ENSSSCG00000004032
chr1	7397220	7397221	0.869557681	0.583517608	0.286040073	0.04751965	intron (ENSSSCT00000004459, intron 2 of 5)	ENSSSCG00000004032
chr1	7397244	7397245	0.869557681	0.583517608	0.286040073	8.50E-10	intron (ENSSSCT00000004459, intron 2 of 5)	ENSSSCG00000004032
chr1	7397245	7397246	0.869557681	0.583517608	0.286040073	0.047203156	intron (ENSSSCT00000004459, intron 2 of 5)	ENSSSCG00000004032
chr1	7414469	7414470	0.484123201	0.732564676	-0.248441475	0.007858604	intron (ENSSSCT00000004459, intron 2 of 5)	ENSSSCG00000004032
chr1	7414571	7414572	0.484123201	0.732564676	-0.248441475	0.000358439	intron (ENSSSCT00000004459, intron 2 of 5)	ENSSSCG00000004032
chr1	7418783	7418784	0.848285775	0.599350525	0.24893525	0.000217977	intron (ENSSSCT00000004459, intron 3 of 5)	ENSSSCG00000004032
chr1	7425589	7425590	0.861657586	0.622283725	0.239373861	0	intron (ENSSSCT00000004459, intron 3 of 5)	ENSSSCG00000004032
chr1	7432457	7432458	0.942316413	0.482558041	0.459758372	0.001838154	intron (ENSSSCT00000004459, intron 3 of 5)	ENSSSCG00000004032
chr1	7432458	7432459	0.942316413	0.482558041	0.459758372	0.000600766	intron (ENSSSCT00000004459, intron 3 of 5)	ENSSSCG00000004032
chr1	7432518	7432519	0.947384635	0.48481246	0.462572175	1.10E-06	intron (ENSSSCT00000004459, intron 3 of 5)	ENSSSCG00000004032
chr1	7439222	7439223	0.900779513	0.554772819	0.346006694	0.001683036	intron (ENSSSCT00000004459, intron 3 of 5)	ENSSSCG00000004032
chr1	7439257	7439258	0.900779513	0.554772819	0.346006694	0.001677607	intron (ENSSSCT00000004459, intron 3 of 5)	ENSSSCG00000004032
chr1	7439258	7439259	0.900779513	0.554772819	0.346006694	0.001528487	intron (ENSSSCT00000004459, intron 3 of 5)	ENSSSCG00000004032
chr1	7439295	7439296	0.900779513	0.554772819	0.346006694	0.001896119	intron (ENSSSCT00000004459, intron 3 of 5)	ENSSSCG00000004032
chr1	7439296	7439297	0.900779513	0.554772819	0.346006694	0.001374255	intron (ENSSSCT00000004459, intron 3 of 5)	ENSSSCG00000004032
chr1	7439298	7439299	0.900779513	0.554772819	0.346006694	0.002089618	intron (ENSSSCT00000004459, intron 3 of 5)	ENSSSCG00000004032
chr1	7439299	7439300	0.900779513	0.554772819	0.346006694	0.001374255	intron (ENSSSCT00000004459, intron 3 of 5)	ENSSSCG00000004032
chr1	7439322	7439323	0.900779513	0.554772819	0.346006694	0.002309718	intron (ENSSSCT00000004459, intron 3 of 5)	ENSSSCG00000004032
chr1	7439323	7439324	0.900779513	0.554772819	0.346006694	0.001357451	intron (ENSSSCT00000004459, intron 3 of 5)	ENSSSCG00000004032
chr1	7443224	7443225	0.820350621	0.548858053	0.271492568	0.048953342	intron (ENSSSCT00000004459, intron 3 of 5)	ENSSSCG00000004032
chr1	7443227	7443228	0.820350621	0.548858053	0.271492568	0.045241276	intron (ENSSSCT00000004459, intron 3 of 5)	ENSSSCG00000004032
chr1	7443228	7443229	0.820350621	0.548858053	0.271492568	0.000538488	intron (ENSSSCT00000004459, intron 3 of 5)	ENSSSCG00000004032
chr1	7443255	7443256	0.787578803	0.512313201	0.275265602	0.026770103	intron (ENSSSCT00000004459, intron 3 of 5)	ENSSSCG00000004032
chr1	7447478	7447479	0.629862673	0.917044735	-0.287182062	8.60E-05	intron (ENSSSCT00000004459, intron 3 of 5)	ENSSSCG00000004032
chr1	7447479	7447480	0.629862673	0.917044735	-0.287182062	0.001287306	intron (ENSSSCT00000004459, intron 3 of 5)	ENSSSCG00000004032
chr1	7447570	7447571	0.629862673	0.917044735	-0.287182062	0.001962907	intron (ENSSSCT00000004459, intron 3 of 5)	ENSSSCG00000004032
chr1	7447571	7447572	0.629862673	0.917044735	-0.287182062	0.001002653	intron (ENSSSCT00000004459, intron 3 of 5)	ENSSSCG00000004032
chr1	7463797	7463798	0.896071719	0.626975205	0.269096514	2.93E-08	intron (ENSSSCT00000004459, intron 3 of 5)	ENSSSCG00000004032
chr1	7463805	7463806	0.922016865	0.613047929	0.308968936	1.72E-07	intron (ENSSSCT00000004459, intron 3 of 5)	ENSSSCG00000004032
chr1	7463836	7463837	0.8833396	0.449089478	0.434250122	4.51E-05	intron (ENSSSCT00000004459, intron 3 of 5)	ENSSSCG00000004032
chr1	7463985	7463986	0.887623823	0.478348629	0.409275195	0.002020481	intron (ENSSSCT00000004459, intron 3 of 5)	ENSSSCG00000004032
chr1	7463986	7463987	0.887623823	0.478348629	0.409275195	0.003138145	intron (ENSSSCT00000004459, intron 3 of 5)	ENSSSCG00000004032
chr1	7464010	7464011	0.898937748	0.488248456	0.410689292	0.002595465	intron (ENSSSCT00000004459, intron 3 of 5)	ENSSSCG00000004032
chr1	7464011	7464012	0.898937748	0.488248456	0.410689292	0.000377215	intron (ENSSSCT00000004459, intron 3 of 5)	ENSSSCG00000004032
chr1	7464017	7464018	0.898937748	0.488248456	0.410689292	0.000383654	intron (ENSSSCT00000004459, intron 3 of 5)	ENSSSCG00000004032
chr1	7464018	7464019	0.898937748	0.488248456	0.410689292	0.000441579	intron (ENSSSCT00000004459, intron 3 of 5)	ENSSSCG00000004032
chr1	7464066	7464067	0.900203967	0.514290593	0.385913374	7.81E-05	intron (ENSSSCT00000004459, intron 3 of 5)	ENSSSCG00000004032
chr1	7464067	7464068	0.900203967	0.514290593	0.385913374	0.001734815	intron (ENSSSCT00000004459, intron 3 of 5)	ENSSSCG00000004032
chr1	7464179	7464180	0.891131822	0.579757961	0.311373861	0.000135098	intron (ENSSSCT00000004459, intron 3 of 5)	ENSSSCG00000004032
chr1	7464257	7464258	0.886340482	0.660673662	0.22566682	0.000445409	intron (ENSSSCT00000004459, intron 3 of 5)	ENSSSCG00000004032
chr1	7464258	7464259	0.886340482	0.660673662	0.22566682	0.001839054	intron (ENSSSCT00000004459, intron 3 of 5)	ENSSSCG00000004032
chr1	7469708	7469709	0.758325899	0.960369047	-0.202043148	0.00954779	intron (ENSSSCT00000004459, intron 3 of 5)	ENSSSCG00000004032
chr1	7469709	7469710	0.758325899	0.960369047	-0.202043148	0.010871168	intron (ENSSSCT00000004459, intron 3 of 5)	ENSSSCG00000004032
chr1	7479472	7479473	0.985662991	0.614413084	0.371249907	8.77E-07	intron (ENSSSCT00000004459, intron 3 of 5)	ENSSSCG00000004032
chr1	7479479	7479480	0.955229349	0.647079132	0.308150217	8.69E-06	intron (ENSSSCT00000004459, intron 3 of 5)	ENSSSCG00000004032
chr1	7479567	7479568	0.955229349	0.647079132	0.308150217	9.83E-05	intron (ENSSSCT00000004459, intron 3 of 5)	ENSSSCG00000004032
chr1	7479726	7479727	0.941733209	0.666953379	0.27477983	3.03E-05	intron (ENSSSCT00000004459, intron 3 of 5)	ENSSSCG00000004032
chr1	7482417	7482418	0.647784403	0.871625408	-0.223841005	0.010903591	intron (ENSSSCT00000004459, intron 3 of 5)	ENSSSCG00000004032
chr1	7482473	7482474	0.647784403	0.871625408	-0.223841005	0.021001313	intron (ENSSSCT00000004459, intron 3 of 5)	ENSSSCG00000004032
chr1	7482474	7482475	0.647784403	0.871625408	-0.223841005	0.015808358	intron (ENSSSCT00000004459, intron 3 of 5)	ENSSSCG00000004032
chr1	7495201	7495202	0.867663133	0.662677191	0.204985942	7.41E-13	intron (ENSSSCT00000004459, intron 3 of 5)	ENSSSCG00000004032
chr1	7495299	7495300	0.867663133	0.662677191	0.204985942	5.92E-05	intron (ENSSSCT00000004459, intron 3 of 5)	ENSSSCG00000004032
chr1	7518589	7518590	0.926655724	0.135741121	0.790914603	2.65E-07	intron (ENSSSCT00000004459, intron 3 of 5)	ENSSSCG00000004032
chr1	7523040	7523041	0.773194381	0.505551753	0.267642628	0.005903956	intron (ENSSSCT00000004459, intron 3 of 5)	ENSSSCG00000004032
chr1	7546612	7546613	0.935255997	0.558526816	0.376729181	0	intron (ENSSSCT00000004459, intron 3 of 5)	ENSSSCG00000004032
chr1	7546613	7546614	0.935255997	0.558526816	0.376729181	0.00083846	intron (ENSSSCT00000004459, intron 3 of 5)	ENSSSCG00000004032
chr1	7548431	7548432	0.903928843	0.646639822	0.257289021	0.020301909	intron (ENSSSCT00000004459, intron 3 of 5)	ENSSSCG00000004032
chr1	7548436	7548437	0.903928843	0.646639822	0.257289021	0.020035362	intron (ENSSSCT00000004459, intron 3 of 5)	ENSSSCG00000004032
chr1	7548825	7548826	0.812611781	0.167061413	0.645550367	0.000101042	intron (ENSSSCT00000004459, intron 3 of 5)	ENSSSCG00000004032
chr1	7548826	7548827	0.812611781	0.167061413	0.645550367	0	intron (ENSSSCT00000004459, intron 3 of 5)	ENSSSCG00000004032
chr1	7553035	7553036	0.682662274	0.31433806	0.368324213	0.000497932	intron (ENSSSCT00000004459, intron 3 of 5)	ENSSSCG00000004032
chr1	7553040	7553041	0.682662274	0.31433806	0.368324213	0.001817766	intron (ENSSSCT00000004459, intron 3 of 5)	ENSSSCG00000004032
chr1	7553041	7553042	0.682662274	0.31433806	0.368324213	0.000156635	intron (ENSSSCT00000004459, intron 3 of 5)	ENSSSCG00000004032
chr1	7634361	7634362	0.872372126	0.659429832	0.212942294	4.29E-05	intron (ENSSSCT00000004459, intron 4 of 5)	ENSSSCG00000004032
chr1	7634363	7634364	0.872372126	0.659429832	0.212942294	0.011268921	intron (ENSSSCT00000004459, intron 4 of 5)	ENSSSCG00000004032
chr1	7634418	7634419	0.872372126	0.659429832	0.212942294	0.003554039	intron (ENSSSCT00000004459, intron 4 of 5)	ENSSSCG00000004032
chr1	7646552	7646553	0.735983395	0.523240742	0.212742654	0.023184754	intron (ENSSSCT00000004459, intron 4 of 5)	ENSSSCG00000004032
chr1	7646621	7646622	0.735983395	0.523240742	0.212742654	0.01284944	intron (ENSSSCT00000004459, intron 4 of 5)	ENSSSCG00000004032
chr1	7651016	7651017	0.850524444	0.58412213	0.266402314	6.36E-08	intron (ENSSSCT00000004459, intron 5 of 5)	ENSSSCG00000004032
chr1	7651017	7651018	0.850524444	0.58412213	0.266402314	0.01616011	intron (ENSSSCT00000004459, intron 5 of 5)	ENSSSCG00000004032
chr1	7651060	7651061	0.843076053	0.58124831	0.261827743	3.88E-10	intron (ENSSSCT00000004459, intron 5 of 5)	ENSSSCG00000004032
chr1	7651061	7651062	0.843076053	0.58124831	0.261827743	1.95E-09	intron (ENSSSCT00000004459, intron 5 of 5)	ENSSSCG00000004032
chr1	7651121	7651122	0.833591267	0.578283778	0.255307489	0.011291558	intron (ENSSSCT00000004459, intron 5 of 5)	ENSSSCG00000004032
chr1	7651122	7651123	0.833591267	0.578283778	0.255307489	9.46E-06	intron (ENSSSCT00000004459, intron 5 of 5)	ENSSSCG00000004032
chr1	7651209	7651210	0.824532793	0.537060436	0.287472357	0.01447799	intron (ENSSSCT00000004459, intron 5 of 5)	ENSSSCG00000004032
chr1	7652807	7652808	0.40704493	0.084403373	0.322641556	4.86E-08	intron (ENSSSCT00000004459, intron 5 of 5)	ENSSSCG00000004032
chr1	7652881	7652882	0.40704493	0.084403373	0.322641556	0.01867211	intron (ENSSSCT00000004459, intron 5 of 5)	ENSSSCG00000004032
chr1	7666798	7666799	0.649601854	0.934808246	-0.285206393	0.006624194	intron (ENSSSCT00000004459, intron 5 of 5)	ENSSSCG00000004032
chr1	7666879	7666880	0.649601854	0.934808246	-0.285206393	1.39E-05	intron (ENSSSCT00000004459, intron 5 of 5)	ENSSSCG00000004032
chr1	7666882	7666883	0.649601854	0.934808246	-0.285206393	0.030826341	intron (ENSSSCT00000004459, intron 5 of 5)	ENSSSCG00000004032
chr1	7668569	7668570	0.363761206	0.61531813	-0.251556924	0.004626079	intron (ENSSSCT00000004459, intron 5 of 5)	ENSSSCG00000004032
chr1	7721657	7721658	0.644739543	0.347840444	0.2968991	3.87E-05	intron (ENSSSCT00000004459, intron 5 of 5)	ENSSSCG00000004032
chr1	7721658	7721659	0.644739543	0.347840444	0.2968991	0.023757099	intron (ENSSSCT00000004459, intron 5 of 5)	ENSSSCG00000004032
chr1	7725825	7725826	0.558961572	0.780885676	-0.221924103	0.036515649	intron (ENSSSCT00000004459, intron 5 of 5)	ENSSSCG00000004032
chr1	7726276	7726277	0.601666314	0.827387467	-0.225721154	0.000764553	intron (ENSSSCT00000004459, intron 5 of 5)	ENSSSCG00000004032
chr1	7726285	7726286	0.601666314	0.827387467	-0.225721154	0.004864829	intron (ENSSSCT00000004459, intron 5 of 5)	ENSSSCG00000004032
chr1	7743566	7743567	0.822366031	0.513062826	0.309303205	0.00303348	intron (ENSSSCT00000004459, intron 5 of 5)	ENSSSCG00000004032
chr1	7743569	7743570	0.822366031	0.513062826	0.309303205	0.006631491	intron (ENSSSCT00000004459, intron 5 of 5)	ENSSSCG00000004032
chr1	7743685	7743686	0.822366031	0.513062826	0.309303205	1.61E-11	intron (ENSSSCT00000004459, intron 5 of 5)	ENSSSCG00000004032
chr1	7743686	7743687	0.822366031	0.513062826	0.309303205	0.000570707	intron (ENSSSCT00000004459, intron 5 of 5)	ENSSSCG00000004032
chr1	7747612	7747613	0.937385625	0.723279262	0.214106364	0.000151635	intron (ENSSSCT00000004459, intron 5 of 5)	ENSSSCG00000004032
chr1	7771853	7771854	0.115834095	0.350659575	-0.23482548	9.18E-05	intron (ENSSSCT00000004459, intron 5 of 5)	ENSSSCG00000004032
chr1	7771941	7771942	0.115834095	0.350659575	-0.23482548	5.37E-05	intron (ENSSSCT00000004459, intron 5 of 5)	ENSSSCG00000004032
chr1	7771942	7771943	0.115834095	0.350659575	-0.23482548	0.002109265	intron (ENSSSCT00000004459, intron 5 of 5)	ENSSSCG00000004032
chr1	7771947	7771948	0.115834095	0.350659575	-0.23482548	5.37E-05	intron (ENSSSCT00000004459, intron 5 of 5)	ENSSSCG00000004032
chr1	7772002	7772003	0.123362036	0.363640721	-0.240278685	2.45E-05	intron (ENSSSCT00000004459, intron 5 of 5)	ENSSSCG00000004032
chr1	7772871	7772872	0.452526174	0.779700244	-0.32717407	8.30E-06	intron (ENSSSCT00000004459, intron 5 of 5)	ENSSSCG00000004032
chr1	7772897	7772898	0.441961899	0.780577353	-0.338615454	2.09E-05	intron (ENSSSCT00000004459, intron 5 of 5)	ENSSSCG00000004032
chr1	7772922	7772923	0.441961899	0.780577353	-0.338615454	0.000535567	intron (ENSSSCT00000004459, intron 5 of 5)	ENSSSCG00000004032
chr1	7776161	7776162	0.83807083	0.236454992	0.601615838	0.003567022	intron (ENSSSCT00000004459, intron 5 of 5)	ENSSSCG00000004032
chr1	7786639	7786640	0.585122981	0.836089547	-0.250966566	1.35E-06	intron (ENSSSCT00000004459, intron 5 of 5)	ENSSSCG00000004032
chr1	7786667	7786668	0.549346616	0.837190266	-0.28784365	8.07E-09	intron (ENSSSCT00000004459, intron 5 of 5)	ENSSSCG00000004032
chr1	7786676	7786677	0.549346616	0.837190266	-0.28784365	5.22E-07	intron (ENSSSCT00000004459, intron 5 of 5)	ENSSSCG00000004032
chr1	7786721	7786722	0.549346616	0.837190266	-0.28784365	3.15E-06	intron (ENSSSCT00000004459, intron 5 of 5)	ENSSSCG00000004032
chr1	7786794	7786795	0.524006407	0.835159203	-0.311152796	0.003576384	intron (ENSSSCT00000004459, intron 5 of 5)	ENSSSCG00000004032
chr1	7786795	7786796	0.524006407	0.835159203	-0.311152796	3.84E-08	intron (ENSSSCT00000004459, intron 5 of 5)	ENSSSCG00000004032
chr1	7786827	7786828	0.524006407	0.835159203	-0.311152796	2.46E-08	intron (ENSSSCT00000004459, intron 5 of 5)	ENSSSCG00000004032
chr1	7786828	7786829	0.524006407	0.835159203	-0.311152796	4.09E-08	intron (ENSSSCT00000004459, intron 5 of 5)	ENSSSCG00000004032
chr1	7786843	7786844	0.524006407	0.835159203	-0.311152796	4.04E-08	intron (ENSSSCT00000004459, intron 5 of 5)	ENSSSCG00000004032
chr1	7786844	7786845	0.524006407	0.835159203	-0.311152796	4.27E-09	intron (ENSSSCT00000004459, intron 5 of 5)	ENSSSCG00000004032
chr1	7786845	7786846	0.524006407	0.835159203	-0.311152796	4.04E-08	intron (ENSSSCT00000004459, intron 5 of 5)	ENSSSCG00000004032
chr1	7786846	7786847	0.524006407	0.835159203	-0.311152796	4.04E-09	intron (ENSSSCT00000004459, intron 5 of 5)	ENSSSCG00000004032
chr1	7786851	7786852	0.524006407	0.835159203	-0.311152796	4.09E-08	intron (ENSSSCT00000004459, intron 5 of 5)	ENSSSCG00000004032
chr1	7786852	7786853	0.524006407	0.835159203	-0.311152796	4.37E-09	intron (ENSSSCT00000004459, intron 5 of 5)	ENSSSCG00000004032
chr1	7786855	7786856	0.524006407	0.835159203	-0.311152796	4.09E-08	intron (ENSSSCT00000004459, intron 5 of 5)	ENSSSCG00000004032
chr1	7786856	7786857	0.524006407	0.835159203	-0.311152796	4.27E-09	intron (ENSSSCT00000004459, intron 5 of 5)	ENSSSCG00000004032
chr1	7786875	7786876	0.524006407	0.835159203	-0.311152796	3.66E-09	intron (ENSSSCT00000004459, intron 5 of 5)	ENSSSCG00000004032
chr1	7786876	7786877	0.524006407	0.835159203	-0.311152796	4.35E-09	intron (ENSSSCT00000004459, intron 5 of 5)	ENSSSCG00000004032
chr1	7786881	7786882	0.524006407	0.835159203	-0.311152796	0.001742167	intron (ENSSSCT00000004459, intron 5 of 5)	ENSSSCG00000004032
chr1	7786882	7786883	0.524006407	0.835159203	-0.311152796	8.89E-08	intron (ENSSSCT00000004459, intron 5 of 5)	ENSSSCG00000004032
chr1	7815088	7815089	0.706879484	0.964363795	-0.257484311	0.015254398	Intergenic	NA
chr1	7822171	7822172	0.843636614	0.632983961	0.210652654	4.31E-14	Intergenic	NA
chr1	7823989	7823990	0.445866706	0.663311654	-0.217444948	4.46E-12	Intergenic	NA
chr1	7823994	7823995	0.445866706	0.663311654	-0.217444948	9.54E-12	Intergenic	NA
chr1	7828380	7828381	0.432301883	0.975811817	-0.543509934	0.004740272	Intergenic	NA
chr1	7829155	7829156	0.50189688	0.847840014	-0.345943134	0.00291347	Intergenic	NA
chr1	7854381	7854382	0.591926043	0.840782503	-0.248856459	0.008310302	Intergenic	NA
chr1	7854506	7854507	0.617090306	0.818882485	-0.201792178	0.003351438	Intergenic	NA
chr1	7863607	7863608	0.685816551	0.943223395	-0.257406844	0.001271447	Intergenic	NA
chr1	7863672	7863673	0.554617249	0.950732285	-0.396115035	3.47E-05	Intergenic	NA
chr1	7873318	7873319	0.390998473	0.695169487	-0.304171014	3.17E-06	Intergenic	NA
chr1	7873324	7873325	0.390998473	0.695169487	-0.304171014	0.000196846	Intergenic	NA
chr1	7873435	7873436	0.390998473	0.695169487	-0.304171014	0.019995587	Intergenic	NA
chr1	7873507	7873508	0.390998473	0.695169487	-0.304171014	0.009665952	Intergenic	NA
chr1	7877389	7877390	0.692242205	0.895275802	-0.203033598	3.41E-12	Intergenic	NA
chr1	7877396	7877397	0.692242205	0.895275802	-0.203033598	1.85E-10	Intergenic	NA
chr1	7877429	7877430	0.692242205	0.895275802	-0.203033598	5.38E-08	Intergenic	NA
chr1	7933371	7933372	0.733866027	0.413259352	0.320606675	0.002476655	Intergenic	NA
chr1	7970854	7970855	0.389220666	0.600659723	-0.211439057	2.41E-07	Intergenic	NA
chr1	7970870	7970871	0.344505588	0.567558139	-0.223052551	1.57E-06	Intergenic	NA
chr1	7970897	7970898	0.344505588	0.567558139	-0.223052551	4.12E-07	Intergenic	NA
chr1	7971074	7971075	0.221652345	0.476184624	-0.254532279	0.000368308	Intergenic	NA
chr1	7971075	7971076	0.221652345	0.476184624	-0.254532279	0.008800682	Intergenic	NA
chr1	7971084	7971085	0.221652345	0.476184624	-0.254532279	0.004388563	Intergenic	NA
chr1	7971085	7971086	0.221652345	0.476184624	-0.254532279	0.032068706	Intergenic	NA
chr1	7971092	7971093	0.221652345	0.476184624	-0.254532279	0.000145994	Intergenic	NA
chr1	7971093	7971094	0.221652345	0.476184624	-0.254532279	0.009183417	Intergenic	NA
chr1	8010702	8010703	0.66661283	0.87284419	-0.20623136	0.031945559	Intergenic	NA
chr1	8010703	8010704	0.66661283	0.87284419	-0.20623136	0.002901979	Intergenic	NA
chr1	8012884	8012885	0.556786978	0.773458872	-0.216671894	0.01021032	Intergenic	NA
chr1	8012890	8012891	0.556786978	0.773458872	-0.216671894	0.023555899	Intergenic	NA
chr1	8012898	8012899	0.556786978	0.773458872	-0.216671894	0.012050526	Intergenic	NA
chr1	8012948	8012949	0.500904662	0.720106284	-0.219201622	0.014565862	Intergenic	NA
chr1	8012991	8012992	0.500904662	0.720106284	-0.219201622	0.008153803	Intergenic	NA
chr1	8019905	8019906	0.527397677	0.763263575	-0.235865899	1.93E-06	Intergenic	NA
chr1	8019927	8019928	0.527397677	0.763263575	-0.235865899	1.17E-05	Intergenic	NA
chr1	8033633	8033634	0.380348729	0.950732285	-0.570383556	3.91E-08	Intergenic	NA
chr1	8033656	8033657	0.380348729	0.950732285	-0.570383556	6.60E-06	Intergenic	NA
chr1	8046402	8046403	0.617622854	0.843030709	-0.225407856	0.000917378	intron (ENSSSCT00000026963, intron 1 of 4)	ENSSSCG00000026205
chr1	8080570	8080571	0.163457526	0.403825053	-0.240367527	0.001793424	intron (ENSSSCT00000026963, intron 2 of 4)	ENSSSCG00000026205
chr1	8080617	8080618	0.163457526	0.403825053	-0.240367527	0.012336705	intron (ENSSSCT00000026963, intron 2 of 4)	ENSSSCG00000026205
chr1	8142803	8142804	0.642401698	0.880653816	-0.238252118	0.039362496	intron (ENSSSCT00000026963, intron 2 of 4)	ENSSSCG00000026205
chr1	8142818	8142819	0.675500347	0.897311751	-0.221811403	0.002659818	intron (ENSSSCT00000026963, intron 2 of 4)	ENSSSCG00000026205
chr1	8142945	8142946	0.706008472	0.908571433	-0.202562961	0.032373275	intron (ENSSSCT00000026963, intron 2 of 4)	ENSSSCG00000026205
chr1	8142946	8142947	0.706008472	0.908571433	-0.202562961	0.0056822	intron (ENSSSCT00000026963, intron 2 of 4)	ENSSSCG00000026205
chr1	8146246	8146247	0.317900337	0.73503298	-0.417132643	0.009737839	intron (ENSSSCT00000026963, intron 2 of 4)	ENSSSCG00000026205
chr1	8146247	8146248	0.317900337	0.73503298	-0.417132643	0.00800887	intron (ENSSSCT00000026963, intron 2 of 4)	ENSSSCG00000026205
chr1	8155256	8155257	0.669800504	0.882615775	-0.212815271	3.56E-06	intron (ENSSSCT00000026963, intron 2 of 4)	ENSSSCG00000026205
chr1	8156903	8156904	0.569597179	0.792005749	-0.22240857	0.045219478	intron (ENSSSCT00000026963, intron 2 of 4)	ENSSSCG00000026205
chr1	8177080	8177081	0.677572775	0.891286793	-0.213714019	0.041023162	intron (ENSSSCT00000026963, intron 2 of 4)	ENSSSCG00000026205
chr1	8177081	8177082	0.677572775	0.891286793	-0.213714019	0.003299082	intron (ENSSSCT00000026963, intron 2 of 4)	ENSSSCG00000026205
chr1	8177113	8177114	0.677572775	0.891286793	-0.213714019	0.048303824	intron (ENSSSCT00000026963, intron 2 of 4)	ENSSSCG00000026205
chr1	8177114	8177115	0.677572775	0.891286793	-0.213714019	0.034269159	intron (ENSSSCT00000026963, intron 2 of 4)	ENSSSCG00000026205
chr1	8177162	8177163	0.677572775	0.891286793	-0.213714019	0.000211717	intron (ENSSSCT00000026963, intron 2 of 4)	ENSSSCG00000026205
chr1	8177163	8177164	0.677572775	0.891286793	-0.213714019	0.000891578	intron (ENSSSCT00000026963, intron 2 of 4)	ENSSSCG00000026205
chr1	8177190	8177191	0.677572775	0.891286793	-0.213714019	1.19E-05	intron (ENSSSCT00000026963, intron 2 of 4)	ENSSSCG00000026205
chr1	8177191	8177192	0.677572775	0.891286793	-0.213714019	0.008232742	intron (ENSSSCT00000026963, intron 2 of 4)	ENSSSCG00000026205
chr1	8190056	8190057	0.441694369	0.166668476	0.275025893	0.000969727	intron (ENSSSCT00000026963, intron 2 of 4)	ENSSSCG00000026205
chr1	8190057	8190058	0.441694369	0.166668476	0.275025893	6.18E-06	intron (ENSSSCT00000026963, intron 2 of 4)	ENSSSCG00000026205
chr1	8190697	8190698	0.706960854	0.491602356	0.215358499	0.000870405	intron (ENSSSCT00000026963, intron 2 of 4)	ENSSSCG00000026205
chr1	8190739	8190740	0.706960854	0.491602356	0.215358499	0.016497236	intron (ENSSSCT00000026963, intron 2 of 4)	ENSSSCG00000026205
chr1	8190773	8190774	0.706960854	0.491602356	0.215358499	0.027742183	intron (ENSSSCT00000026963, intron 2 of 4)	ENSSSCG00000026205
chr1	8190780	8190781	0.706960854	0.491602356	0.215358499	0.029908213	intron (ENSSSCT00000026963, intron 2 of 4)	ENSSSCG00000026205
chr1	8190791	8190792	0.706960854	0.491602356	0.215358499	0.030000041	intron (ENSSSCT00000026963, intron 2 of 4)	ENSSSCG00000026205
chr1	8190880	8190881	0.856399862	0.638568079	0.217831783	0.002012329	intron (ENSSSCT00000026963, intron 2 of 4)	ENSSSCG00000026205
chr1	8190913	8190914	0.8545132	0.639905254	0.214607945	0.00055717	intron (ENSSSCT00000026963, intron 2 of 4)	ENSSSCG00000026205
chr1	8223425	8223426	0.541468105	0.802347957	-0.260879852	0.006387125	intron (ENSSSCT00000026963, intron 3 of 4)	ENSSSCG00000026205
chr1	8223433	8223434	0.541468105	0.802347957	-0.260879852	0.005112558	intron (ENSSSCT00000026963, intron 3 of 4)	ENSSSCG00000026205
chr1	8223445	8223446	0.541468105	0.802347957	-0.260879852	0.005112558	intron (ENSSSCT00000026963, intron 3 of 4)	ENSSSCG00000026205
chr1	8223491	8223492	0.541468105	0.802347957	-0.260879852	0.009005032	intron (ENSSSCT00000026963, intron 3 of 4)	ENSSSCG00000026205
chr1	8236217	8236218	0.528532376	0.734659221	-0.206126845	1.08E-09	intron (ENSSSCT00000026963, intron 3 of 4)	ENSSSCG00000026205
chr1	8236218	8236219	0.528532376	0.734659221	-0.206126845	7.49E-07	intron (ENSSSCT00000026963, intron 3 of 4)	ENSSSCG00000026205
chr1	8236221	8236222	0.528532376	0.734659221	-0.206126845	3.11E-08	intron (ENSSSCT00000026963, intron 3 of 4)	ENSSSCG00000026205
chr1	8236222	8236223	0.528532376	0.734659221	-0.206126845	1.25E-06	intron (ENSSSCT00000026963, intron 3 of 4)	ENSSSCG00000026205
chr1	8236223	8236224	0.528532376	0.734659221	-0.206126845	2.56E-06	intron (ENSSSCT00000026963, intron 3 of 4)	ENSSSCG00000026205
chr1	8236224	8236225	0.528532376	0.734659221	-0.206126845	7.49E-07	intron (ENSSSCT00000026963, intron 3 of 4)	ENSSSCG00000026205
chr1	8274668	8274669	0.312833873	0.5270566	-0.214222728	0.039948823	Intergenic	NA
chr1	8274671	8274672	0.312833873	0.5270566	-0.214222728	0.02170417	Intergenic	NA
chr1	8274685	8274686	0.312023693	0.515316405	-0.203292712	5.70E-06	Intergenic	NA
chr1	8288986	8288987	0.921535244	0.719313907	0.202221337	0.000507217	Intergenic	NA
chr1	8289017	8289018	0.921535244	0.719313907	0.202221337	0.01664383	Intergenic	NA
chr1	8289018	8289019	0.921535244	0.719313907	0.202221337	0	Intergenic	NA
chr1	8289030	8289031	0.921535244	0.719313907	0.202221337	0.002855973	Intergenic	NA
chr1	8289031	8289032	0.921535244	0.719313907	0.202221337	0	Intergenic	NA
chr1	8289065	8289066	0.921535244	0.719313907	0.202221337	0.00226148	Intergenic	NA
chr1	8289066	8289067	0.921535244	0.719313907	0.202221337	0	Intergenic	NA
chr1	8289092	8289093	0.921535244	0.719313907	0.202221337	0.023640582	Intergenic	NA
chr1	8289093	8289094	0.921535244	0.719313907	0.202221337	0	Intergenic	NA
chr1	8334456	8334457	0.52618715	0.249658791	0.276528359	0.01846984	intron (ENSSSCT00000004461, intron 7 of 8)	ENSSSCG00000004033
chr1	8334533	8334534	0.52618715	0.249658791	0.276528359	0.020626946	intron (ENSSSCT00000004461, intron 7 of 8)	ENSSSCG00000004033
chr1	8339880	8339881	0.712385654	0.974466247	-0.262080593	1.47E-06	intron (ENSSSCT00000004461, intron 5 of 8)	ENSSSCG00000004033
chr1	8341270	8341271	0.828547681	0.624731313	0.203816368	0.001572586	exon (ENSSSCT00000004461, exon 4 of 9)	ENSSSCG00000004033
chr1	8341271	8341272	0.828547681	0.624731313	0.203816368	4.05E-06	exon (ENSSSCT00000004461, exon 4 of 9)	ENSSSCG00000004033
chr1	8341279	8341280	0.828547681	0.624731313	0.203816368	7.03E-06	exon (ENSSSCT00000004461, exon 4 of 9)	ENSSSCG00000004033
chr1	8341296	8341297	0.825125237	0.60733025	0.217794987	0.001809426	exon (ENSSSCT00000004461, exon 4 of 9)	ENSSSCG00000004033
chr1	8341297	8341298	0.825125237	0.60733025	0.217794987	4.02E-06	exon (ENSSSCT00000004461, exon 4 of 9)	ENSSSCG00000004033
chr1	8341298	8341299	0.825125237	0.60733025	0.217794987	0.000813803	exon (ENSSSCT00000004461, exon 4 of 9)	ENSSSCG00000004033
chr1	8341299	8341300	0.825125237	0.60733025	0.217794987	4.12E-06	exon (ENSSSCT00000004461, exon 4 of 9)	ENSSSCG00000004033
chr1	8341315	8341316	0.825125237	0.60733025	0.217794987	0.001295128	exon (ENSSSCT00000004461, exon 4 of 9)	ENSSSCG00000004033
chr1	8341316	8341317	0.825125237	0.60733025	0.217794987	4.06E-07	exon (ENSSSCT00000004461, exon 4 of 9)	ENSSSCG00000004033
chr1	8341336	8341337	0.825125237	0.60733025	0.217794987	2.51E-07	exon (ENSSSCT00000004461, exon 4 of 9)	ENSSSCG00000004033
chr1	8341401	8341402	0.825125237	0.60733025	0.217794987	0.000116071	intron (ENSSSCT00000004461, intron 3 of 8)	ENSSSCG00000004033
chr1	8341407	8341408	0.825125237	0.60733025	0.217794987	6.49E-07	intron (ENSSSCT00000004461, intron 3 of 8)	ENSSSCG00000004033
chr1	8341411	8341412	0.825125237	0.60733025	0.217794987	0.000233067	intron (ENSSSCT00000004461, intron 3 of 8)	ENSSSCG00000004033
chr1	8341423	8341424	0.825125237	0.60733025	0.217794987	2.76E-06	intron (ENSSSCT00000004461, intron 3 of 8)	ENSSSCG00000004033
chr1	8341427	8341428	0.825125237	0.60733025	0.217794987	0.000197988	intron (ENSSSCT00000004461, intron 3 of 8)	ENSSSCG00000004033
chr1	8341439	8341440	0.825125237	0.60733025	0.217794987	0.004816007	intron (ENSSSCT00000004461, intron 3 of 8)	ENSSSCG00000004033
chr1	8341443	8341444	0.825125237	0.60733025	0.217794987	0.005908341	intron (ENSSSCT00000004461, intron 3 of 8)	ENSSSCG00000004033
chr1	8341497	8341498	0.826969138	0.608659415	0.218309723	0.007047792	intron (ENSSSCT00000004461, intron 3 of 8)	ENSSSCG00000004033
chr1	8341516	8341517	0.830700491	0.614871996	0.215828495	0.003771946	intron (ENSSSCT00000004461, intron 3 of 8)	ENSSSCG00000004033
chr1	8341530	8341531	0.820606161	0.61287787	0.207728291	0.008712932	intron (ENSSSCT00000004461, intron 3 of 8)	ENSSSCG00000004033
chr1	8341533	8341534	0.820606161	0.61287787	0.207728291	2.93E-06	intron (ENSSSCT00000004461, intron 3 of 8)	ENSSSCG00000004033
chr1	8342962	8342963	0.63954633	0.865024095	-0.225477765	0.007763525	intron (ENSSSCT00000004461, intron 3 of 8)	ENSSSCG00000004033
chr1	8342981	8342982	0.668317977	0.873703971	-0.205385994	0.017429023	intron (ENSSSCT00000004461, intron 3 of 8)	ENSSSCG00000004033
chr1	8343011	8343012	0.668317977	0.873703971	-0.205385994	0.010948898	intron (ENSSSCT00000004461, intron 3 of 8)	ENSSSCG00000004033
chr1	8343012	8343013	0.668317977	0.873703971	-0.205385994	0.021248746	intron (ENSSSCT00000004461, intron 3 of 8)	ENSSSCG00000004033
chr1	8343013	8343014	0.668317977	0.873703971	-0.205385994	0.031047731	intron (ENSSSCT00000004461, intron 3 of 8)	ENSSSCG00000004033
chr1	8350439	8350440	0.7269198	0.95583265	-0.22891285	0.000104045	intron (ENSSSCT00000004461, intron 2 of 8)	ENSSSCG00000004033
chr1	8350443	8350444	0.7269198	0.95583265	-0.22891285	0.000104045	intron (ENSSSCT00000004461, intron 2 of 8)	ENSSSCG00000004033
chr1	8350445	8350446	0.7269198	0.95583265	-0.22891285	0.000104045	intron (ENSSSCT00000004461, intron 2 of 8)	ENSSSCG00000004033
chr1	8350451	8350452	0.7269198	0.95583265	-0.22891285	0.000104045	intron (ENSSSCT00000004461, intron 2 of 8)	ENSSSCG00000004033
chr1	8360032	8360033	0.587878776	0.957514062	-0.369635286	2.36E-06	intron (ENSSSCT00000004461, intron 2 of 8)	ENSSSCG00000004033
chr1	8360039	8360040	0.587878776	0.957514062	-0.369635286	2.18E-06	intron (ENSSSCT00000004461, intron 2 of 8)	ENSSSCG00000004033
chr1	8360138	8360139	0.587878776	0.957514062	-0.369635286	1.64E-06	intron (ENSSSCT00000004461, intron 2 of 8)	ENSSSCG00000004033
chr1	8361484	8361485	0.693013074	0.905343579	-0.212330505	0.009662782	intron (ENSSSCT00000004461, intron 2 of 8)	ENSSSCG00000004033
chr1	8382444	8382445	0.570918726	0.834702671	-0.263783945	0.001890639	intron (ENSSSCT00000004461, intron 2 of 8)	ENSSSCG00000004033
chr1	8382450	8382451	0.570918726	0.834702671	-0.263783945	0.000880427	intron (ENSSSCT00000004461, intron 2 of 8)	ENSSSCG00000004033
chr1	8399732	8399733	0.492010059	0.72056115	-0.228551091	0.031625925	intron (ENSSSCT00000004461, intron 2 of 8)	ENSSSCG00000004033
chr1	8399733	8399734	0.492010059	0.72056115	-0.228551091	0.03557574	intron (ENSSSCT00000004461, intron 2 of 8)	ENSSSCG00000004033
chr1	8406448	8406449	0.533192843	0.823795148	-0.290602305	0.021492302	intron (ENSSSCT00000004461, intron 1 of 8)	ENSSSCG00000004033
chr1	8406506	8406507	0.533192843	0.823795148	-0.290602305	0.01362047	intron (ENSSSCT00000004461, intron 1 of 8)	ENSSSCG00000004033
chr1	8406511	8406512	0.533192843	0.823795148	-0.290602305	0.012691224	intron (ENSSSCT00000004461, intron 1 of 8)	ENSSSCG00000004033
chr1	8425178	8425179	0.441538279	0.646149542	-0.204611263	0.025343862	intron (ENSSSCT00000004461, intron 1 of 8)	ENSSSCG00000004033
chr1	8425197	8425198	0.441538279	0.646149542	-0.204611263	0.026359432	intron (ENSSSCT00000004461, intron 1 of 8)	ENSSSCG00000004033
chr1	8425210	8425211	0.441538279	0.646149542	-0.204611263	0.040750808	intron (ENSSSCT00000004461, intron 1 of 8)	ENSSSCG00000004033
chr1	8425216	8425217	0.441538279	0.646149542	-0.204611263	0.002050465	intron (ENSSSCT00000004461, intron 1 of 8)	ENSSSCG00000004033
chr1	8425228	8425229	0.441538279	0.646149542	-0.204611263	0.000160946	intron (ENSSSCT00000004461, intron 1 of 8)	ENSSSCG00000004033
chr1	8425253	8425254	0.437340839	0.647692111	-0.210351272	5.36E-05	intron (ENSSSCT00000004461, intron 1 of 8)	ENSSSCG00000004033
chr1	8425256	8425257	0.437340839	0.647692111	-0.210351272	0.00051301	intron (ENSSSCT00000004461, intron 1 of 8)	ENSSSCG00000004033
chr1	8425264	8425265	0.437340839	0.647692111	-0.210351272	0.000714314	intron (ENSSSCT00000004461, intron 1 of 8)	ENSSSCG00000004033
chr1	8425275	8425276	0.460422762	0.679131996	-0.218709234	0.000183988	intron (ENSSSCT00000004461, intron 1 of 8)	ENSSSCG00000004033
chr1	8425428	8425429	0.638643107	0.848599639	-0.209956532	1.83E-06	intron (ENSSSCT00000004461, intron 1 of 8)	ENSSSCG00000004033
chr1	8425489	8425490	0.725785487	0.926565637	-0.20078015	1.05E-11	intron (ENSSSCT00000004461, intron 1 of 8)	ENSSSCG00000004033
chr1	8558117	8558118	0.796801557	0.558383111	0.238418447	0.013759712	Intergenic	NA
chr1	8558126	8558127	0.796801557	0.558383111	0.238418447	0.015565549	Intergenic	NA
chr1	8558158	8558159	0.796801557	0.558383111	0.238418447	0.015565549	Intergenic	NA
chr1	8558174	8558175	0.796801557	0.558383111	0.238418447	0.015565549	Intergenic	NA
chr1	8558198	8558199	0.796801557	0.558383111	0.238418447	0.012790062	Intergenic	NA
chr1	8563572	8563573	0.892629801	0.635102264	0.257527537	1.24E-05	Intergenic	NA
chr1	8584073	8584074	0.29528668	0.569769679	-0.274482999	0.035949057	intron (ENSSSCT00000023291, intron 1 of 3)	ENSSSCG00000029556
chr1	8614129	8614130	0.587878776	0.934416292	-0.346537516	0.000130607	Intergenic	NA
chr1	8614158	8614159	0.587878776	0.934416292	-0.346537516	0.000106419	Intergenic	NA
chr1	8614169	8614170	0.587878776	0.934416292	-0.346537516	0.000106419	Intergenic	NA
chr1	8614972	8614973	0.9090042	0.309746248	0.599257952	4.26E-12	Intergenic	NA
chr1	8615044	8615045	0.9090042	0.309746248	0.599257952	4.31E-12	Intergenic	NA
chr1	8615062	8615063	0.9090042	0.309746248	0.599257952	0.028862247	Intergenic	NA
chr1	8615161	8615162	0.9090042	0.309746248	0.599257952	1.08E-09	Intergenic	NA
chr1	8635656	8635657	0.734151676	0.979145734	-0.244994058	1.07E-12	Intergenic	NA
chr1	8635698	8635699	0.734151676	0.979145734	-0.244994058	0.005063925	Intergenic	NA
chr1	8635705	8635706	0.734151676	0.979145734	-0.244994058	0.006827938	Intergenic	NA
chr1	8693263	8693264	0.522097877	0.314267683	0.207830194	0.004521901	Intergenic	NA
chr1	8693264	8693265	0.522097877	0.314267683	0.207830194	0.030257278	Intergenic	NA
chr1	8693281	8693282	0.522097877	0.314267683	0.207830194	0.045101715	Intergenic	NA
chr1	8694802	8694803	0.844499928	0.629566168	0.214933759	4.56E-05	Intergenic	NA
chr1	8694807	8694808	0.844499928	0.629566168	0.214933759	0.000248836	Intergenic	NA
chr1	8700194	8700195	0.398079484	0.642458954	-0.24437947	0.002098693	Intergenic	NA
chr1	8700195	8700196	0.398079484	0.642458954	-0.24437947	0.022158766	Intergenic	NA
chr1	8700209	8700210	0.398079484	0.642458954	-0.24437947	0.001952786	Intergenic	NA
chr1	8700244	8700245	0.398079484	0.642458954	-0.24437947	0.003567123	Intergenic	NA
chr1	8700280	8700281	0.437266142	0.675052989	-0.237786847	0.000285421	Intergenic	NA
chr1	8700281	8700282	0.437266142	0.675052989	-0.237786847	0.001339413	Intergenic	NA
chr1	8711601	8711602	0.551269192	0.19611793	0.355151261	0.021627914	Intergenic	NA
chr1	8711741	8711742	0.551269192	0.19611793	0.355151261	0.000217817	Intergenic	NA
chr1	8711742	8711743	0.551269192	0.19611793	0.355151261	0.033265437	Intergenic	NA
chr1	8711764	8711765	0.551269192	0.19611793	0.355151261	0.004166611	Intergenic	NA
chr1	8711772	8711773	0.551269192	0.19611793	0.355151261	0.000922445	Intergenic	NA
chr1	8754776	8754777	0.660009387	0.888444071	-0.228434684	6.54E-08	intron (ENSSSCT00000004466, intron 5 of 18)	ENSSSCG00000004038
chr1	8758314	8758315	0.79717241	0.573604796	0.223567614	0.023706527	intron (ENSSSCT00000004466, intron 7 of 18)	ENSSSCG00000004038
chr1	8758315	8758316	0.79717241	0.573604796	0.223567614	0.00156884	intron (ENSSSCT00000004466, intron 7 of 18)	ENSSSCG00000004038
chr1	8758328	8758329	0.797776125	0.592870434	0.204905691	0.003278804	intron (ENSSSCT00000004466, intron 7 of 18)	ENSSSCG00000004038
chr1	8758401	8758402	0.806363935	0.577099777	0.229264159	0.030232863	intron (ENSSSCT00000004466, intron 7 of 18)	ENSSSCG00000004038
chr1	8777422	8777423	0.625520266	0.893710172	-0.268189906	2.73E-05	intron (ENSSSCT00000004466, intron 14 of 18)	ENSSSCG00000004038
chr1	8792931	8792932	0.555197926	0.875097547	-0.319899621	0.042210507	intron (ENSSSCT00000004467, intron 10 of 10)	ENSSSCG00000004039
chr1	8792998	8792999	0.485751849	0.877389104	-0.391637256	0	intron (ENSSSCT00000004467, intron 10 of 10)	ENSSSCG00000004039
chr1	8792999	8793000	0.485751849	0.877389104	-0.391637256	5.83E-08	intron (ENSSSCT00000004467, intron 10 of 10)	ENSSSCG00000004039
chr1	8832924	8832925	0.697013574	0.900442631	-0.203429057	0.029761524	intron (ENSSSCT00000004467, intron 5 of 10)	ENSSSCG00000004039
chr1	8832970	8832971	0.697559324	0.900068277	-0.202508953	0.010840621	intron (ENSSSCT00000004467, intron 5 of 10)	ENSSSCG00000004039
chr1	8833090	8833091	0.616903031	0.881748268	-0.264845237	0.000411064	intron (ENSSSCT00000004467, intron 5 of 10)	ENSSSCG00000004039
chr1	8833091	8833092	0.616903031	0.881748268	-0.264845237	0	intron (ENSSSCT00000004467, intron 5 of 10)	ENSSSCG00000004039
chr1	8833145	8833146	0.616903031	0.881748268	-0.264845237	0	intron (ENSSSCT00000004467, intron 5 of 10)	ENSSSCG00000004039
chr1	8833189	8833190	0.496937938	0.847970336	-0.351032398	3.11E-15	intron (ENSSSCT00000004467, intron 5 of 10)	ENSSSCG00000004039
chr1	8846948	8846949	0.542246537	0.792714913	-0.250468375	0.000323696	intron (ENSSSCT00000004467, intron 1 of 10)	ENSSSCG00000004039
chr1	8853869	8853870	0.700322554	0.978860013	-0.278537459	0.001187307	intron (ENSSSCT00000004467, intron 1 of 10)	ENSSSCG00000004039
chr1	8854158	8854159	0.751435539	0.952992834	-0.201557295	0.027854859	intron (ENSSSCT00000004467, intron 1 of 10)	ENSSSCG00000004039
chr1	8856909	8856910	0.358561851	0.745571409	-0.387009558	4.33E-05	intron (ENSSSCT00000004467, intron 1 of 10)	ENSSSCG00000004039
chr1	8856934	8856935	0.358561851	0.745571409	-0.387009558	4.33E-05	intron (ENSSSCT00000004467, intron 1 of 10)	ENSSSCG00000004039
chr1	8876503	8876504	0.60353653	0.815933809	-0.212397279	0.002070949	intron (ENSSSCT00000004467, intron 1 of 10)	ENSSSCG00000004039
chr1	8876504	8876505	0.60353653	0.815933809	-0.212397279	0.001105501	intron (ENSSSCT00000004467, intron 1 of 10)	ENSSSCG00000004039
chr1	8876544	8876545	0.611891468	0.832166724	-0.220275256	0.000566336	intron (ENSSSCT00000004467, intron 1 of 10)	ENSSSCG00000004039
chr1	8876577	8876578	0.611891468	0.832166724	-0.220275256	0.00540481	intron (ENSSSCT00000004467, intron 1 of 10)	ENSSSCG00000004039
chr1	8876622	8876623	0.611891468	0.832166724	-0.220275256	0.002053501	intron (ENSSSCT00000004467, intron 1 of 10)	ENSSSCG00000004039
chr1	8886172	8886173	0.860884789	0.655001843	0.205882946	0	promoter-TSS (ENSSSCT00000004467)	ENSSSCG00000004039
chr1	8917836	8917837	0.613332442	0.307433356	0.305899085	5.12E-05	Intergenic	NA
chr1	8936790	8936791	0.824263619	0.618594483	0.205669136	0.000790407	Intergenic	NA
chr1	9154169	9154170	0.845252564	0.566691552	0.278561012	2.16E-05	intron (ENSSSCT00000004469, intron 7 of 12)	ENSSSCG00000004041
chr1	9154172	9154173	0.845252564	0.566691552	0.278561012	0.004553536	intron (ENSSSCT00000004469, intron 7 of 12)	ENSSSCG00000004041
chr1	9154180	9154181	0.860258246	0.562490792	0.297767454	0.000302648	intron (ENSSSCT00000004469, intron 7 of 12)	ENSSSCG00000004041
chr1	9154185	9154186	0.860258246	0.562490792	0.297767454	0.000348083	intron (ENSSSCT00000004469, intron 7 of 12)	ENSSSCG00000004041
chr1	9154202	9154203	0.842616049	0.560324336	0.282291714	0.00620535	intron (ENSSSCT00000004469, intron 7 of 12)	ENSSSCG00000004041
chr1	9154311	9154312	0.824692831	0.558111961	0.266580871	0.018021853	exon (ENSSSCT00000004469, exon 7 of 13)	ENSSSCG00000004041
chr1	9154324	9154325	0.824692831	0.558111961	0.266580871	0.008116165	exon (ENSSSCT00000004469, exon 7 of 13)	ENSSSCG00000004041
chr1	9225021	9225022	0.655990889	0.905159107	-0.249168217	0.001555691	intron (ENSSSCT00000004472, intron 10 of 47)	ENSSSCG00000004044
chr1	9225047	9225048	0.652030527	0.881783939	-0.229753412	0.010264112	intron (ENSSSCT00000004472, intron 10 of 47)	ENSSSCG00000004044
chr1	9272010	9272011	0.213782929	0.466354483	-0.252571554	0	promoter-TSS (ENSSSCT00000004472)	ENSSSCG00000004044
chr1	9313623	9313624	0.749078723	0.543491005	0.205587718	0.026171873	Intergenic	NA
chr1	9313658	9313659	0.908463439	0.676788685	0.231674754	0.002240959	Intergenic	NA
chr1	9319269	9319270	0.647394385	0.869637723	-0.222243338	0.003103592	Intergenic	NA
chr1	9319289	9319290	0.67129595	0.877191028	-0.205895078	0.000651769	Intergenic	NA
chr1	9319304	9319305	0.67129595	0.877191028	-0.205895078	0.007497063	Intergenic	NA
chr1	9319454	9319455	0.659178473	0.872322523	-0.21314405	0.009216269	Intergenic	NA
chr1	9319455	9319456	0.659178473	0.872322523	-0.21314405	0.002038241	Intergenic	NA
chr1	9319526	9319527	0.648306539	0.858796434	-0.210489895	0.027475391	Intergenic	NA
chr1	9334276	9334277	0.498735057	0.740781975	-0.242046918	0.041408836	Intergenic	NA
chr1	9334380	9334381	0.532575299	0.751950072	-0.219374773	0.036827511	Intergenic	NA
chr1	9334381	9334382	0.532575299	0.751950072	-0.219374773	0.003516428	Intergenic	NA
chr1	9334397	9334398	0.532575299	0.751950072	-0.219374773	0.00404609	Intergenic	NA
chr1	9334416	9334417	0.532575299	0.751950072	-0.219374773	0.040923057	Intergenic	NA
chr1	9334452	9334453	0.532575299	0.751950072	-0.219374773	0.038878051	Intergenic	NA
chr1	9346358	9346359	0.277670657	0.509976186	-0.232305529	5.43E-06	Intergenic	NA
chr1	9346372	9346373	0.273790043	0.510742597	-0.236952553	4.67E-06	Intergenic	NA
chr1	9346419	9346420	0.254183277	0.481402517	-0.22721924	0.000463378	Intergenic	NA
chr1	9346440	9346441	0.254183277	0.481402517	-0.22721924	0.001444995	Intergenic	NA
chr1	9346498	9346499	0.241306858	0.467271165	-0.225964307	0.000111467	Intergenic	NA
chr1	9346510	9346511	0.241306858	0.467271165	-0.225964307	0.000686436	Intergenic	NA
chr1	9346516	9346517	0.241306858	0.467271165	-0.225964307	2.72E-05	Intergenic	NA
chr1	9346520	9346521	0.241306858	0.467271165	-0.225964307	1.25E-05	Intergenic	NA
chr1	9346521	9346522	0.241306858	0.467271165	-0.225964307	0	Intergenic	NA
chr1	9346524	9346525	0.241306858	0.467271165	-0.225964307	5.71E-05	Intergenic	NA
chr1	9346529	9346530	0.241306858	0.467271165	-0.225964307	4.62E-05	Intergenic	NA
chr1	9346546	9346547	0.241306858	0.467271165	-0.225964307	5.35E-05	Intergenic	NA
chr1	9346560	9346561	0.241306858	0.467271165	-0.225964307	1.03E-05	Intergenic	NA
chr1	9346561	9346562	0.241306858	0.467271165	-0.225964307	0	Intergenic	NA
chr1	9346602	9346603	0.241306858	0.467271165	-0.225964307	0	Intergenic	NA
chr1	9346616	9346617	0.229832872	0.450278224	-0.220445352	2.22E-16	Intergenic	NA
chr1	9346624	9346625	0.216842605	0.430301543	-0.213458938	8.57E-09	Intergenic	NA
chr1	9346648	9346649	0.216842605	0.430301543	-0.213458938	2.22E-08	Intergenic	NA
chr1	9346710	9346711	0.193942202	0.396323435	-0.202381233	1.64E-07	Intergenic	NA
chr1	9346745	9346746	0.193942202	0.396323435	-0.202381233	1.02E-08	Intergenic	NA
chr1	9379307	9379308	0.569508052	0.821815366	-0.252307314	0.00036255	Intergenic	NA
chr1	9379343	9379344	0.569508052	0.821815366	-0.252307314	0.000316011	Intergenic	NA
chr1	9379344	9379345	0.569508052	0.821815366	-0.252307314	0.01460351	Intergenic	NA
chr1	9420998	9420999	0.54426793	0.812855717	-0.268587788	0.015404779	exon (ENSSSCT00000004478, exon 9 of 9)	ENSSSCG00000004050
chr1	9421015	9421016	0.54426793	0.812855717	-0.268587788	0.008110702	exon (ENSSSCT00000004478, exon 9 of 9)	ENSSSCG00000004050
chr1	9448377	9448378	0.300218709	0.597008156	-0.296789447	0.009153337	Intergenic	NA
chr1	9448391	9448392	0.320623805	0.637260398	-0.316636593	0.000117327	Intergenic	NA
chr1	9448393	9448394	0.320623805	0.637260398	-0.316636593	6.95E-05	Intergenic	NA
chr1	9448395	9448396	0.320623805	0.637260398	-0.316636593	8.47E-05	Intergenic	NA
chr1	9448423	9448424	0.331534686	0.638662131	-0.307127445	1.60E-09	Intergenic	NA
chr1	9448424	9448425	0.331534686	0.638662131	-0.307127445	5.41E-06	Intergenic	NA
chr1	9448432	9448433	0.331534686	0.638662131	-0.307127445	3.77E-15	Intergenic	NA
chr1	9448433	9448434	0.331534686	0.638662131	-0.307127445	4.45E-05	Intergenic	NA
chr1	9448630	9448631	0.376588897	0.729120499	-0.352531602	0.000760288	Intergenic	NA
chr1	9448652	9448653	0.459861062	0.837754168	-0.377893106	6.37E-08	Intergenic	NA
chr1	9453602	9453603	0.612632047	0.326022256	0.286609791	0.001262596	Intergenic	NA
chr1	9466188	9466189	0.713620822	0.921423829	-0.207803008	1.41E-10	Intergenic	NA
chr1	9466189	9466190	0.713620822	0.921423829	-0.207803008	0.003265874	Intergenic	NA
chr1	9466288	9466289	0.725165855	0.92674947	-0.201583614	1.80E-05	Intergenic	NA
chr1	9467429	9467430	0.460140198	0.715941227	-0.255801029	0.046249351	Intergenic	NA
chr1	9491306	9491307	0.838524431	0.371189689	0.467334742	1.09E-05	Intergenic	NA
chr1	9491311	9491312	0.838524431	0.371189689	0.467334742	2.36E-05	Intergenic	NA
chr1	9491314	9491315	0.838524431	0.371189689	0.467334742	1.67E-05	Intergenic	NA
chr1	9491401	9491402	0.838524431	0.371189689	0.467334742	1.37E-05	Intergenic	NA
chr1	9494188	9494189	0.566123721	0.862619497	-0.296495776	0.000916701	Intergenic	NA
chr1	9494247	9494248	0.566123721	0.862619497	-0.296495776	0.010795002	Intergenic	NA
chr1	9496952	9496953	0.708849698	0.952203315	-0.243353618	3.86E-13	Intergenic	NA
chr1	9496962	9496963	0.70015256	0.934498613	-0.234346053	0.016466671	Intergenic	NA
chr1	9497064	9497065	0.70015256	0.934498613	-0.234346053	0.00633068	Intergenic	NA
chr1	9503266	9503267	0.560765871	0.845099428	-0.284333556	0.042983921	Intergenic	NA
chr1	9503347	9503348	0.560765871	0.845099428	-0.284333556	0.035575599	Intergenic	NA
chr1	9504378	9504379	0.658590465	0.153094488	0.505495977	0.005402349	Intergenic	NA
chr1	9517467	9517468	0.599016935	0.890259505	-0.29124257	0.013421463	Intergenic	NA
chr1	9517473	9517474	0.599016935	0.890259505	-0.29124257	0.011128526	Intergenic	NA
chr1	9517481	9517482	0.599016935	0.890259505	-0.29124257	0.013473195	Intergenic	NA
chr1	9517515	9517516	0.599016935	0.890259505	-0.29124257	3.32E-09	Intergenic	NA
chr1	9517533	9517534	0.591146965	0.912499408	-0.321352443	1.22E-13	Intergenic	NA
chr1	9517541	9517542	0.591146965	0.912499408	-0.321352443	2.59E-12	Intergenic	NA
chr1	9517554	9517555	0.591146965	0.912499408	-0.321352443	2.35E-14	Intergenic	NA
chr1	9517570	9517571	0.591146965	0.912499408	-0.321352443	2.15E-14	Intergenic	NA
chr1	9534821	9534822	0.795691339	0.540454199	0.25523714	6.79E-05	Intergenic	NA
chr1	9534833	9534834	0.795691339	0.540454199	0.25523714	0.000141863	Intergenic	NA
chr1	9534847	9534848	0.795691339	0.540454199	0.25523714	1.02E-08	Intergenic	NA
chr1	9539020	9539021	0.724628691	0.405351305	0.319277387	4.77E-05	Intergenic	NA
chr1	9539053	9539054	0.724628691	0.405351305	0.319277387	3.34E-10	Intergenic	NA
chr1	9539073	9539074	0.724628691	0.405351305	0.319277387	1.40E-05	Intergenic	NA
chr1	9539084	9539085	0.724628691	0.405351305	0.319277387	2.16E-06	Intergenic	NA
chr1	9539092	9539093	0.713168283	0.389911872	0.323256411	7.13E-07	Intergenic	NA
chr1	9539122	9539123	0.713168283	0.389911872	0.323256411	1.50E-05	Intergenic	NA
chr1	9539144	9539145	0.713168283	0.389911872	0.323256411	3.32E-05	Intergenic	NA
chr1	9539160	9539161	0.709760329	0.418189643	0.291570686	0.000205503	Intergenic	NA
chr1	9545017	9545018	0.946617494	0.718353504	0.22826399	0.011790925	Intergenic	NA
chr1	9545035	9545036	0.867646171	0.496574339	0.371071832	3.10E-13	Intergenic	NA
chr1	9545036	9545037	0.867646171	0.496574339	0.371071832	0.001053678	Intergenic	NA
chr1	9545276	9545277	0.856555901	0.263867467	0.592688433	1.20E-05	Intergenic	NA
chr1	9545328	9545329	0.848569765	0.127702514	0.720867251	0	Intergenic	NA
chr1	9545329	9545330	0.848569765	0.127702514	0.720867251	2.74E-13	Intergenic	NA
chr1	9554664	9554665	0.303696647	0.6518329	-0.348136253	0.000935247	Intergenic	NA
chr1	9554707	9554708	0.303696647	0.6518329	-0.348136253	0.000884521	Intergenic	NA
chr1	9554709	9554710	0.303696647	0.6518329	-0.348136253	0.000236741	Intergenic	NA
chr1	9554912	9554913	0.224616323	0.648946773	-0.42433045	0.000690417	Intergenic	NA
chr1	9564042	9564043	0.401188802	0.632122589	-0.230933788	0.000965446	Intergenic	NA
chr1	9564074	9564075	0.442614859	0.708685072	-0.266070213	0.000296193	Intergenic	NA
chr1	9564087	9564088	0.442614859	0.708685072	-0.266070213	0.006872083	Intergenic	NA
chr1	9564088	9564089	0.442614859	0.708685072	-0.266070213	0.010271889	Intergenic	NA
chr1	9564113	9564114	0.563924019	0.813211313	-0.249287295	0.003738642	Intergenic	NA
chr1	9564129	9564130	0.604103397	0.842197037	-0.23809364	0.000279076	Intergenic	NA
chr1	9633649	9633650	0.89365278	0.567658627	0.325994153	0.001071789	Intergenic	NA
chr1	9633650	9633651	0.89365278	0.567658627	0.325994153	0.00117881	Intergenic	NA
chr1	9633767	9633768	0.89365278	0.567658627	0.325994153	0.030733934	Intergenic	NA
chr1	9633837	9633838	0.89365278	0.567658627	0.325994153	0.001152432	Intergenic	NA
chr1	9633838	9633839	0.89365278	0.567658627	0.325994153	0.047815049	Intergenic	NA
chr1	9633859	9633860	0.89365278	0.567658627	0.325994153	0.001417245	Intergenic	NA
chr1	9633860	9633861	0.89365278	0.567658627	0.325994153	0.001928174	Intergenic	NA
chr1	9644793	9644794	0.685236463	0.977191961	-0.291955498	0.035982493	Intergenic	NA
chr1	9657595	9657596	0.318764666	0.522410279	-0.203645614	0.00062222	Intergenic	NA
chr1	9657641	9657642	0.318764666	0.522410279	-0.203645614	0.005419039	Intergenic	NA
chr1	9657686	9657687	0.269774956	0.477613121	-0.207838164	0.000458488	Intergenic	NA
chr1	9657736	9657737	0.263119482	0.480449664	-0.217330182	0.0137328	Intergenic	NA
chr1	9672956	9672957	0.460851902	0.770197358	-0.309345457	0.016655924	Intergenic	NA
chr1	9672973	9672974	0.460851902	0.770197358	-0.309345457	0.01360223	Intergenic	NA
chr1	9729781	9729782	0.691330421	0.895090776	-0.203760356	0.019631224	Intergenic	NA
chr1	9729785	9729786	0.691330421	0.895090776	-0.203760356	0.013461624	Intergenic	NA
chr1	9729797	9729798	0.691330421	0.895090776	-0.203760356	6.36E-05	Intergenic	NA
chr1	9729798	9729799	0.691330421	0.895090776	-0.203760356	0.008414464	Intergenic	NA
chr1	9729848	9729849	0.692257941	0.902857728	-0.210599787	1.14E-05	Intergenic	NA
chr1	9729925	9729926	0.692257941	0.902857728	-0.210599787	0.006993114	Intergenic	NA
chr1	9733636	9733637	0.760735994	0.374994443	0.385741551	0.000888991	Intergenic	NA
chr1	9733668	9733669	0.760735994	0.374994443	0.385741551	0.02205938	Intergenic	NA
chr1	9742173	9742174	0.610138675	0.810380314	-0.20024164	0.000126542	Intergenic	NA
chr1	9742178	9742179	0.577382063	0.78092833	-0.203546267	0.005278248	Intergenic	NA
chr1	9742182	9742183	0.577382063	0.78092833	-0.203546267	1.02E-05	Intergenic	NA
chr1	9742258	9742259	0.535233014	0.78057915	-0.245346136	0.045367188	Intergenic	NA
chr1	9742415	9742416	0.526999554	0.74962974	-0.222630187	0.004405	Intergenic	NA
chr1	9742424	9742425	0.507350515	0.736149918	-0.228799403	0.002644961	Intergenic	NA
chr1	9747458	9747459	0.640066333	0.943033022	-0.302966689	0.036632003	Intergenic	NA
chr1	9784502	9784503	0.264199884	0.723909232	-0.459709348	0.000465501	Intergenic	NA
chr1	9784541	9784542	0.315766429	0.716095958	-0.400329528	0.000265163	Intergenic	NA
chr1	9796076	9796077	0.829162933	0.580546669	0.248616264	0.002835158	Intergenic	NA
chr1	9796097	9796098	0.829162933	0.580546669	0.248616264	0.000162934	Intergenic	NA
chr1	9806428	9806429	0.718982712	0.925771288	-0.206788577	0.005613152	Intergenic	NA
chr1	9808702	9808703	0.752322938	0.548446823	0.203876116	0.020482872	Intergenic	NA
chr1	9808703	9808704	0.752322938	0.548446823	0.203876116	0.000174917	Intergenic	NA
chr1	9808731	9808732	0.752322938	0.548446823	0.203876116	0.033004389	Intergenic	NA
chr1	9878510	9878511	0.622378972	0.405007809	0.217371163	1.42E-05	exon (ENSSSCT00000004480, exon 11 of 23)	ENSSSCG00000004052
chr1	9878514	9878515	0.612963918	0.387928634	0.225035284	3.10E-05	exon (ENSSSCT00000004480, exon 11 of 23)	ENSSSCG00000004052
chr1	9878520	9878521	0.612963918	0.387928634	0.225035284	1.41E-05	exon (ENSSSCT00000004480, exon 11 of 23)	ENSSSCG00000004052
chr1	9878525	9878526	0.614361299	0.384701409	0.229659891	2.24E-05	exon (ENSSSCT00000004480, exon 11 of 23)	ENSSSCG00000004052
chr1	9878674	9878675	0.55186868	0.313813263	0.238055418	5.08E-12	exon (ENSSSCT00000004480, exon 11 of 23)	ENSSSCG00000004052
chr1	9878687	9878688	0.568374391	0.325467489	0.242906902	4.47E-06	exon (ENSSSCT00000004480, exon 11 of 23)	ENSSSCG00000004052
chr1	9878690	9878691	0.568374391	0.325467489	0.242906902	3.89E-06	exon (ENSSSCT00000004480, exon 11 of 23)	ENSSSCG00000004052
chr1	9878694	9878695	0.568374391	0.325467489	0.242906902	3.12E-06	exon (ENSSSCT00000004480, exon 11 of 23)	ENSSSCG00000004052
chr1	9878710	9878711	0.573950915	0.348310365	0.225640549	0.000232348	exon (ENSSSCT00000004480, exon 11 of 23)	ENSSSCG00000004052
chr1	9878716	9878717	0.575609558	0.354962742	0.220646816	2.04E-05	exon (ENSSSCT00000004480, exon 11 of 23)	ENSSSCG00000004052
chr1	9878719	9878720	0.575609558	0.354962742	0.220646816	2.76E-05	exon (ENSSSCT00000004480, exon 11 of 23)	ENSSSCG00000004052
chr1	9878728	9878729	0.575092652	0.357191083	0.217901569	2.77E-05	exon (ENSSSCT00000004480, exon 11 of 23)	ENSSSCG00000004052
chr1	9883090	9883091	0.426230813	0.773653998	-0.347423185	2.80E-07	intron (ENSSSCT00000004480, intron 9 of 22)	ENSSSCG00000004052
chr1	9883091	9883092	0.426230813	0.773653998	-0.347423185	2.44E-07	intron (ENSSSCT00000004480, intron 9 of 22)	ENSSSCG00000004052
chr1	9883130	9883131	0.426230813	0.773653998	-0.347423185	2.23E-07	intron (ENSSSCT00000004480, intron 9 of 22)	ENSSSCG00000004052
chr1	9899245	9899246	0.458066916	0.688425231	-0.230358315	0.005166983	intron (ENSSSCT00000004480, intron 3 of 22)	ENSSSCG00000004052
chr1	9899264	9899265	0.458066916	0.688425231	-0.230358315	6.89E-06	intron (ENSSSCT00000004480, intron 3 of 22)	ENSSSCG00000004052
chr1	9899274	9899275	0.458066916	0.688425231	-0.230358315	0.003402128	intron (ENSSSCT00000004480, intron 3 of 22)	ENSSSCG00000004052
chr1	9945267	9945268	0.37932389	0.581013878	-0.201689988	0.012962376	Intergenic	NA
chr1	9962902	9962903	0.862353612	0.608130224	0.254223387	0.005576369	Intergenic	NA
chr1	9962903	9962904	0.862353612	0.608130224	0.254223387	0.032386631	Intergenic	NA
chr1	9972635	9972636	0.659019937	0.889134309	-0.230114371	0.028819331	Intergenic	NA
chr1	9972645	9972646	0.659019937	0.889134309	-0.230114371	0.009024784	Intergenic	NA
chr1	9972661	9972662	0.659019937	0.889134309	-0.230114371	0.007691941	Intergenic	NA
chr1	9987731	9987732	0.439856017	0.802811386	-0.362955369	0.004307426	Intergenic	NA
chr1	9987818	9987819	0.594680199	0.815850756	-0.221170557	0.018550801	Intergenic	NA
chr1	9987821	9987822	0.594680199	0.815850756	-0.221170557	0.025205031	Intergenic	NA
chr1	9988379	9988380	0.718513044	0.518101518	0.200411526	0.001310064	Intergenic	NA
chr1	9999612	9999613	0.544862071	0.780148559	-0.235286489	2.18E-08	Intergenic	NA
chr1	9999669	9999670	0.605744189	0.809105712	-0.203361523	7.60E-05	Intergenic	NA
chr1	10037779	10037780	0.620960567	0.944004198	-0.323043631	2.13E-06	Intergenic	NA
chr1	10037780	10037781	0.620960567	0.944004198	-0.323043631	0.000426774	Intergenic	NA
chr1	10042631	10042632	0.257983832	0.645432367	-0.387448535	0.000654438	intron (ENSSSCT00000004481, intron 1 of 10)	ENSSSCG00000004053
chr1	10042646	10042647	0.467353617	0.708514361	-0.241160745	0.000210709	intron (ENSSSCT00000004481, intron 1 of 10)	ENSSSCG00000004053
chr1	10061636	10061637	0.805392935	0.582813781	0.222579154	0.043752968	Intergenic	NA
chr1	10067538	10067539	0.776835495	0.51877767	0.258057825	0.009972114	Intergenic	NA
chr1	10067547	10067548	0.761875953	0.515380436	0.246495517	0.01306426	Intergenic	NA
chr1	10067569	10067570	0.761875963	0.513700764	0.248175199	0.005957951	Intergenic	NA
chr1	10067597	10067598	0.761875963	0.513700764	0.248175199	1.65E-09	Intergenic	NA
chr1	10067630	10067631	0.761875963	0.513700764	0.248175199	1.38E-10	Intergenic	NA
chr1	10067789	10067790	0.784006848	0.512326397	0.271680451	0.000127209	Intergenic	NA
chr1	10080988	10080989	0.784010682	0.516489561	0.267521121	0.048622566	intron (ENSSSCT00000004483, intron 1 of 7)	ENSSSCG00000004055
chr1	10081058	10081059	0.822337924	0.565326947	0.257010977	0.019566596	intron (ENSSSCT00000004483, intron 1 of 7)	ENSSSCG00000004055
chr1	10171006	10171007	0.959647459	0.737705493	0.221941965	0.000160116	Intergenic	NA
chr1	10171007	10171008	0.959647459	0.737705493	0.221941965	0.0136516	Intergenic	NA
chr1	10195684	10195685	0.898620831	0.546012318	0.352608513	1.41E-07	Intergenic	NA
chr1	10195711	10195712	0.898620831	0.546012318	0.352608513	1.53E-07	Intergenic	NA
chr1	10195712	10195713	0.898620831	0.546012318	0.352608513	0.031695695	Intergenic	NA
chr1	10195817	10195818	0.898620831	0.546012318	0.352608513	0.00059868	Intergenic	NA
chr1	10195818	10195819	0.898620831	0.546012318	0.352608513	0.032309628	Intergenic	NA
chr1	10205029	10205030	0.835840397	0.565168903	0.270671494	0.000802345	Intergenic	NA
chr1	10205030	10205031	0.835840397	0.565168903	0.270671494	0.002381596	Intergenic	NA
chr1	10205035	10205036	0.835840397	0.565168903	0.270671494	0.000802345	Intergenic	NA
chr1	10205036	10205037	0.835840397	0.565168903	0.270671494	0.000700763	Intergenic	NA
chr1	10205047	10205048	0.835840397	0.565168903	0.270671494	0.000789045	Intergenic	NA
chr1	10205052	10205053	0.835840397	0.565168903	0.270671494	0.000772151	Intergenic	NA
chr1	10205055	10205056	0.835840397	0.565168903	0.270671494	0.000772151	Intergenic	NA
chr1	10205056	10205057	0.835840397	0.565168903	0.270671494	0.002089624	Intergenic	NA
chr1	10205065	10205066	0.835840397	0.565168903	0.270671494	0.000298939	Intergenic	NA
chr1	10205066	10205067	0.835840397	0.565168903	0.270671494	0.000276228	Intergenic	NA
chr1	10230067	10230068	0.467672037	0.702026377	-0.234354339	2.58E-09	Intergenic	NA
chr1	10230090	10230091	0.467479965	0.697971749	-0.230491784	9.49E-08	Intergenic	NA
chr1	10230091	10230092	0.467479965	0.697971749	-0.230491784	9.18E-09	Intergenic	NA
chr1	10230111	10230112	0.428942332	0.69764006	-0.268697729	1.77E-07	Intergenic	NA
chr1	10230112	10230113	0.428942332	0.69764006	-0.268697729	7.55E-15	Intergenic	NA
chr1	10230116	10230117	0.428942332	0.69764006	-0.268697729	6.31E-06	Intergenic	NA
chr1	10230117	10230118	0.391399379	0.697305262	-0.305905883	0	Intergenic	NA
chr1	10230126	10230127	0.391399379	0.697305262	-0.305905883	0.000698641	Intergenic	NA
chr1	10230127	10230128	0.391399379	0.697305262	-0.305905883	8.88E-16	Intergenic	NA
chr1	10230134	10230135	0.391399379	0.697305262	-0.305905883	0.012538714	Intergenic	NA
chr1	10230168	10230169	0.391399379	0.697305262	-0.305905883	0.002857523	Intergenic	NA
chr1	10230194	10230195	0.391399379	0.697305262	-0.305905883	0.004756554	Intergenic	NA
chr1	10230245	10230246	0.391399379	0.697305262	-0.305905883	0.017416409	Intergenic	NA
chr1	10233452	10233453	0.767569114	0.564611732	0.202957383	0.004187092	Intergenic	NA
chr1	10233458	10233459	0.705643371	0.501712411	0.20393096	0.000358954	Intergenic	NA
chr1	10233520	10233521	0.705643371	0.501712411	0.20393096	0.004334243	Intergenic	NA
chr1	10233531	10233532	0.705643371	0.501712411	0.20393096	0.0060582	Intergenic	NA
chr1	10254759	10254760	0.661933829	0.424151451	0.237782378	6.69E-06	Intergenic	NA
chr1	10254760	10254761	0.661933829	0.424151451	0.237782378	0.009844627	Intergenic	NA
chr1	10254765	10254766	0.661933829	0.424151451	0.237782378	6.69E-06	Intergenic	NA
chr1	10254766	10254767	0.661933829	0.424151451	0.237782378	0.004202151	Intergenic	NA
chr1	10279529	10279530	0.872760645	0.661156439	0.211604206	0.020185164	Intergenic	NA
chr1	10279573	10279574	0.872760645	0.661156439	0.211604206	0.026088324	Intergenic	NA
chr1	10279705	10279706	0.872760645	0.661156439	0.211604206	0.00063306	Intergenic	NA
chr1	10308077	10308078	0.483046521	0.719043368	-0.235996847	4.99E-06	Intergenic	NA
chr1	10310655	10310656	0.678032106	0.468499826	0.20953228	0.025695507	Intergenic	NA
chr1	10415628	10415629	0.708249588	0.490991873	0.217257715	0.006100024	intron (ENSSSCT00000032577, intron 5 of 5)	ENSSSCG00000024378
chr1	10415655	10415656	0.674658205	0.456620752	0.218037453	0.032482844	intron (ENSSSCT00000032577, intron 5 of 5)	ENSSSCG00000024378
chr1	10415660	10415661	0.674658205	0.456620752	0.218037453	0.034906197	intron (ENSSSCT00000032577, intron 5 of 5)	ENSSSCG00000024378
chr1	10420651	10420652	0.625275604	0.84049865	-0.215223046	0.018461969	Intergenic	NA
chr1	10420679	10420680	0.625275604	0.84049865	-0.215223046	0.003696981	Intergenic	NA
chr1	10469356	10469357	0.519439835	0.747742666	-0.228302831	0.007720936	intron (ENSSSCT00000004486, intron 3 of 12)	ENSSSCG00000004057
chr1	10469584	10469585	0.519439835	0.747742666	-0.228302831	0.020744859	intron (ENSSSCT00000004486, intron 3 of 12)	ENSSSCG00000004057
chr1	10491587	10491588	0.596839272	0.955509481	-0.358670209	0.007875986	intron (ENSSSCT00000004486, intron 1 of 12)	ENSSSCG00000004057
chr1	10574904	10574905	0.567589255	0.91323226	-0.345643005	1.49E-05	Intergenic	NA
chr1	10574965	10574966	0.505501523	0.861576061	-0.356074538	8.66E-06	Intergenic	NA
chr1	10575027	10575028	0.505501523	0.861576061	-0.356074538	0.002142715	Intergenic	NA
chr1	10575084	10575085	0.505501523	0.861576061	-0.356074538	0.009868468	Intergenic	NA
chr1	10575117	10575118	0.505501523	0.861576061	-0.356074538	3.51E-08	Intergenic	NA
chr1	10575142	10575143	0.505501523	0.861576061	-0.356074538	6.39E-07	Intergenic	NA
chr1	10583419	10583420	0.911898885	0.663012139	0.248886746	0.014248875	Intergenic	NA
chr1	10583429	10583430	0.911898885	0.663012139	0.248886746	0.0005667	Intergenic	NA
chr1	10583434	10583435	0.911898885	0.663012139	0.248886746	0.022247037	Intergenic	NA
chr1	10583483	10583484	0.899683803	0.612121343	0.28756246	0.00104094	Intergenic	NA
chr1	10583492	10583493	0.899683803	0.612121343	0.28756246	0.001005569	Intergenic	NA
chr1	10583514	10583515	0.899683803	0.612121343	0.28756246	0.000883108	Intergenic	NA
chr1	10763948	10763949	0.269323967	0.502426412	-0.233102445	0.000148858	intron (ENSSSCT00000027733, intron 1 of 2)	ENSSSCG00000022710
chr1	10795581	10795582	0.728425685	0.523013592	0.205412092	4.22E-15	intron (ENSSSCT00000027733, intron 1 of 2)	ENSSSCG00000022710
chr1	10856856	10856857	0.5128368	0.281913832	0.230922968	0.000237037	Intergenic	NA
chr1	10856922	10856923	0.604777416	0.398566066	0.20621135	7.19E-06	Intergenic	NA
chr1	10856923	10856924	0.604777416	0.398566066	0.20621135	3.18E-06	Intergenic	NA
chr1	10876881	10876882	0.816932406	0.601258933	0.215673473	0.006019814	Intergenic	NA
chr1	10893562	10893563	0.59995323	0.801229017	-0.201275787	0.010734106	Intergenic	NA
chr1	10904475	10904476	0.869770351	0.664919057	0.204851294	0.041377814	intron (ENSSSCT00000032308, intron 2 of 2)	ENSSSCG00000024019
chr1	10904553	10904554	0.869770351	0.664919057	0.204851294	0.017427525	intron (ENSSSCT00000032308, intron 2 of 2)	ENSSSCG00000024019
chr1	10904554	10904555	0.869770351	0.664919057	0.204851294	0.012132796	intron (ENSSSCT00000032308, intron 2 of 2)	ENSSSCG00000024019
chr1	10904617	10904618	0.878060492	0.639223047	0.238837445	0.001143277	intron (ENSSSCT00000032308, intron 2 of 2)	ENSSSCG00000024019
chr1	10904618	10904619	0.878060492	0.639223047	0.238837445	0.037573008	intron (ENSSSCT00000032308, intron 2 of 2)	ENSSSCG00000024019
chr1	10904714	10904715	0.878060492	0.639223047	0.238837445	2.05E-07	intron (ENSSSCT00000032308, intron 2 of 2)	ENSSSCG00000024019
chr1	10909263	10909264	0.697329588	0.944983604	-0.247654016	0.034918451	intron (ENSSSCT00000013465, intron 1 of 16)	ENSSSCG00000012314
chr1	10934482	10934483	0.570470547	0.347692106	0.22277844	0.044736748	intron (ENSSSCT00000013465, intron 6 of 16)	ENSSSCG00000012314
chr1	11019988	11019989	0.360926277	0.635745205	-0.274818929	0.006524903	intron (ENSSSCT00000025119, intron 6 of 15)	ENSSSCG00000021649
chr1	11019994	11019995	0.360926277	0.635745205	-0.274818929	0.007067786	intron (ENSSSCT00000025119, intron 6 of 15)	ENSSSCG00000021649
chr1	11019997	11019998	0.360926277	0.635745205	-0.274818929	0.002351212	intron (ENSSSCT00000025119, intron 6 of 15)	ENSSSCG00000021649
chr1	11020014	11020015	0.360926277	0.635745205	-0.274818929	0.00814337	intron (ENSSSCT00000025119, intron 6 of 15)	ENSSSCG00000021649
chr1	11020122	11020123	0.360926277	0.635745205	-0.274818929	0.004604517	intron (ENSSSCT00000025119, intron 6 of 15)	ENSSSCG00000021649
chr1	11020131	11020132	0.360926277	0.635745205	-0.274818929	0.006165475	intron (ENSSSCT00000025119, intron 6 of 15)	ENSSSCG00000021649
chr1	11020857	11020858	0.586812763	0.369483411	0.217329352	0.004911334	intron (ENSSSCT00000025119, intron 6 of 15)	ENSSSCG00000021649
chr1	11020860	11020861	0.586812763	0.369483411	0.217329352	0.004867593	intron (ENSSSCT00000025119, intron 6 of 15)	ENSSSCG00000021649
chr1	11020867	11020868	0.586812763	0.369483411	0.217329352	0.017089724	intron (ENSSSCT00000025119, intron 6 of 15)	ENSSSCG00000021649
chr1	11020877	11020878	0.586812763	0.369483411	0.217329352	0.004713899	intron (ENSSSCT00000025119, intron 6 of 15)	ENSSSCG00000021649
chr1	11032720	11032721	0.927571867	0.657509705	0.270062162	0.00098232	intron (ENSSSCT00000025119, intron 3 of 15)	ENSSSCG00000021649
chr1	11053110	11053111	0.137029903	0.736413179	-0.599383275	0.003595683	intron (ENSSSCT00000025119, intron 1 of 15)	ENSSSCG00000021649
chr1	11128336	11128337	0.371510601	0.85025842	-0.478747819	0.000105597	Intergenic	NA
chr1	11128433	11128434	0.371510601	0.85025842	-0.478747819	4.49E-05	Intergenic	NA
chr1	11128441	11128442	0.371510601	0.85025842	-0.478747819	4.07E-05	Intergenic	NA
chr1	11128455	11128456	0.371510601	0.85025842	-0.478747819	0.000148225	Intergenic	NA
chr1	11231662	11231663	0.296227036	0.574491249	-0.278264213	0.006158032	Intergenic	NA
chr1	11231671	11231672	0.296227036	0.574491249	-0.278264213	0.017199417	Intergenic	NA
chr1	11231677	11231678	0.296227036	0.574491249	-0.278264213	0.013928228	Intergenic	NA
chr1	11231710	11231711	0.296227036	0.574491249	-0.278264213	0.018997705	Intergenic	NA
chr1	11238409	11238410	0.474480498	0.776026488	-0.30154599	0.004054987	Intergenic	NA
chr1	11238418	11238419	0.512161196	0.775954703	-0.263793507	0.001113061	Intergenic	NA
chr1	11238435	11238436	0.541299313	0.775884388	-0.234585075	0.014567309	Intergenic	NA
chr1	11238457	11238458	0.541299313	0.775884388	-0.234585075	1.21E-05	Intergenic	NA
chr1	11238458	11238459	0.541299313	0.775884388	-0.234585075	0.005537561	Intergenic	NA
chr1	11238499	11238500	0.543839466	0.763163605	-0.219324139	0.028287844	Intergenic	NA
chr1	11238505	11238506	0.54632178	0.775916312	-0.229594532	0.010126051	Intergenic	NA
chr1	11238514	11238515	0.548748209	0.787138195	-0.238389986	0.01275428	Intergenic	NA
chr1	11238539	11238540	0.548748209	0.787138195	-0.238389986	0.013416974	Intergenic	NA
chr1	11255607	11255608	0.524963893	0.731502848	-0.206538955	0.004641657	intron (ENSSSCT00000030285, intron 15 of 16)	ENSSSCG00000030535
chr1	11255628	11255629	0.524963893	0.731502848	-0.206538955	0.00149749	intron (ENSSSCT00000030285, intron 15 of 16)	ENSSSCG00000030535
chr1	11255637	11255638	0.524963893	0.731502848	-0.206538955	0.00149749	intron (ENSSSCT00000030285, intron 15 of 16)	ENSSSCG00000030535
chr1	11255699	11255700	0.494612446	0.733488361	-0.238875915	0.026463314	intron (ENSSSCT00000030285, intron 15 of 16)	ENSSSCG00000030535
chr1	11255700	11255701	0.494612446	0.733488361	-0.238875915	0.004107664	intron (ENSSSCT00000030285, intron 15 of 16)	ENSSSCG00000030535
chr1	11255719	11255720	0.494612446	0.733488361	-0.238875915	0.036155308	intron (ENSSSCT00000030285, intron 15 of 16)	ENSSSCG00000030535
chr1	11255720	11255721	0.494612446	0.733488361	-0.238875915	0.004107664	intron (ENSSSCT00000030285, intron 15 of 16)	ENSSSCG00000030535
chr1	11257708	11257709	0.708842033	0.439363558	0.269478475	0.013182955	intron (ENSSSCT00000030285, intron 14 of 16)	ENSSSCG00000030535
chr1	11272498	11272499	0.803472055	0.565370391	0.238101664	0.025136253	intron (ENSSSCT00000030285, intron 10 of 16)	ENSSSCG00000030535
chr1	11272507	11272508	0.803472055	0.565370391	0.238101664	0.033416726	intron (ENSSSCT00000030285, intron 10 of 16)	ENSSSCG00000030535
chr1	11272519	11272520	0.803472055	0.565370391	0.238101664	0.012468092	intron (ENSSSCT00000030285, intron 10 of 16)	ENSSSCG00000030535
chr1	11274876	11274877	0.424074684	0.630246584	-0.2061719	0.030676957	intron (ENSSSCT00000030285, intron 9 of 16)	ENSSSCG00000030535
chr1	11274877	11274878	0.424074684	0.630246584	-0.2061719	3.04E-05	intron (ENSSSCT00000030285, intron 9 of 16)	ENSSSCG00000030535
chr1	11274985	11274986	0.418773094	0.63296232	-0.214189226	2.51E-06	intron (ENSSSCT00000030285, intron 9 of 16)	ENSSSCG00000030535
chr1	11274986	11274987	0.418773094	0.63296232	-0.214189226	0.003736813	intron (ENSSSCT00000030285, intron 9 of 16)	ENSSSCG00000030535
chr1	11274990	11274991	0.418773094	0.63296232	-0.214189226	0.001186891	intron (ENSSSCT00000030285, intron 9 of 16)	ENSSSCG00000030535
chr1	11326871	11326872	0.579406305	0.791773535	-0.21236723	0.041753073	Intergenic	NA
chr1	11330513	11330514	0.366186718	0.610907207	-0.244720489	3.06E-05	Intergenic	NA
chr1	11330546	11330547	0.366186718	0.610907207	-0.244720489	1.39E-06	Intergenic	NA
chr1	11330547	11330548	0.366186718	0.610907207	-0.244720489	1.42E-06	Intergenic	NA
chr1	11330611	11330612	0.369156598	0.611708085	-0.242551487	0.000113054	Intergenic	NA
chr1	11330620	11330621	0.369156598	0.611708085	-0.242551487	0.001220742	Intergenic	NA
chr1	11330631	11330632	0.369156598	0.611708085	-0.242551487	0.000389677	Intergenic	NA
chr1	11330648	11330649	0.369156598	0.611708085	-0.242551487	0.003173818	Intergenic	NA
chr1	11330664	11330665	0.369156598	0.611708085	-0.242551487	0.003665152	Intergenic	NA
chr1	11330683	11330684	0.369156598	0.611708085	-0.242551487	0.004379424	Intergenic	NA
chr1	11330825	11330826	0.553152136	0.338653518	0.214498618	0	Intergenic	NA
chr1	11330945	11330946	0.588134865	0.313401487	0.274733378	4.22E-07	Intergenic	NA
chr1	11330966	11330967	0.594159045	0.316889066	0.277269979	0	Intergenic	NA
chr1	11330967	11330968	0.594159045	0.316889066	0.277269979	4.66E-08	Intergenic	NA
chr1	11330979	11330980	0.629581348	0.314351524	0.315229824	2.47E-06	Intergenic	NA
chr1	11330985	11330986	0.629581348	0.314351524	0.315229824	0	Intergenic	NA
chr1	11330986	11330987	0.629581348	0.314351524	0.315229824	9.55E-08	Intergenic	NA
chr1	11330990	11330991	0.629581348	0.314351524	0.315229824	0	Intergenic	NA
chr1	11330991	11330992	0.629581348	0.314351524	0.315229824	2.08E-07	Intergenic	NA
chr1	11330994	11330995	0.629581348	0.314351524	0.315229824	0	Intergenic	NA
chr1	11330995	11330996	0.629581348	0.314351524	0.315229824	5.73E-06	Intergenic	NA
chr1	11330999	11331000	0.629581348	0.314351524	0.315229824	0	Intergenic	NA
chr1	11331000	11331001	0.629581348	0.314351524	0.315229824	4.76E-06	Intergenic	NA
chr1	11331004	11331005	0.643709701	0.305043546	0.338666155	0	Intergenic	NA
chr1	11331005	11331006	0.643709701	0.305043546	0.338666155	1.68E-06	Intergenic	NA
chr1	11331015	11331016	0.643709701	0.305043546	0.338666155	0	Intergenic	NA
chr1	11331016	11331017	0.643709701	0.305043546	0.338666155	2.71E-06	Intergenic	NA
chr1	11331032	11331033	0.643709701	0.305043546	0.338666155	0	Intergenic	NA
chr1	11331033	11331034	0.643709701	0.305043546	0.338666155	4.82E-07	Intergenic	NA
chr1	11331037	11331038	0.643709701	0.305043546	0.338666155	0	Intergenic	NA
chr1	11331038	11331039	0.643709701	0.305043546	0.338666155	1.37E-08	Intergenic	NA
chr1	11331043	11331044	0.643709701	0.305043546	0.338666155	0	Intergenic	NA
chr1	11331044	11331045	0.643709701	0.305043546	0.338666155	6.37E-13	Intergenic	NA
chr1	11331070	11331071	0.643709701	0.305043546	0.338666155	0	Intergenic	NA
chr1	11331071	11331072	0.643709701	0.305043546	0.338666155	0	Intergenic	NA
chr1	11331074	11331075	0.643709701	0.305043546	0.338666155	0	Intergenic	NA
chr1	11331075	11331076	0.643709701	0.305043546	0.338666155	0	Intergenic	NA
chr1	11331101	11331102	0.64329808	0.299831439	0.34346664	0	Intergenic	NA
chr1	11331102	11331103	0.64329808	0.299831439	0.34346664	0	Intergenic	NA
chr1	11331109	11331110	0.64329808	0.299831439	0.34346664	0	Intergenic	NA
chr1	11331110	11331111	0.64329808	0.299831439	0.34346664	0	Intergenic	NA
chr1	11331139	11331140	0.64329808	0.299831439	0.34346664	3.89E-14	Intergenic	NA
chr1	11331144	11331145	0.64329808	0.299831439	0.34346664	0	Intergenic	NA
chr1	11331194	11331195	0.64329808	0.299831439	0.34346664	0	Intergenic	NA
chr1	11331207	11331208	0.651879098	0.303266959	0.348612139	0	Intergenic	NA
chr1	11331213	11331214	0.651879098	0.303266959	0.348612139	0	Intergenic	NA
chr1	11348578	11348579	0.929925839	0.698415874	0.231509965	0.030847658	Intergenic	NA
chr1	11385764	11385765	0.904229142	0.692013974	0.212215168	0.01217633	Intergenic	NA
chr1	11385776	11385777	0.904229142	0.692013974	0.212215168	0.001826827	Intergenic	NA
chr1	11408717	11408718	0.600620151	0.832872699	-0.232252547	0.000499605	Intergenic	NA
chr1	11408809	11408810	0.584066503	0.820404084	-0.236337581	0.00153017	Intergenic	NA
chr1	11408889	11408890	0.579378127	0.793336915	-0.213958788	0.001362085	Intergenic	NA
chr1	11408952	11408953	0.579378127	0.793336915	-0.213958788	2.98E-06	Intergenic	NA
chr1	11408953	11408954	0.579378127	0.793336915	-0.213958788	1.74E-09	Intergenic	NA
chr1	11409021	11409022	0.596556399	0.804361669	-0.20780527	0.002988226	Intergenic	NA
chr1	11409029	11409030	0.597660824	0.807686273	-0.210025448	0.010440171	Intergenic	NA
chr1	11409066	11409067	0.592244526	0.806412589	-0.214168063	0.005281637	Intergenic	NA
chr1	11410801	11410802	0.876095615	0.626650342	0.249445273	2.64E-06	Intergenic	NA
chr1	11410802	11410803	0.876095615	0.626650342	0.249445273	0	Intergenic	NA
chr1	11410822	11410823	0.876095615	0.626650342	0.249445273	2.28E-05	Intergenic	NA
chr1	11410823	11410824	0.876095615	0.626650342	0.249445273	4.44E-16	Intergenic	NA
chr1	11410835	11410836	0.876095615	0.626650342	0.249445273	0.000736755	Intergenic	NA
chr1	11410843	11410844	0.870512834	0.623110055	0.247402779	0.00086021	Intergenic	NA
chr1	11410877	11410878	0.864559037	0.617821427	0.24673761	2.88E-05	Intergenic	NA
chr1	11410890	11410891	0.864559037	0.617821427	0.24673761	6.90E-06	Intergenic	NA
chr1	11410923	11410924	0.864559037	0.617821427	0.24673761	6.07E-06	Intergenic	NA
chr1	11410924	11410925	0.864559037	0.617821427	0.24673761	1.11E-15	Intergenic	NA
chr1	11428896	11428897	0.807446306	0.366295476	0.44115083	0.01083165	Intergenic	NA
chr1	11428897	11428898	0.807446306	0.366295476	0.44115083	0.002401615	Intergenic	NA
chr1	11435254	11435255	0.407122158	0.639698613	-0.232576455	0.016040528	Intergenic	NA
chr1	11435255	11435256	0.407122158	0.639698613	-0.232576455	1.06E-06	Intergenic	NA
chr1	11479863	11479864	0.721975211	0.466466641	0.25550857	0.000194759	intron (ENSSSCT00000028436, intron 6 of 6)	ENSSSCG00000024528
chr1	11479948	11479949	0.687895705	0.477561857	0.210333848	0.033211577	intron (ENSSSCT00000028436, intron 6 of 6)	ENSSSCG00000024528
chr1	11479984	11479985	0.712662913	0.474191755	0.238471158	0.01374433	intron (ENSSSCT00000028436, intron 6 of 6)	ENSSSCG00000024528
chr1	11480024	11480025	0.712662913	0.474191755	0.238471158	0.001639968	intron (ENSSSCT00000028436, intron 6 of 6)	ENSSSCG00000024528
chr1	11480053	11480054	0.712662913	0.474191755	0.238471158	0.009092271	intron (ENSSSCT00000028436, intron 6 of 6)	ENSSSCG00000024528
chr1	11480059	11480060	0.712662913	0.474191755	0.238471158	0.00413238	intron (ENSSSCT00000028436, intron 6 of 6)	ENSSSCG00000024528
chr1	11480163	11480164	0.712208591	0.446044354	0.266164237	0.000201112	intron (ENSSSCT00000028436, intron 6 of 6)	ENSSSCG00000024528
chr1	11480952	11480953	0.742707394	0.537375447	0.205331947	0.027941154	intron (ENSSSCT00000028436, intron 6 of 6)	ENSSSCG00000024528
chr1	11514366	11514367	0.435675621	0.888899845	-0.453224225	9.42E-05	intron (ENSSSCT00000028436, intron 3 of 6)	ENSSSCG00000024528
chr1	11514368	11514369	0.435675621	0.888899845	-0.453224225	9.42E-05	intron (ENSSSCT00000028436, intron 3 of 6)	ENSSSCG00000024528
chr1	11514395	11514396	0.400401354	0.846698911	-0.446297557	4.46E-06	intron (ENSSSCT00000028436, intron 3 of 6)	ENSSSCG00000024528
chr1	11514409	11514410	0.400401354	0.846698911	-0.446297557	4.46E-06	intron (ENSSSCT00000028436, intron 3 of 6)	ENSSSCG00000024528
chr1	11514455	11514456	0.610327513	0.819905064	-0.209577551	0.029646933	intron (ENSSSCT00000028436, intron 3 of 6)	ENSSSCG00000024528
chr1	11519808	11519809	0.742273575	0.954711769	-0.212438193	9.05E-08	intron (ENSSSCT00000028436, intron 1 of 6)	ENSSSCG00000024528
chr1	11519809	11519810	0.742273575	0.954711769	-0.212438193	0.016383525	intron (ENSSSCT00000028436, intron 1 of 6)	ENSSSCG00000024528
chr1	11519843	11519844	0.741966935	0.952781472	-0.210814537	4.68E-07	intron (ENSSSCT00000028436, intron 1 of 6)	ENSSSCG00000024528
chr1	11519844	11519845	0.741966935	0.952781472	-0.210814537	0.005018427	intron (ENSSSCT00000028436, intron 1 of 6)	ENSSSCG00000024528
chr1	11534152	11534153	0.780578192	0.536187026	0.244391167	0.000213973	intron (ENSSSCT00000028436, intron 1 of 6)	ENSSSCG00000024528
chr1	11535004	11535005	0.475488222	0.176656368	0.298831854	0.004179151	intron (ENSSSCT00000028436, intron 1 of 6)	ENSSSCG00000024528
chr1	11564188	11564189	0.656189511	0.446840347	0.209349163	0.002384484	Intergenic	NA
chr1	11564202	11564203	0.656189511	0.446840347	0.209349163	0.0045407	Intergenic	NA
chr1	11564485	11564486	0.683298635	0.472265712	0.211032924	0.001630655	Intergenic	NA
chr1	11564487	11564488	0.683298635	0.472265712	0.211032924	0.005335543	Intergenic	NA
chr1	11578645	11578646	0.68573273	0.894145957	-0.208413227	0.032758519	Intergenic	NA
chr1	11578646	11578647	0.68573273	0.894145957	-0.208413227	0.012328087	Intergenic	NA
chr1	11578706	11578707	0.649478294	0.877206125	-0.227727831	0.000109598	Intergenic	NA
chr1	11578707	11578708	0.649478294	0.877206125	-0.227727831	0.003165677	Intergenic	NA
chr1	11578717	11578718	0.649478294	0.877206125	-0.227727831	0.000153267	Intergenic	NA
chr1	11578718	11578719	0.649478294	0.877206125	-0.227727831	0.001259919	Intergenic	NA
chr1	11578721	11578722	0.649478294	0.877206125	-0.227727831	0.000885211	Intergenic	NA
chr1	11578722	11578723	0.649478294	0.877206125	-0.227727831	0.000787541	Intergenic	NA
chr1	11633140	11633141	0.741951862	0.381301859	0.360650003	0.014904423	Intergenic	NA
chr1	11633146	11633147	0.741951862	0.381301859	0.360650003	0.017106164	Intergenic	NA
chr1	11634433	11634434	0.92223633	0.71368916	0.20854717	0.002346071	Intergenic	NA
chr1	11771511	11771512	0.649990342	0.967906993	-0.317916651	5.98E-05	Intergenic	NA
chr1	11771512	11771513	0.649990342	0.967906993	-0.317916651	0.005573952	Intergenic	NA
chr1	11844296	11844297	0.9109662	0.658751951	0.252214249	0.003629475	Intergenic	NA
chr1	11844324	11844325	0.9109662	0.658751951	0.252214249	0.000737082	Intergenic	NA
chr1	11846291	11846292	0.605983014	0.839970158	-0.233987144	3.76E-09	Intergenic	NA
chr1	11846292	11846293	0.605983014	0.839970158	-0.233987144	0.038677232	Intergenic	NA
chr1	11846431	11846432	0.603317164	0.839082838	-0.235765674	0.004254373	Intergenic	NA
chr1	11846436	11846437	0.603317164	0.839082838	-0.235765674	0.007166222	Intergenic	NA
chr1	11846514	11846515	0.581027525	0.884581177	-0.303553652	3.18E-14	Intergenic	NA
chr1	11862861	11862862	0.688547354	0.900447718	-0.211900365	0.017432182	intron (ENSSSCT00000004493, intron 2 of 11)	ENSSSCG00000004064
chr1	11862923	11862924	0.685040166	0.899530143	-0.214489978	8.29E-05	exon (ENSSSCT00000004493, exon 3 of 12)	ENSSSCG00000004064
chr1	11862964	11862965	0.685040166	0.899530143	-0.214489978	2.36E-05	exon (ENSSSCT00000004493, exon 3 of 12)	ENSSSCG00000004064
chr1	11862969	11862970	0.685040166	0.899530143	-0.214489978	2.21E-05	exon (ENSSSCT00000004493, exon 3 of 12)	ENSSSCG00000004064
chr1	11862987	11862988	0.658247957	0.898989959	-0.240742002	1.15E-07	exon (ENSSSCT00000004493, exon 3 of 12)	ENSSSCG00000004064
chr1	11863022	11863023	0.658247957	0.898989959	-0.240742002	2.76E-07	exon (ENSSSCT00000004493, exon 3 of 12)	ENSSSCG00000004064
chr1	11863037	11863038	0.658247957	0.898989959	-0.240742002	1.15E-07	exon (ENSSSCT00000004493, exon 3 of 12)	ENSSSCG00000004064
chr1	11863040	11863041	0.658247957	0.898989959	-0.240742002	2.76E-07	exon (ENSSSCT00000004493, exon 3 of 12)	ENSSSCG00000004064
chr1	11863068	11863069	0.610326833	0.894826098	-0.284499265	1.50E-07	exon (ENSSSCT00000004493, exon 3 of 12)	ENSSSCG00000004064
chr1	11863113	11863114	0.56093745	0.888303424	-0.327365974	6.81E-08	intron (ENSSSCT00000004493, intron 3 of 11)	ENSSSCG00000004064
chr1	11863121	11863122	0.56093745	0.888303424	-0.327365974	6.81E-08	intron (ENSSSCT00000004493, intron 3 of 11)	ENSSSCG00000004064
chr1	11863130	11863131	0.56093745	0.888303424	-0.327365974	2.58E-08	intron (ENSSSCT00000004493, intron 3 of 11)	ENSSSCG00000004064
chr1	11863132	11863133	0.56093745	0.888303424	-0.327365974	3.62E-08	intron (ENSSSCT00000004493, intron 3 of 11)	ENSSSCG00000004064
chr1	11863150	11863151	0.56093745	0.888303424	-0.327365974	3.25E-08	intron (ENSSSCT00000004493, intron 3 of 11)	ENSSSCG00000004064
chr1	11863160	11863161	0.56093745	0.888303424	-0.327365974	5.59E-08	intron (ENSSSCT00000004493, intron 3 of 11)	ENSSSCG00000004064
chr1	11863162	11863163	0.56093745	0.888303424	-0.327365974	5.59E-08	intron (ENSSSCT00000004493, intron 3 of 11)	ENSSSCG00000004064
chr1	11866376	11866377	0.337424215	0.563726972	-0.226302756	0.005905601	intron (ENSSSCT00000004493, intron 3 of 11)	ENSSSCG00000004064
chr1	11866377	11866378	0.337424215	0.563726972	-0.226302756	3.26E-08	intron (ENSSSCT00000004493, intron 3 of 11)	ENSSSCG00000004064
chr1	11866778	11866779	0.300868419	0.505820064	-0.204951645	0.029707669	intron (ENSSSCT00000004493, intron 4 of 11)	ENSSSCG00000004064
chr1	11866779	11866780	0.300868419	0.505820064	-0.204951645	0.02661721	intron (ENSSSCT00000004493, intron 4 of 11)	ENSSSCG00000004064
chr1	11939245	11939246	0.581431452	0.784061557	-0.202630104	2.75E-05	Intergenic	NA
chr1	11939247	11939248	0.581431452	0.784061557	-0.202630104	0.000457465	Intergenic	NA
chr1	11939262	11939263	0.581431452	0.784061557	-0.202630104	0.003458232	Intergenic	NA
chr1	11939267	11939268	0.596451909	0.797661789	-0.20120988	0.00076092	Intergenic	NA
chr1	11939271	11939272	0.596451909	0.797661789	-0.20120988	2.14E-07	Intergenic	NA
chr1	11947364	11947365	0.741968715	0.536132142	0.205836572	0.00074536	Intergenic	NA
chr1	11947365	11947366	0.741968715	0.536132142	0.205836572	0.001086044	Intergenic	NA
chr1	11947368	11947369	0.741968715	0.536132142	0.205836572	2.72E-05	Intergenic	NA
chr1	11947369	11947370	0.741968715	0.536132142	0.205836572	0.003637965	Intergenic	NA
chr1	11947392	11947393	0.742118719	0.531701057	0.210417662	3.04E-05	Intergenic	NA
chr1	12010234	12010235	0.79408663	0.578345095	0.215741535	0.027852632	Intergenic	NA
chr1	12010235	12010236	0.79408663	0.578345095	0.215741535	0.000260133	Intergenic	NA
chr1	12010240	12010241	0.79408663	0.578345095	0.215741535	0.038563302	Intergenic	NA
chr1	12016279	12016280	0.553819873	0.824917298	-0.271097425	0.000657967	Intergenic	NA
chr1	12031500	12031501	0.616776426	0.826106745	-0.209330319	1.16E-05	Intergenic	NA
chr1	12031504	12031505	0.616776426	0.826106745	-0.209330319	2.19E-05	Intergenic	NA
chr1	12031517	12031518	0.618939204	0.826141857	-0.207202652	0.047492643	Intergenic	NA
chr1	12031520	12031521	0.618939204	0.826141857	-0.207202652	4.52E-05	Intergenic	NA
chr1	12031545	12031546	0.618939204	0.826141857	-0.207202652	4.00E-05	Intergenic	NA
chr1	12031557	12031558	0.590085226	0.826425864	-0.236340638	1.64E-07	Intergenic	NA
chr1	12031570	12031571	0.572821802	0.789282754	-0.216460952	2.08E-05	Intergenic	NA
chr1	12037577	12037578	0.42458419	0.646086682	-0.221502492	0.04064103	Intergenic	NA
chr1	12037581	12037582	0.42458419	0.646086682	-0.221502492	0.036350204	Intergenic	NA
chr1	12069253	12069254	0.334370029	0.616050596	-0.281680567	1.14E-06	Intergenic	NA
chr1	12073593	12073594	0.778844103	0.429669432	0.349174671	0.041672934	Intergenic	NA
chr1	12073671	12073672	0.778844103	0.429669432	0.349174671	0.038916024	Intergenic	NA
chr1	12129666	12129667	0.594773262	0.376049772	0.21872349	0.04603905	Intergenic	NA
chr1	12130098	12130099	0.305579032	0.589734972	-0.28415594	3.23E-07	Intergenic	NA
chr1	12130099	12130100	0.305579032	0.589734972	-0.28415594	0.021089456	Intergenic	NA
chr1	12130144	12130145	0.305579032	0.589734972	-0.28415594	4.09E-06	Intergenic	NA
chr1	12130145	12130146	0.305579032	0.589734972	-0.28415594	0.014705201	Intergenic	NA
chr1	12130155	12130156	0.305579032	0.589734972	-0.28415594	1.95E-05	Intergenic	NA
chr1	12130156	12130157	0.305579032	0.589734972	-0.28415594	0.016037707	Intergenic	NA
chr1	12130241	12130242	0.305579032	0.589734972	-0.28415594	3.82E-05	Intergenic	NA
chr1	12130290	12130291	0.306048649	0.551758248	-0.245709599	0.000192728	Intergenic	NA
chr1	12130291	12130292	0.306048649	0.551758248	-0.245709599	5.53E-07	Intergenic	NA
chr1	12209807	12209808	0.450319063	0.176656368	0.273662695	0.008431657	Intergenic	NA
chr1	12283464	12283465	0.534231212	0.826446028	-0.292214816	0.007385319	Intergenic	NA
chr1	12283503	12283504	0.534231212	0.826446028	-0.292214816	0.018649938	Intergenic	NA
chr1	12283514	12283515	0.534231212	0.826446028	-0.292214816	0.009367389	Intergenic	NA
chr1	12287742	12287743	0.616435743	0.841258257	-0.224822514	0.001835087	Intergenic	NA
chr1	12287770	12287771	0.616435743	0.841258257	-0.224822514	5.05E-05	Intergenic	NA
chr1	12287771	12287772	0.616435743	0.841258257	-0.224822514	0.010811129	Intergenic	NA
chr1	12287784	12287785	0.616435743	0.841258257	-0.224822514	0.000150194	Intergenic	NA
chr1	12315167	12315168	0.582716516	0.783376063	-0.200659547	0.004314213	Intergenic	NA
chr1	12315261	12315262	0.582716516	0.783376063	-0.200659547	0.002710388	Intergenic	NA
chr1	12315262	12315263	0.582716516	0.783376063	-0.200659547	0.033503797	Intergenic	NA
chr1	12329833	12329834	0.660296651	0.950732285	-0.290435634	0.001672186	Intergenic	NA
chr1	12333811	12333812	0.874717655	0.155210546	0.719507109	0	Intergenic	NA
chr1	12333892	12333893	0.799370673	0.181160243	0.61821043	0.001190056	Intergenic	NA
chr1	12334074	12334075	0.741943499	0.518480465	0.223463034	0.034995134	Intergenic	NA
chr1	12351921	12351922	0.540106025	0.763615424	-0.223509399	0.002157817	Intergenic	NA
chr1	12352115	12352116	0.399465288	0.737950295	-0.338485007	0.003156949	Intergenic	NA
chr1	12352136	12352137	0.399465288	0.737950295	-0.338485007	0.001021816	Intergenic	NA
chr1	12406399	12406400	0.724457012	0.950732285	-0.226275272	0.008868042	Intergenic	NA
chr1	12432189	12432190	0.402819246	0.139530498	0.263288747	0.004093344	Intergenic	NA
chr1	12432260	12432261	0.402819246	0.139530498	0.263288747	0.025829439	Intergenic	NA
chr1	12476806	12476807	0.568283402	0.975811817	-0.407528415	0.043732808	Intergenic	NA
chr1	12588058	12588059	0.496488568	0.919216755	-0.422728187	0.03666535	Intergenic	NA
chr1	12609084	12609085	0.352006989	0.62641545	-0.274408461	1.99E-08	Intergenic	NA
chr1	12609148	12609149	0.337001585	0.624614609	-0.287613024	6.06E-06	Intergenic	NA
chr1	12609165	12609166	0.362901007	0.617086244	-0.254185237	0.000107827	Intergenic	NA
chr1	12609182	12609183	0.346857452	0.616174552	-0.269317101	3.58E-11	Intergenic	NA
chr1	12609193	12609194	0.346857452	0.616174552	-0.269317101	4.62E-10	Intergenic	NA
chr1	12609194	12609195	0.346857452	0.616174552	-0.269317101	5.79E-11	Intergenic	NA
chr1	12609286	12609287	0.367165553	0.63199095	-0.264825397	1.20E-07	Intergenic	NA
chr1	12609287	12609288	0.367165553	0.63199095	-0.264825397	0.011519654	Intergenic	NA
chr1	12609318	12609319	0.387776805	0.642989626	-0.255212821	6.44E-07	Intergenic	NA
chr1	12609319	12609320	0.387776805	0.642989626	-0.255212821	0.006055505	Intergenic	NA
chr1	12609321	12609322	0.387776805	0.642989626	-0.255212821	0.000166268	Intergenic	NA
chr1	12609322	12609323	0.387776805	0.642989626	-0.255212821	0.004420923	Intergenic	NA
chr1	12609401	12609402	0.39532702	0.635029895	-0.239702875	0.012692679	Intergenic	NA
chr1	12609448	12609449	0.435933499	0.655616075	-0.219682576	0.00183937	Intergenic	NA
chr1	12609449	12609450	0.435933499	0.655616075	-0.219682576	3.05E-06	Intergenic	NA
chr1	12609484	12609485	0.435933499	0.655616075	-0.219682576	5.88E-05	Intergenic	NA
chr1	12609550	12609551	0.465892665	0.723907178	-0.258014513	3.49E-05	Intergenic	NA
chr1	12611213	12611214	0.952797376	0.655765654	0.297031722	0.015963509	Intergenic	NA
chr1	12611246	12611247	0.952797376	0.655765654	0.297031722	0.020569412	Intergenic	NA
chr1	12624641	12624642	0.518556099	0.10754694	0.41100916	1.83E-06	Intergenic	NA
chr1	12624642	12624643	0.518556099	0.10754694	0.41100916	8.95E-07	Intergenic	NA
chr1	12627208	12627209	0.666811388	0.938283014	-0.271471625	0.000804315	Intergenic	NA
chr1	12627219	12627220	0.666811388	0.938283014	-0.271471625	0.000212397	Intergenic	NA
chr1	12627297	12627298	0.666811388	0.938283014	-0.271471625	1.40E-05	Intergenic	NA
chr1	12630834	12630835	0.955075991	0.633034291	0.3220417	0.000310455	Intergenic	NA
chr1	12638331	12638332	0.738388805	0.944091511	-0.205702706	0.032036349	Intergenic	NA
chr1	12638398	12638399	0.738388805	0.944091511	-0.205702706	0.007150598	Intergenic	NA
chr1	12638402	12638403	0.738388805	0.944091511	-0.205702706	0.012245303	Intergenic	NA
chr1	12639486	12639487	0.371636762	0.87621827	-0.504581508	0.008438367	Intergenic	NA
chr1	12650403	12650404	0.75094471	0.520303095	0.230641615	0.004157613	Intergenic	NA
chr1	12652736	12652737	0.863362163	0.610878078	0.252484086	0.003862178	Intergenic	NA
chr1	12652789	12652790	0.829303536	0.584120128	0.245183409	0.042074064	Intergenic	NA
chr1	12696213	12696214	0.671360609	0.887710143	-0.216349535	0.003657429	Intergenic	NA
chr1	12696309	12696310	0.451223382	0.950231555	-0.499008173	0.003969318	Intergenic	NA
chr1	12701425	12701426	0.498498242	0.768514532	-0.270016289	0.000411943	Intergenic	NA
chr1	12701635	12701636	0.498498242	0.768514532	-0.270016289	0.001435423	Intergenic	NA
chr1	12701667	12701668	0.551305902	0.752254963	-0.200949062	0.021687844	Intergenic	NA
chr1	12707643	12707644	0.631077894	0.293907151	0.337170743	0.029572547	Intergenic	NA
chr1	12707760	12707761	0.631077894	0.293907151	0.337170743	0.035150593	Intergenic	NA
chr1	12724015	12724016	0.738949805	0.532529952	0.206419854	4.71E-05	Intergenic	NA
chr1	12737921	12737922	0.682251013	0.985865214	-0.303614201	0.018319293	Intergenic	NA
chr1	12744708	12744709	0.50578368	0.02620478	0.4795789	8.35E-07	Intergenic	NA
chr1	12753833	12753834	0.301752397	0.796657984	-0.494905587	0.035952505	Intergenic	NA
chr1	12755799	12755800	0.675138621	0.084695906	0.590442714	0.004422721	Intergenic	NA
chr1	12771280	12771281	0.792163681	0.449034179	0.343129502	0.002055883	Intergenic	NA
chr1	12775327	12775328	0.720431773	0.481888326	0.238543447	0.016116518	Intergenic	NA
chr1	12841476	12841477	0.858082784	0.542232869	0.315849914	0.001088382	Intergenic	NA
chr1	12862415	12862416	0.173825522	0.570086555	-0.396261033	0.027268154	Intergenic	NA
chr1	12862416	12862417	0.173825522	0.570086555	-0.396261033	8.97E-05	Intergenic	NA
chr1	12882352	12882353	0.433388322	0.649253831	-0.215865508	0.039961916	Intergenic	NA
chr1	12922205	12922206	0.87031874	0.609839951	0.260478788	9.97E-09	Intergenic	NA
chr1	12922206	12922207	0.87031874	0.609839951	0.260478788	0.008529834	Intergenic	NA
chr1	12922210	12922211	0.87031874	0.609839951	0.260478788	1.27E-08	Intergenic	NA
chr1	12922211	12922212	0.87031874	0.609839951	0.260478788	0.006034929	Intergenic	NA
chr1	12944866	12944867	0.686673489	0.915355875	-0.228682386	0.004230772	Intergenic	NA
chr1	12954393	12954394	0.637815602	0.889159071	-0.251343469	0.025398056	Intergenic	NA
chr1	12954506	12954507	0.29162058	0.562716971	-0.27109639	0.005953468	Intergenic	NA
chr1	12996782	12996783	0.456360314	0.786917774	-0.33055746	0.007912389	Intergenic	NA
chr1	12996862	12996863	0.423609852	0.807305142	-0.38369529	0.012661097	Intergenic	NA
chr1	12996950	12996951	0.423609852	0.807305142	-0.38369529	0.000192022	Intergenic	NA
chr1	13005435	13005436	0.795284026	0.546381216	0.24890281	0.000147778	Intergenic	NA
chr1	13005539	13005540	0.795284026	0.546381216	0.24890281	0.041020133	Intergenic	NA
chr1	13005540	13005541	0.795284026	0.546381216	0.24890281	1.21E-05	Intergenic	NA
chr1	13005575	13005576	0.795284026	0.546381216	0.24890281	7.58E-05	Intergenic	NA
chr1	13009002	13009003	0.727474167	0.502385861	0.225088306	0.03653042	Intergenic	NA
chr1	13024090	13024091	0.330250873	0.660773229	-0.330522356	0.008165082	Intergenic	NA
chr1	13024143	13024144	0.4401968	0.698207049	-0.25801025	4.13E-07	Intergenic	NA
chr1	13027301	13027302	0.777865242	0.565201001	0.212664241	0.008180382	Intergenic	NA
chr1	13058513	13058514	0.571177865	0.952587983	-0.381410119	0.022044869	Intergenic	NA
chr1	13058584	13058585	0.571177865	0.952587983	-0.381410119	0.036375119	Intergenic	NA
chr1	13060547	13060548	0.647989354	0.23393344	0.414055914	0.000477384	Intergenic	NA
chr1	13060613	13060614	0.647989354	0.23393344	0.414055914	0.000647955	Intergenic	NA
chr1	13060655	13060656	0.647989354	0.23393344	0.414055914	0.000647955	Intergenic	NA
chr1	13060656	13060657	0.647989354	0.23393344	0.414055914	0.018179326	Intergenic	NA
chr1	13060683	13060684	0.647989354	0.23393344	0.414055914	0.001719658	Intergenic	NA
chr1	13073746	13073747	0.926252975	0.688017465	0.23823551	0.019263995	Intergenic	NA
chr1	13073836	13073837	0.926252975	0.688017465	0.23823551	0.000253482	Intergenic	NA
chr1	13073837	13073838	0.926252975	0.688017465	0.23823551	0.004855263	Intergenic	NA
chr1	13079311	13079312	0.698072305	0.910523231	-0.212450926	0.036787064	Intergenic	NA
chr1	13092766	13092767	0.636609647	0.853574044	-0.216964397	0.003493559	Intergenic	NA
chr1	13092783	13092784	0.636609647	0.853574044	-0.216964397	0.001913425	Intergenic	NA
chr1	13092793	13092794	0.636609647	0.853574044	-0.216964397	0.000609983	Intergenic	NA
chr1	13092880	13092881	0.636609647	0.853574044	-0.216964397	0.017311329	Intergenic	NA
chr1	13093000	13093001	0.636609647	0.853574044	-0.216964397	0.001251861	Intergenic	NA
chr1	13108471	13108472	0.654090204	0.907434703	-0.253344499	0.001452365	Intergenic	NA
chr1	13108526	13108527	0.654090204	0.907434703	-0.253344499	0.001159087	Intergenic	NA
chr1	13108529	13108530	0.654090204	0.907434703	-0.253344499	0.001159087	Intergenic	NA
chr1	13109275	13109276	0.630007598	0.862703672	-0.232696074	0.000944912	Intergenic	NA
chr1	13110635	13110636	0.630020386	0.838796587	-0.208776201	2.54E-05	Intergenic	NA
chr1	13110636	13110637	0.630020386	0.838796587	-0.208776201	0.000224703	Intergenic	NA
chr1	13110645	13110646	0.630020386	0.838796587	-0.208776201	0.003648355	Intergenic	NA
chr1	13110646	13110647	0.630020386	0.838796587	-0.208776201	0.000121606	Intergenic	NA
chr1	13110663	13110664	0.630020386	0.838796587	-0.208776201	0.002806466	Intergenic	NA
chr1	13127944	13127945	0.682428376	0.477606312	0.204822064	0.005481341	Intergenic	NA
chr1	13127980	13127981	0.682428376	0.477606312	0.204822064	0.007295904	Intergenic	NA
chr1	13128656	13128657	0.684842369	0.972771412	-0.287929043	0.027601642	Intergenic	NA
chr1	13135122	13135123	0.546153795	0.800949265	-0.25479547	5.95E-05	Intergenic	NA
chr1	13135124	13135125	0.546153795	0.800949265	-0.25479547	0.000199635	Intergenic	NA
chr1	13135128	13135129	0.546153795	0.800949265	-0.25479547	0.000167947	Intergenic	NA
chr1	13135130	13135131	0.546153795	0.800949265	-0.25479547	0.000167947	Intergenic	NA
chr1	13135136	13135137	0.546153795	0.800949265	-0.25479547	5.25E-05	Intergenic	NA
chr1	13135140	13135141	0.546153795	0.800949265	-0.25479547	0.000136978	Intergenic	NA
chr1	13155782	13155783	0.849568753	0.637547402	0.212021351	0.008830023	Intergenic	NA
chr1	13188365	13188366	0.803213454	0.59728619	0.205927263	1.84E-11	Intergenic	NA
chr1	13188390	13188391	0.803213454	0.59728619	0.205927263	0.001213591	Intergenic	NA
chr1	13188391	13188392	0.803213454	0.59728619	0.205927263	7.11E-10	Intergenic	NA
chr1	13198651	13198652	0.833469288	0.471358256	0.362111032	2.22E-16	Intergenic	NA
chr1	13198652	13198653	0.833469288	0.471358256	0.362111032	0.007242661	Intergenic	NA
chr1	13271071	13271072	0.950962261	0.710710284	0.240251977	0.00028027	Intergenic	NA
chr1	13271074	13271075	0.950962261	0.710710284	0.240251977	0.004928659	Intergenic	NA
chr1	13337924	13337925	0.701017183	0.091246811	0.609770372	1.23E-09	Intergenic	NA
chr1	13337983	13337984	0.701017183	0.091246811	0.609770372	4.66E-10	Intergenic	NA
chr1	13341111	13341112	0.145409539	0.5033682	-0.357958661	0.000118969	Intergenic	NA
chr1	13341112	13341113	0.145409539	0.5033682	-0.357958661	0.034252302	Intergenic	NA
chr1	13341187	13341188	0.145409539	0.5033682	-0.357958661	0.033301286	Intergenic	NA
chr1	13341188	13341189	0.145409539	0.5033682	-0.357958661	0.005392426	Intergenic	NA
chr1	13347661	13347662	0.550032883	0.339596165	0.210436718	0.014632453	Intergenic	NA
chr1	13350363	13350364	0.531583606	0.288214266	0.24336934	0.023538712	Intergenic	NA
chr1	13358629	13358630	0.529406578	0.834516086	-0.305109508	0.022139689	Intergenic	NA
chr1	13358630	13358631	0.529406578	0.834516086	-0.305109508	0.002772358	Intergenic	NA
chr1	13358657	13358658	0.529406578	0.834516086	-0.305109508	2.69E-06	Intergenic	NA
chr1	13396611	13396612	0.750220954	0.967231473	-0.217010519	0.011342295	Intergenic	NA
chr1	13396612	13396613	0.750220954	0.967231473	-0.217010519	0.019172811	Intergenic	NA
chr1	13396663	13396664	0.750220954	0.967231473	-0.217010519	0.00573083	Intergenic	NA
chr1	13396664	13396665	0.750220954	0.967231473	-0.217010519	0.01532244	Intergenic	NA
chr1	13418473	13418474	0.534227419	0.158825705	0.375401714	0.006593922	Intergenic	NA
chr1	13418569	13418570	0.534227419	0.158825705	0.375401714	0.000117857	Intergenic	NA
chr1	13423052	13423053	0.880894224	0.633034291	0.247859933	0.043861063	Intergenic	NA
chr1	13478036	13478037	0.379121654	0.631451459	-0.252329805	0.0184337	Intergenic	NA
chr1	13478075	13478076	0.158298009	0.557956721	-0.399658712	0.003251547	Intergenic	NA
chr1	13479247	13479248	0.736146878	0.961561995	-0.225415118	2.43E-06	Intergenic	NA
chr1	13480701	13480702	0.850350624	0.577445938	0.272904687	0.046472268	Intergenic	NA
chr1	13480732	13480733	0.767400963	0.48914656	0.278254403	0.01299078	Intergenic	NA
chr1	13491107	13491108	0.87314629	0.59276069	0.2803856	0.000150346	Intergenic	NA
chr1	13588882	13588883	0.217754141	0.48531397	-0.267559829	0.004927023	intron (ENSSSCT00000031943, intron 3 of 4)	ENSSSCG00000024361
chr1	13591508	13591509	0.242032466	0.625658883	-0.383626417	0.002195506	TTS (ENSSSCT00000004496)	ENSSSCG00000004067
chr1	13591602	13591603	0.242032466	0.625658883	-0.383626417	0.000596931	TTS (ENSSSCT00000004496)	ENSSSCG00000004067
chr1	13611024	13611025	0.690366525	0.90792328	-0.217556755	0.014506006	intron (ENSSSCT00000031943, intron 3 of 4)	ENSSSCG00000024361
chr1	13637898	13637899	0.652097261	0.907526649	-0.255429388	0.013713825	intron (ENSSSCT00000027128, intron 12 of 20)	ENSSSCG00000004065
chr1	13638684	13638685	0.089051647	0.902303936	-0.81325229	7.97E-07	intron (ENSSSCT00000027128, intron 12 of 20)	ENSSSCG00000004065
chr1	13665534	13665535	0.498682787	0.7422062	-0.243523414	0.015103798	intron (ENSSSCT00000027128, intron 9 of 20)	ENSSSCG00000004065
chr1	13680611	13680612	0.913051019	0.59715405	0.315896969	0.043580819	intron (ENSSSCT00000027128, intron 8 of 20)	ENSSSCG00000004065
chr1	13734779	13734780	0.920966041	0.638933216	0.282032825	0.000119444	Intergenic	NA
chr1	13734804	13734805	0.920966041	0.638933216	0.282032825	0.001791194	Intergenic	NA
chr1	13750306	13750307	0.726690153	0.933222261	-0.206532108	0.032870822	Intergenic	NA
chr1	13757208	13757209	0.401530932	0.644338106	-0.242807174	0.033207061	Intergenic	NA
chr1	13757214	13757215	0.401530932	0.644338106	-0.242807174	0.025460745	Intergenic	NA
chr1	13757247	13757248	0.401530932	0.644338106	-0.242807174	0.003448948	Intergenic	NA
chr1	13757255	13757256	0.401530932	0.644338106	-0.242807174	0.000190963	Intergenic	NA
chr1	13757268	13757269	0.401530932	0.644338106	-0.242807174	2.36E-05	Intergenic	NA
chr1	13758155	13758156	0.421907601	0.21583476	0.20607284	6.94E-09	Intergenic	NA
chr1	13758189	13758190	0.421907601	0.21583476	0.20607284	0.003100209	Intergenic	NA
chr1	13758261	13758262	0.404048637	0.170730518	0.233318119	4.36E-06	Intergenic	NA
chr1	13759698	13759699	0.533660284	0.767986888	-0.234326604	0.002012432	Intergenic	NA
chr1	13759736	13759737	0.559787262	0.767977994	-0.208190732	0.014523721	Intergenic	NA
chr1	13763460	13763461	0.294341072	0.513828106	-0.219487035	7.13E-05	Intergenic	NA
chr1	13766287	13766288	0.617546941	0.846068551	-0.22852161	0.040991722	Intergenic	NA
chr1	13795078	13795079	0.603317324	0.814593247	-0.211275923	0.003430705	Intergenic	NA
chr1	13812659	13812660	0.719198359	0.479621836	0.239576523	0.000113408	Intergenic	NA
chr1	13812868	13812869	0.750535546	0.549389087	0.201146459	0.004161418	Intergenic	NA
chr1	13822899	13822900	0.954247244	0.715335754	0.23891149	0.003738448	Intergenic	NA
chr1	13822910	13822911	0.954247244	0.715335754	0.23891149	0.000143356	Intergenic	NA
chr1	13822922	13822923	0.954247244	0.715335754	0.23891149	1.66E-05	Intergenic	NA
chr1	13827771	13827772	0.15826613	0.699647227	-0.541381096	7.15E-06	Intergenic	NA
chr1	13827801	13827802	0.260113775	0.757245766	-0.497131991	0.001698743	Intergenic	NA
chr1	13827884	13827885	0.260113775	0.757245766	-0.497131991	5.17E-10	Intergenic	NA
chr1	13827896	13827897	0.260113775	0.757245766	-0.497131991	5.17E-10	Intergenic	NA
chr1	13828045	13828046	0.31605556	0.847048133	-0.530992573	5.31E-05	Intergenic	NA
chr1	13860280	13860281	0.669112294	0.892525393	-0.223413099	6.73E-05	Intergenic	NA
chr1	13860282	13860283	0.669112294	0.892525393	-0.223413099	5.80E-05	Intergenic	NA
chr1	13860294	13860295	0.669112294	0.892525393	-0.223413099	4.66E-05	Intergenic	NA
chr1	13860324	13860325	0.568668129	0.884885403	-0.316217274	5.27E-06	Intergenic	NA
chr1	14009941	14009942	0.242032466	0.961991033	-0.719958567	0	Intergenic	NA
chr1	14009954	14009955	0.242032466	0.961991033	-0.719958567	0	Intergenic	NA
chr1	14010025	14010026	0.242032466	0.961991033	-0.719958567	0.001214758	Intergenic	NA
chr1	14026965	14026966	0.324148174	0.549497923	-0.225349749	6.06E-06	intron (ENSSSCT00000004499, intron 23 of 23)	ENSSSCG00000004070
chr1	14026982	14026983	0.324148174	0.549497923	-0.225349749	6.63E-06	intron (ENSSSCT00000004499, intron 23 of 23)	ENSSSCG00000004070
chr1	14026994	14026995	0.324980187	0.552322657	-0.22734247	4.35E-08	intron (ENSSSCT00000004499, intron 23 of 23)	ENSSSCG00000004070
chr1	14027017	14027018	0.324980187	0.552322657	-0.22734247	0.000486081	intron (ENSSSCT00000004499, intron 23 of 23)	ENSSSCG00000004070
chr1	14027082	14027083	0.326947187	0.565556711	-0.238609524	0.00995813	intron (ENSSSCT00000004499, intron 23 of 23)	ENSSSCG00000004070
chr1	14027133	14027134	0.279373047	0.525040037	-0.24566699	0.016005554	intron (ENSSSCT00000004499, intron 23 of 23)	ENSSSCG00000004070
chr1	14027156	14027157	0.31868839	0.530891557	-0.212203167	0.035095998	intron (ENSSSCT00000004499, intron 23 of 23)	ENSSSCG00000004070
chr1	14027162	14027163	0.31868839	0.530891557	-0.212203167	0.000726618	intron (ENSSSCT00000004499, intron 23 of 23)	ENSSSCG00000004070
chr1	14027169	14027170	0.31868839	0.530891557	-0.212203167	0.000366019	intron (ENSSSCT00000004499, intron 23 of 23)	ENSSSCG00000004070
chr1	14027172	14027173	0.308527037	0.580335514	-0.271808477	7.45E-08	intron (ENSSSCT00000004499, intron 23 of 23)	ENSSSCG00000004070
chr1	14027207	14027208	0.355969262	0.645567309	-0.289598047	4.40E-11	intron (ENSSSCT00000004499, intron 23 of 23)	ENSSSCG00000004070
chr1	14027208	14027209	0.355969262	0.645567309	-0.289598047	6.92E-10	intron (ENSSSCT00000004499, intron 23 of 23)	ENSSSCG00000004070
chr1	14027235	14027236	0.377338377	0.704001002	-0.326662625	1.55E-14	intron (ENSSSCT00000004499, intron 23 of 23)	ENSSSCG00000004070
chr1	14027236	14027237	0.377338377	0.704001002	-0.326662625	0	intron (ENSSSCT00000004499, intron 23 of 23)	ENSSSCG00000004070
chr1	14027384	14027385	0.483920925	0.805236862	-0.321315937	1.00E-11	intron (ENSSSCT00000004499, intron 23 of 23)	ENSSSCG00000004070
chr1	14027400	14027401	0.483920925	0.805236862	-0.321315937	4.30E-11	intron (ENSSSCT00000004499, intron 23 of 23)	ENSSSCG00000004070
chr1	14027426	14027427	0.636685933	0.839112806	-0.202426873	0.021316823	intron (ENSSSCT00000004499, intron 23 of 23)	ENSSSCG00000004070
chr1	14027446	14027447	0.636685933	0.839112806	-0.202426873	0.023499322	intron (ENSSSCT00000004499, intron 23 of 23)	ENSSSCG00000004070
chr1	14044581	14044582	0.871647394	0.655322589	0.216324805	0.01257983	intron (ENSSSCT00000004499, intron 23 of 23)	ENSSSCG00000004070
chr1	14061598	14061599	0.378094477	0.59602159	-0.217927113	0.026618508	intron (ENSSSCT00000004499, intron 23 of 23)	ENSSSCG00000004070
chr1	14080116	14080117	0.081147713	0.448983555	-0.367835842	1.56E-08	intron (ENSSSCT00000004499, intron 23 of 23)	ENSSSCG00000004070
chr1	14080117	14080118	0.081147713	0.448983555	-0.367835842	0.034958575	intron (ENSSSCT00000004499, intron 23 of 23)	ENSSSCG00000004070
chr1	14094029	14094030	0.741286392	0.443048153	0.298238238	0.023427571	intron (ENSSSCT00000004499, intron 18 of 23)	ENSSSCG00000004070
chr1	14111773	14111774	0.841960161	0.604435408	0.237524753	0.002905181	intron (ENSSSCT00000004499, intron 10 of 23)	ENSSSCG00000004070
chr1	14111774	14111775	0.841960161	0.604435408	0.237524753	0.002945921	intron (ENSSSCT00000004499, intron 10 of 23)	ENSSSCG00000004070
chr1	14111797	14111798	0.812338874	0.588124006	0.224214868	0.019136743	intron (ENSSSCT00000004499, intron 10 of 23)	ENSSSCG00000004070
chr1	14111831	14111832	0.812338874	0.588124006	0.224214868	0.018845272	intron (ENSSSCT00000004499, intron 10 of 23)	ENSSSCG00000004070
chr1	14120086	14120087	0.870218318	0.661705481	0.208512838	0.044139534	intron (ENSSSCT00000004499, intron 6 of 23)	ENSSSCG00000004070
chr1	14120087	14120088	0.870218318	0.661705481	0.208512838	0.016179088	intron (ENSSSCT00000004499, intron 6 of 23)	ENSSSCG00000004070
chr1	14122918	14122919	0.386190136	0.678363866	-0.29217373	0.037939592	intron (ENSSSCT00000004499, intron 6 of 23)	ENSSSCG00000004070
chr1	14132290	14132291	0.729193124	0.340537684	0.38865544	3.36E-07	intron (ENSSSCT00000004499, intron 4 of 23)	ENSSSCG00000004070
chr1	14132493	14132494	0.505224721	0.059711891	0.44551283	0.00120774	intron (ENSSSCT00000004499, intron 4 of 23)	ENSSSCG00000004070
chr1	14139749	14139750	0.689545122	0.896622486	-0.207077364	1.29E-09	intron (ENSSSCT00000004499, intron 4 of 23)	ENSSSCG00000004070
chr1	14139751	14139752	0.689545122	0.896622486	-0.207077364	9.05E-10	intron (ENSSSCT00000004499, intron 4 of 23)	ENSSSCG00000004070
chr1	14139768	14139769	0.689545122	0.896622486	-0.207077364	7.42E-09	intron (ENSSSCT00000004499, intron 4 of 23)	ENSSSCG00000004070
chr1	14139774	14139775	0.689545122	0.896622486	-0.207077364	9.05E-10	intron (ENSSSCT00000004499, intron 4 of 23)	ENSSSCG00000004070
chr1	14139797	14139798	0.663358298	0.878854347	-0.215496049	0.000157014	intron (ENSSSCT00000004499, intron 4 of 23)	ENSSSCG00000004070
chr1	14139828	14139829	0.650817591	0.86027245	-0.209454859	0.01218803	intron (ENSSSCT00000004499, intron 4 of 23)	ENSSSCG00000004070
chr1	14139864	14139865	0.650817591	0.86027245	-0.209454859	0.016664819	intron (ENSSSCT00000004499, intron 4 of 23)	ENSSSCG00000004070
chr1	14139870	14139871	0.650817591	0.86027245	-0.209454859	0.004268105	intron (ENSSSCT00000004499, intron 4 of 23)	ENSSSCG00000004070
chr1	14139973	14139974	0.648358298	0.850615397	-0.2022571	0.026978505	intron (ENSSSCT00000004499, intron 4 of 23)	ENSSSCG00000004070
chr1	14139974	14139975	0.648358298	0.850615397	-0.2022571	0.005090416	intron (ENSSSCT00000004499, intron 4 of 23)	ENSSSCG00000004070
chr1	14139991	14139992	0.648358298	0.850615397	-0.2022571	2.59E-07	intron (ENSSSCT00000004499, intron 4 of 23)	ENSSSCG00000004070
chr1	14139992	14139993	0.648358298	0.850615397	-0.2022571	1.88E-08	intron (ENSSSCT00000004499, intron 4 of 23)	ENSSSCG00000004070
chr1	14160237	14160238	0.557258342	0.760078211	-0.202819869	0.002120092	intron (ENSSSCT00000004499, intron 4 of 23)	ENSSSCG00000004070
chr1	14172718	14172719	0.740518171	0.155400046	0.585118126	0.001630697	Intergenic	NA
chr1	14172811	14172812	0.500308083	0.086432184	0.413875898	1.64E-06	Intergenic	NA
chr1	14180924	14180925	0.3105055	0.558928345	-0.248422845	0.033915318	Intergenic	NA
chr1	14180933	14180934	0.3105055	0.558928345	-0.248422845	0.040194827	Intergenic	NA
chr1	14181295	14181296	0.350212856	0.643479027	-0.293266171	0.014869653	Intergenic	NA
chr1	14183002	14183003	0.623494068	0.382268706	0.241225362	0.013665843	Intergenic	NA
chr1	14192387	14192388	0.94784943	0.716820002	0.231029428	0.046344831	Intergenic	NA
chr1	14256878	14256879	0.651622113	0.875776145	-0.224154032	0.000712313	Intergenic	NA
chr1	14256888	14256889	0.651622113	0.875776145	-0.224154032	0.012879499	Intergenic	NA
chr1	14256915	14256916	0.651622113	0.875776145	-0.224154032	0.012036995	Intergenic	NA
chr1	14279886	14279887	0.603523789	0.858306011	-0.254782222	0.001554497	Intergenic	NA
chr1	14279887	14279888	0.603523789	0.858306011	-0.254782222	0.00922504	Intergenic	NA
chr1	14279914	14279915	0.603523789	0.858306011	-0.254782222	2.19E-09	Intergenic	NA
chr1	14279915	14279916	0.603523789	0.858306011	-0.254782222	9.09E-07	Intergenic	NA
chr1	14279934	14279935	0.603523789	0.858306011	-0.254782222	0.006887167	Intergenic	NA
chr1	14279948	14279949	0.603523789	0.858306011	-0.254782222	0.002982934	Intergenic	NA
chr1	14279983	14279984	0.63713228	0.837484636	-0.200352356	0.036789878	Intergenic	NA
chr1	14279989	14279990	0.63713228	0.837484636	-0.200352356	0.011705335	Intergenic	NA
chr1	14288227	14288228	0.858633476	0.648996971	0.209636505	0.001941042	Intergenic	NA
chr1	14288246	14288247	0.858633476	0.648996971	0.209636505	7.52E-05	Intergenic	NA
chr1	14288307	14288308	0.858633476	0.648996971	0.209636505	0.002804795	Intergenic	NA
chr1	14288347	14288348	0.858633476	0.648996971	0.209636505	0.000111374	Intergenic	NA
chr1	14288653	14288654	0.77155292	0.502085769	0.269467152	0.025825468	Intergenic	NA
chr1	14310040	14310041	0.320969693	0.633034291	-0.312064598	0.000304985	Intergenic	NA
chr1	14330384	14330385	0.768042102	0.543307904	0.224734198	0.025403751	Intergenic	NA
chr1	14332078	14332079	0.732561694	0.486665093	0.245896601	0.015121357	Intergenic	NA
chr1	14334672	14334673	0.869950024	0.637577801	0.232372223	1.24E-07	Intergenic	NA
chr1	14334843	14334844	0.841563994	0.57800387	0.263560124	0	Intergenic	NA
chr1	14334844	14334845	0.841563994	0.57800387	0.263560124	2.77E-08	Intergenic	NA
chr1	14334877	14334878	0.823837855	0.540518666	0.28331919	1.55E-15	Intergenic	NA
chr1	14334878	14334879	0.823837855	0.540518666	0.28331919	0.002161548	Intergenic	NA
chr1	14334910	14334911	0.823837855	0.540518666	0.28331919	0	Intergenic	NA
chr1	14334911	14334912	0.823837855	0.540518666	0.28331919	0.015931377	Intergenic	NA
chr1	14335032	14335033	0.806746373	0.550434572	0.256311801	0.002349963	Intergenic	NA
chr1	14346355	14346356	0.802037404	0.566140397	0.235897008	0.049697094	Intergenic	NA
chr1	14368118	14368119	0.873558447	0.601893294	0.271665153	3.08E-05	Intergenic	NA
chr1	14368132	14368133	0.873558447	0.601893294	0.271665153	3.62E-05	Intergenic	NA
chr1	14368168	14368169	0.873558447	0.601893294	0.271665153	8.54E-06	Intergenic	NA
chr1	14374397	14374398	0.224524262	0.447043638	-0.222519376	0.045218795	Intergenic	NA
chr1	14374645	14374646	0.333617082	0.624197984	-0.290580902	0.009510909	Intergenic	NA
chr1	14374681	14374682	0.46451761	0.693475364	-0.228957754	0.039022882	Intergenic	NA
chr1	14374683	14374684	0.46451761	0.693475364	-0.228957754	0.010564587	Intergenic	NA
chr1	14388218	14388219	0.773053439	0.547703768	0.225349671	0.000695652	Intergenic	NA
chr1	14388224	14388225	0.773053439	0.547703768	0.225349671	0.000780727	Intergenic	NA
chr1	14390769	14390770	0.687882789	0.894122137	-0.206239348	0.000697944	Intergenic	NA
chr1	14390803	14390804	0.687882789	0.894122137	-0.206239348	0.000555561	Intergenic	NA
chr1	14390831	14390832	0.687882789	0.894122137	-0.206239348	0.000787585	Intergenic	NA
chr1	14390865	14390866	0.687882789	0.894122137	-0.206239348	0.00072906	Intergenic	NA
chr1	14390925	14390926	0.687882789	0.894122137	-0.206239348	0.000262213	Intergenic	NA
chr1	14390993	14390994	0.635131618	0.895821432	-0.260689814	6.11E-05	Intergenic	NA
chr1	14393594	14393595	0.852552234	0.612298591	0.240253643	7.67E-10	Intergenic	NA
chr1	14418652	14418653	0.720588361	0.950732285	-0.230143923	0.00641448	intron (ENSSSCT00000004500, intron 4 of 12)	ENSSSCG00000004071
chr1	14420876	14420877	0.642757011	0.849954744	-0.207197733	6.93E-05	intron (ENSSSCT00000004500, intron 4 of 12)	ENSSSCG00000004071
chr1	14420881	14420882	0.642757011	0.849954744	-0.207197733	1.58E-05	intron (ENSSSCT00000004500, intron 4 of 12)	ENSSSCG00000004071
chr1	14420886	14420887	0.642757011	0.849954744	-0.207197733	1.40E-06	intron (ENSSSCT00000004500, intron 4 of 12)	ENSSSCG00000004071
chr1	14420913	14420914	0.642757011	0.849954744	-0.207197733	3.09E-06	intron (ENSSSCT00000004500, intron 4 of 12)	ENSSSCG00000004071
chr1	14430292	14430293	0.871635094	0.41971496	0.451920135	1.96E-05	intron (ENSSSCT00000004500, intron 6 of 12)	ENSSSCG00000004071
chr1	14430833	14430834	0.379688757	0.592847642	-0.213158885	0.015936626	intron (ENSSSCT00000004500, intron 7 of 12)	ENSSSCG00000004071
chr1	14430834	14430835	0.379688757	0.592847642	-0.213158885	0.020538065	intron (ENSSSCT00000004500, intron 7 of 12)	ENSSSCG00000004071
chr1	14447973	14447974	0.323869924	0.569478278	-0.245608353	0.000466702	intron (ENSSSCT00000004500, intron 12 of 12)	ENSSSCG00000004071
chr1	14448005	14448006	0.323869924	0.569478278	-0.245608353	0.0002875	intron (ENSSSCT00000004500, intron 12 of 12)	ENSSSCG00000004071
chr1	14448006	14448007	0.323869924	0.569478278	-0.245608353	0.005354356	intron (ENSSSCT00000004500, intron 12 of 12)	ENSSSCG00000004071
chr1	14448013	14448014	0.323869924	0.569478278	-0.245608353	9.12E-05	intron (ENSSSCT00000004500, intron 12 of 12)	ENSSSCG00000004071
chr1	14448014	14448015	0.323869924	0.569478278	-0.245608353	0.002153477	intron (ENSSSCT00000004500, intron 12 of 12)	ENSSSCG00000004071
chr1	14448177	14448178	0.458418786	0.666222641	-0.207803855	6.20E-05	intron (ENSSSCT00000004500, intron 12 of 12)	ENSSSCG00000004071
chr1	14481512	14481513	0.061215708	0.450207443	-0.388991735	0.003243738	Intergenic	NA
chr1	14481513	14481514	0.061215708	0.450207443	-0.388991735	4.26E-05	Intergenic	NA
chr1	14493746	14493747	0.365785621	0.580085178	-0.214299557	0.002260324	Intergenic	NA
chr1	14577157	14577158	0.901007669	0.678948682	0.222058987	7.51E-05	intron (ENSSSCT00000004501, intron 4 of 5)	ENSSSCG00000004072
chr1	14577158	14577159	0.901007669	0.678948682	0.222058987	0.001192066	intron (ENSSSCT00000004501, intron 4 of 5)	ENSSSCG00000004072
chr1	14577175	14577176	0.901007669	0.678948682	0.222058987	9.90E-05	intron (ENSSSCT00000004501, intron 4 of 5)	ENSSSCG00000004072
chr1	14577176	14577177	0.901007669	0.678948682	0.222058987	0.023028336	intron (ENSSSCT00000004501, intron 4 of 5)	ENSSSCG00000004072
chr1	14577597	14577598	0.649281147	0.895783128	-0.24650198	1.74E-05	intron (ENSSSCT00000004501, intron 4 of 5)	ENSSSCG00000004072
chr1	14577598	14577599	0.649281147	0.895783128	-0.24650198	0.015401972	intron (ENSSSCT00000004501, intron 4 of 5)	ENSSSCG00000004072
chr1	14609573	14609574	0.82595666	0.565977275	0.259979385	0.031248114	Intergenic	NA
chr1	14609663	14609664	0.82595666	0.565977275	0.259979385	0.020315946	Intergenic	NA
chr1	14616497	14616498	0.836673362	0.600802806	0.235870557	0.03076769	Intergenic	NA
chr1	14618057	14618058	0.466909458	0.783776753	-0.316867295	0.033920422	Intergenic	NA
chr1	14618058	14618059	0.466909458	0.783776753	-0.316867295	0.000225275	Intergenic	NA
chr1	14618138	14618139	0.466909458	0.783776753	-0.316867295	5.97E-06	Intergenic	NA
chr1	14618169	14618170	0.466909458	0.783776753	-0.316867295	0.000840984	Intergenic	NA
chr1	14618170	14618171	0.466909458	0.783776753	-0.316867295	0.005648104	Intergenic	NA
chr1	14621138	14621139	0.842862527	0.58804681	0.254815716	0.041128515	Intergenic	NA
chr1	14621205	14621206	0.87091905	0.576214143	0.294704907	6.48E-05	Intergenic	NA
chr1	14638535	14638536	0.650114492	0.852531646	-0.202417154	1.10E-07	Intergenic	NA
chr1	14638537	14638538	0.650114492	0.852531646	-0.202417154	2.69E-05	Intergenic	NA
chr1	14693758	14693759	0.960624423	0.691218988	0.269405435	7.38E-06	Intergenic	NA
chr1	14693777	14693778	0.965730947	0.744217055	0.221513892	2.07E-06	Intergenic	NA
chr1	14694021	14694022	0.956583105	0.696757007	0.259826099	3.55E-15	Intergenic	NA
chr1	14694022	14694023	0.956583105	0.696757007	0.259826099	0.000141367	Intergenic	NA
chr1	14694171	14694172	0.949572189	0.640620654	0.308951535	0.039251255	Intergenic	NA
chr1	14717367	14717368	0.657389979	0.391286729	0.266103249	0.000522333	Intergenic	NA
chr1	14720655	14720656	0.651362955	0.8587083	-0.207345345	0.00260317	Intergenic	NA
chr1	14728238	14728239	0.226984728	0.765059119	-0.538074391	0.01231423	Intergenic	NA
chr1	14738795	14738796	0.960466443	0.536390066	0.424076377	0.005112224	Intergenic	NA
chr1	14740371	14740372	0.890927583	0.637622133	0.25330545	0.030288887	3' UTR (ENSSSCT00000023823, exon 2 of 2)	ENSSSCG00000025352
chr1	14740372	14740373	0.890927583	0.637622133	0.25330545	1.12E-06	3' UTR (ENSSSCT00000023823, exon 2 of 2)	ENSSSCG00000025352
chr1	14774145	14774146	0.126993175	0.513221916	-0.386228742	4.49E-06	intron (ENSSSCT00000004503, intron 1 of 4)	ENSSSCG00000004074
chr1	14774146	14774147	0.126993175	0.513221916	-0.386228742	0.037828961	intron (ENSSSCT00000004503, intron 1 of 4)	ENSSSCG00000004074
chr1	14781392	14781393	0.664678776	0.895293664	-0.230614888	9.73E-05	intron (ENSSSCT00000004503, intron 1 of 4)	ENSSSCG00000004074
chr1	14808259	14808260	0.286296074	0.736413179	-0.450117105	0.045103955	intron (ENSSSCT00000004503, intron 1 of 4)	ENSSSCG00000004074
chr1	14828400	14828401	0.773981782	0.293798754	0.480183028	1.28E-08	Intergenic	NA
chr1	14828401	14828402	0.773981782	0.293798754	0.480183028	0.005084668	Intergenic	NA
chr1	14858649	14858650	0.427318329	0.74353751	-0.31621918	0.004703656	Intergenic	NA
chr1	14858768	14858769	0.427318329	0.74353751	-0.31621918	0.014473625	Intergenic	NA
chr1	14858769	14858770	0.427318329	0.74353751	-0.31621918	0.000794821	Intergenic	NA
chr1	14858791	14858792	0.427318329	0.74353751	-0.31621918	9.06E-05	Intergenic	NA
chr1	14892288	14892289	0.6139451	0.932602051	-0.318656951	0.018236654	Intergenic	NA
chr1	14933283	14933284	0.869623387	0.568853002	0.300770385	6.51E-05	Intergenic	NA
chr1	14933342	14933343	0.86455898	0.608742383	0.255816597	4.65E-06	Intergenic	NA
chr1	14933343	14933344	0.86455898	0.608742383	0.255816597	4.49E-06	Intergenic	NA
chr1	14946807	14946808	0.744822796	0.187493331	0.557329465	0.009412927	Intergenic	NA
chr1	14952383	14952384	0.368344203	0.707279977	-0.338935774	1.13E-05	Intergenic	NA
chr1	14970743	14970744	0.560176478	0.814391803	-0.254215325	0.020054781	Intergenic	NA
chr1	14970759	14970760	0.560176478	0.814391803	-0.254215325	0.047292814	Intergenic	NA
chr1	14973780	14973781	0.458701521	0.805661997	-0.346960477	0.001984284	Intergenic	NA
chr1	15035448	15035449	0.255318182	0.695173554	-0.439855372	0.03941511	Intergenic	NA
chr1	15099306	15099307	0.085497481	0.324363792	-0.238866312	0.000972713	Intergenic	NA
chr1	15106461	15106462	0.377469335	0.602246583	-0.224777248	0.006961853	Intergenic	NA
chr1	15106462	15106463	0.377469335	0.602246583	-0.224777248	0.015134305	Intergenic	NA
chr1	15106476	15106477	0.377469335	0.602246583	-0.224777248	0.005909882	Intergenic	NA
chr1	15106477	15106478	0.377469335	0.602246583	-0.224777248	0.028157687	Intergenic	NA
chr1	15106524	15106525	0.377469335	0.602246583	-0.224777248	0.03803488	Intergenic	NA
chr1	15106525	15106526	0.377469335	0.602246583	-0.224777248	0.023856259	Intergenic	NA
chr1	15108241	15108242	0.954800493	0.603935027	0.350865466	0.03527231	Intergenic	NA
chr1	15108242	15108243	0.954800493	0.603935027	0.350865466	4.85E-10	Intergenic	NA
chr1	15109014	15109015	0.934595881	0.448387385	0.486208496	1.89E-12	Intergenic	NA
chr1	15109054	15109055	0.934595881	0.448387385	0.486208496	2.51E-09	Intergenic	NA
chr1	15109251	15109252	0.773677033	0.422139838	0.351537195	0.003060612	Intergenic	NA
chr1	15109310	15109311	0.731052343	0.35373211	0.377320232	0.00034663	Intergenic	NA
chr1	15138086	15138087	0.260360672	0.521867383	-0.261506711	0.031812178	Intergenic	NA
chr1	15138087	15138088	0.260360672	0.521867383	-0.261506711	0.01222969	Intergenic	NA
chr1	15145009	15145010	0.851150058	0.589971124	0.261178934	0.000122365	Intergenic	NA
chr1	15145010	15145011	0.851150058	0.589971124	0.261178934	1.03E-05	Intergenic	NA
chr1	15153605	15153606	0.630222658	0.337556459	0.292666199	0.04345618	Intergenic	NA
chr1	15153606	15153607	0.630222658	0.337556459	0.292666199	4.83E-05	Intergenic	NA
chr1	15153772	15153773	0.630222658	0.337556459	0.292666199	0.002685068	Intergenic	NA
chr1	15153773	15153774	0.630222658	0.337556459	0.292666199	0.006547881	Intergenic	NA
chr1	15157470	15157471	0.752039998	0.480432852	0.271607146	8.12E-07	Intergenic	NA
chr1	15157471	15157472	0.752039998	0.480432852	0.271607146	0.000281986	Intergenic	NA
chr1	15157474	15157475	0.752039998	0.480432852	0.271607146	0.000216699	Intergenic	NA
chr1	15231516	15231517	0.768859216	0.52761752	0.241241696	0.002138656	Intergenic	NA
chr1	15237971	15237972	0.441063002	0.858908201	-0.417845199	0.031676748	Intergenic	NA
chr1	15291752	15291753	0.716781525	0.389490535	0.32729099	0.037333621	Intergenic	NA
chr1	15302315	15302316	0.921071156	0.619204322	0.301866834	0.045300326	Intergenic	NA
chr1	15302408	15302409	0.921071156	0.619204322	0.301866834	2.25E-05	Intergenic	NA
chr1	15326982	15326983	0.703686451	0.074350721	0.62933573	0.000105637	Intergenic	NA
chr1	15334136	15334137	0.920953597	0.676092086	0.244861511	0.002632547	Intergenic	NA
chr1	15334137	15334138	0.920953597	0.676092086	0.244861511	0.009769883	Intergenic	NA
chr1	15337188	15337189	0.879772238	0.645161865	0.234610373	0.000908197	Intergenic	NA
chr1	15337189	15337190	0.879772238	0.645161865	0.234610373	0.000739965	Intergenic	NA
chr1	15340361	15340362	0.844137072	0.080386611	0.763750461	4.24E-07	Intergenic	NA
chr1	15354568	15354569	0.770665618	0.570522474	0.200143144	0.048422277	Intergenic	NA
chr1	15354616	15354617	0.770665618	0.570522474	0.200143144	0.012772303	Intergenic	NA
chr1	15355513	15355514	0.798897454	0.547155796	0.251741658	0.002344699	Intergenic	NA
chr1	15366955	15366956	0.556267503	0.343267889	0.212999615	0.000464954	Intergenic	NA
chr1	15366956	15366957	0.556267503	0.343267889	0.212999615	0.001157059	Intergenic	NA
chr1	15377333	15377334	0.577712751	0.793965949	-0.216253198	0.019949819	Intergenic	NA
chr1	15383779	15383780	0.63732103	0.852279897	-0.214958867	0.004210446	Intergenic	NA
chr1	15383780	15383781	0.63732103	0.852279897	-0.214958867	0.002169417	Intergenic	NA
chr1	15383815	15383816	0.63732103	0.852279897	-0.214958867	0.019859299	Intergenic	NA
chr1	15383816	15383817	0.63732103	0.852279897	-0.214958867	0.001435725	Intergenic	NA
chr1	15385472	15385473	0.407150614	0.703905144	-0.29675453	0.001362425	Intergenic	NA
chr1	15392883	15392884	0.860134733	0.414191575	0.445943158	0.000339181	Intergenic	NA
chr1	15392884	15392885	0.860134733	0.414191575	0.445943158	0	Intergenic	NA
chr1	15393460	15393461	0.716945209	0.484113532	0.232831678	0.049428035	Intergenic	NA
chr1	15405338	15405339	0.858602139	0.619946869	0.23865527	0.001402241	Intergenic	NA
chr1	15405387	15405388	0.873563381	0.618216771	0.25534661	1.04E-08	Intergenic	NA
chr1	15407672	15407673	0.88828761	0.454806921	0.433480689	0.001418831	Intergenic	NA
chr1	15408004	15408005	0.863014987	0.457146568	0.405868419	5.58E-08	Intergenic	NA
chr1	15408121	15408122	0.864138192	0.464413497	0.399724694	9.01E-05	Intergenic	NA
chr1	15410499	15410500	0.261582476	0.532232487	-0.270650011	0.029332877	Intergenic	NA
chr1	15418899	15418900	0.716479414	0.392898303	0.323581111	0.005978649	Intergenic	NA
chr1	15418900	15418901	0.716479414	0.392898303	0.323581111	0.014597225	Intergenic	NA
chr1	15451537	15451538	0.841892077	0.597242408	0.244649669	0.004101296	Intergenic	NA
chr1	15451538	15451539	0.841892077	0.597242408	0.244649669	1.01E-11	Intergenic	NA
chr1	15453752	15453753	0.940933365	0.612802812	0.328130553	0.000651885	Intergenic	NA
chr1	15453771	15453772	0.940933365	0.612802812	0.328130553	0.003189322	Intergenic	NA
chr1	15453863	15453864	0.934290739	0.614480115	0.319810624	0.00053159	Intergenic	NA
chr1	15458891	15458892	0.500487303	0.723320911	-0.222833608	0.026099973	Intergenic	NA
chr1	15477848	15477849	0.591668005	0.806102626	-0.214434621	0.020041086	Intergenic	NA
chr1	15483815	15483816	0.707148694	0.501165644	0.205983049	0.003829438	Intergenic	NA
chr1	15483862	15483863	0.707148694	0.501165644	0.205983049	0.003090564	Intergenic	NA
chr1	15502823	15502824	0.719408178	0.374796313	0.344611864	1.26E-06	Intergenic	NA
chr1	15502997	15502998	0.719408178	0.374796313	0.344611864	0.000199247	Intergenic	NA
chr1	15505463	15505464	0.578555441	0.898235972	-0.31968053	0.04132538	Intergenic	NA
chr1	15506104	15506105	0.63243765	0.890342597	-0.257904947	0.028111714	Intergenic	NA
chr1	15516425	15516426	0.638698589	0.419497133	0.219201455	0.026987617	Intergenic	NA
chr1	15523760	15523761	0.65270175	0.381368853	0.271332897	3.62E-11	Intergenic	NA
chr1	15523761	15523762	0.65270175	0.381368853	0.271332897	0.002001622	Intergenic	NA
chr1	15539996	15539997	0.572603035	0.783029002	-0.210425967	0.000954849	Intergenic	NA
chr1	15558952	15558953	0.273432763	0.740520716	-0.467087953	0.001070441	Intergenic	NA
chr1	15558953	15558954	0.273432763	0.740520716	-0.467087953	2.75E-08	Intergenic	NA
chr1	15563493	15563494	0.573771584	0.784492716	-0.210721132	0.016634224	Intergenic	NA
chr1	15563741	15563742	0.387369067	0.734620985	-0.347251918	0.024021107	Intergenic	NA
chr1	15581872	15581873	0.812450524	0.592756299	0.219694226	0.00508312	Intergenic	NA
chr1	15581964	15581965	0.812450524	0.592756299	0.219694226	0.00054658	Intergenic	NA
chr1	15609865	15609866	0.907950226	0.62040996	0.287540265	8.84E-07	intron (ENSSSCT00000004504, intron 1 of 4)	ENSSSCG00000004075
chr1	15618196	15618197	0.595403197	0.931947781	-0.336544584	1.15E-09	intron (ENSSSCT00000004504, intron 1 of 4)	ENSSSCG00000004075
chr1	15618197	15618198	0.595403197	0.931947781	-0.336544584	0.002893762	intron (ENSSSCT00000004504, intron 1 of 4)	ENSSSCG00000004075
chr1	15634436	15634437	0.71020396	0.40048636	0.3097176	0.001655567	intron (ENSSSCT00000004504, intron 1 of 4)	ENSSSCG00000004075
chr1	15634469	15634470	0.71020396	0.40048636	0.3097176	0.012127105	intron (ENSSSCT00000004504, intron 1 of 4)	ENSSSCG00000004075
chr1	15634575	15634576	0.71020396	0.40048636	0.3097176	0.013054207	intron (ENSSSCT00000004504, intron 1 of 4)	ENSSSCG00000004075
chr1	15634576	15634577	0.71020396	0.40048636	0.3097176	0.041626124	intron (ENSSSCT00000004504, intron 1 of 4)	ENSSSCG00000004075
chr1	15648323	15648324	0.368876982	0.617307676	-0.248430694	0.001199313	intron (ENSSSCT00000004504, intron 1 of 4)	ENSSSCG00000004075
chr1	15648373	15648374	0.368876982	0.617307676	-0.248430694	0.012790997	intron (ENSSSCT00000004504, intron 1 of 4)	ENSSSCG00000004075
chr1	15651148	15651149	0.859714387	0.587193745	0.272520642	0.000272227	intron (ENSSSCT00000004504, intron 1 of 4)	ENSSSCG00000004075
chr1	15651176	15651177	0.859714387	0.587193745	0.272520642	0.000121278	intron (ENSSSCT00000004504, intron 1 of 4)	ENSSSCG00000004075
chr1	15651238	15651239	0.859714387	0.587193745	0.272520642	0.012000786	intron (ENSSSCT00000004504, intron 1 of 4)	ENSSSCG00000004075
chr1	15654703	15654704	0.855574192	0.623390885	0.232183307	0.000389621	intron (ENSSSCT00000004504, intron 1 of 4)	ENSSSCG00000004075
chr1	15654817	15654818	0.838802331	0.55410373	0.284698601	5.13E-08	intron (ENSSSCT00000004504, intron 1 of 4)	ENSSSCG00000004075
chr1	15654818	15654819	0.838802331	0.55410373	0.284698601	0.046751007	intron (ENSSSCT00000004504, intron 1 of 4)	ENSSSCG00000004075
chr1	15655059	15655060	0.856334412	0.424775549	0.431558863	0.003787137	intron (ENSSSCT00000004504, intron 1 of 4)	ENSSSCG00000004075
chr1	15657311	15657312	0.798002187	0.577454303	0.220547884	0.036933176	intron (ENSSSCT00000004504, intron 1 of 4)	ENSSSCG00000004075
chr1	15657332	15657333	0.798002187	0.577454303	0.220547884	0.027188401	intron (ENSSSCT00000004504, intron 1 of 4)	ENSSSCG00000004075
chr1	15657346	15657347	0.798002187	0.577454303	0.220547884	0.010342821	intron (ENSSSCT00000004504, intron 1 of 4)	ENSSSCG00000004075
chr1	15657439	15657440	0.798002187	0.577454303	0.220547884	2.54E-05	intron (ENSSSCT00000004504, intron 1 of 4)	ENSSSCG00000004075
chr1	15670812	15670813	0.767859982	0.975193904	-0.207333922	0.001771572	intron (ENSSSCT00000004504, intron 2 of 4)	ENSSSCG00000004075
chr1	15670843	15670844	0.767859982	0.975193904	-0.207333922	0.007002213	intron (ENSSSCT00000004504, intron 2 of 4)	ENSSSCG00000004075
chr1	15679513	15679514	0.768859051	0.532015385	0.236843666	0.002584743	intron (ENSSSCT00000004504, intron 3 of 4)	ENSSSCG00000004075
chr1	15719203	15719204	0.54791251	0.813425749	-0.265513239	0.014658324	intron (ENSSSCT00000004506, intron 1 of 4)	ENSSSCG00000004077
chr1	15763848	15763849	0.875147934	0.521330005	0.353817929	0.005065448	Intergenic	NA
chr1	15763858	15763859	0.875147934	0.521330005	0.353817929	0.000166355	Intergenic	NA
chr1	15768069	15768070	0.842315069	0.35073241	0.491582659	0.008106242	Intergenic	NA
chr1	15776024	15776025	0.913220112	0.394144681	0.519075431	0.012416516	Intergenic	NA
chr1	15797833	15797834	0.670920655	0.888109649	-0.217188994	0.007657482	Intergenic	NA
chr1	15808778	15808779	0.846384362	0.629135137	0.217249225	1.84E-05	Intergenic	NA
chr1	15808779	15808780	0.846384362	0.629135137	0.217249225	0.019186403	Intergenic	NA
chr1	15808803	15808804	0.846384362	0.629135137	0.217249225	0.023832154	Intergenic	NA
chr1	15808903	15808904	0.813779099	0.61117359	0.202605508	0.006159567	Intergenic	NA
chr1	15808904	15808905	0.813779099	0.61117359	0.202605508	0.023077773	Intergenic	NA
chr1	15812471	15812472	0.619126472	0.371189689	0.247936783	0.044486233	Intergenic	NA
chr1	15835847	15835848	0.9645376	0.70210334	0.26243426	0.00074135	Intergenic	NA
chr1	15835922	15835923	0.9645376	0.70210334	0.26243426	0.01132812	Intergenic	NA
chr1	15835949	15835950	0.9645376	0.70210334	0.26243426	0.00851407	Intergenic	NA
chr1	15855687	15855688	0.354363117	0.704665338	-0.350302221	0.047036064	Intergenic	NA
chr1	15860071	15860072	0.615289586	0.952587983	-0.337298398	0.004207582	Intergenic	NA
chr1	15860131	15860132	0.615289586	0.952587983	-0.337298398	3.20E-05	Intergenic	NA
chr1	15865264	15865265	0.762191835	0.533955197	0.228236638	0.031421878	Intergenic	NA
chr1	15865270	15865271	0.762191835	0.533955197	0.228236638	0.036102006	Intergenic	NA
chr1	15865272	15865273	0.762191835	0.533955197	0.228236638	0.030614005	Intergenic	NA
chr1	15865313	15865314	0.762191835	0.533955197	0.228236638	0.019083931	Intergenic	NA
chr1	15902384	15902385	0.484819912	0.037632728	0.447187184	0.000721463	Intergenic	NA
chr1	15918559	15918560	0.787041979	0.561180957	0.225861023	0.002276242	Intergenic	NA
chr1	15918560	15918561	0.787041979	0.561180957	0.225861023	0.00067156	Intergenic	NA
chr1	15920705	15920706	0.782314576	0.570131472	0.212183104	0.006975005	Intergenic	NA
chr1	15920895	15920896	0.729062541	0.527305433	0.201757108	0.034372403	Intergenic	NA
chr1	15925704	15925705	0.286695706	0.717272868	-0.430577162	0.003029253	Intergenic	NA
chr1	15930731	15930732	0.566033024	0.897279601	-0.331246577	6.09E-05	Intergenic	NA
chr1	15930732	15930733	0.566033024	0.897279601	-0.331246577	8.95E-08	Intergenic	NA
chr1	15930792	15930793	0.564010304	0.899506215	-0.335495911	1.12E-05	Intergenic	NA
chr1	15930793	15930794	0.564010304	0.899506215	-0.335495911	1.11E-15	Intergenic	NA
chr1	15934519	15934520	0.839769927	0.63050889	0.209261037	0.000882669	Intergenic	NA
chr1	15934541	15934542	0.839769927	0.63050889	0.209261037	0.000778332	Intergenic	NA
chr1	15934542	15934543	0.839769927	0.63050889	0.209261037	1.65E-06	Intergenic	NA
chr1	15934580	15934581	0.839769927	0.63050889	0.209261037	1.98E-05	Intergenic	NA
chr1	15935483	15935484	0.861347137	0.592844697	0.26850244	6.25E-05	Intergenic	NA
chr1	15935484	15935485	0.861347137	0.592844697	0.26850244	0.014138268	Intergenic	NA
chr1	15935513	15935514	0.861347137	0.592844697	0.26850244	0.045012413	Intergenic	NA
chr1	15935549	15935550	0.861347137	0.592844697	0.26850244	0.039121037	Intergenic	NA
chr1	15946779	15946780	0.907069736	0.661015728	0.246054008	0.000372824	Intergenic	NA
chr1	15955964	15955965	0.548836186	0.046684924	0.502151262	0.008441074	Intergenic	NA
chr1	15973788	15973789	0.900803763	0.610066557	0.290737205	0.012107338	Intergenic	NA
chr1	15985792	15985793	0.808238127	0.546415391	0.261822736	0.004993996	Intergenic	NA
chr1	15985817	15985818	0.762988607	0.539647196	0.223341411	0.000243884	Intergenic	NA
chr1	15985852	15985853	0.762988607	0.539647196	0.223341411	0.008043867	Intergenic	NA
chr1	15985853	15985854	0.762988607	0.539647196	0.223341411	0.000781222	Intergenic	NA
chr1	15985885	15985886	0.762988607	0.539647196	0.223341411	0.037489713	Intergenic	NA
chr1	15985886	15985887	0.762988607	0.539647196	0.223341411	0.008922138	Intergenic	NA
chr1	15985891	15985892	0.762988607	0.539647196	0.223341411	0.028101089	Intergenic	NA
chr1	15985892	15985893	0.762988607	0.539647196	0.223341411	0.000324826	Intergenic	NA
chr1	15985901	15985902	0.762988607	0.539647196	0.223341411	0.012624764	Intergenic	NA
chr1	15985902	15985903	0.762988607	0.539647196	0.223341411	0.000355824	Intergenic	NA
chr1	15986004	15986005	0.788534249	0.58618439	0.202349859	2.53E-05	Intergenic	NA
chr1	15986009	15986010	0.788534249	0.58618439	0.202349859	5.25E-05	Intergenic	NA
chr1	15986018	15986019	0.816246448	0.610791092	0.205455355	0.000178719	Intergenic	NA
chr1	15986024	15986025	0.816246448	0.610791092	0.205455355	0.000880042	Intergenic	NA
chr1	16001967	16001968	0.548199794	0.326574124	0.22162567	0.00180697	Intergenic	NA
chr1	16030021	16030022	0.599007327	0.365335651	0.233671676	0.03325777	Intergenic	NA
chr1	16030045	16030046	0.599007327	0.365335651	0.233671676	0.002075958	Intergenic	NA
chr1	16053718	16053719	0.885703742	0.545084076	0.340619666	0.030899521	Intergenic	NA
chr1	16057345	16057346	0.715324079	0.504489305	0.210834774	0.004603031	Intergenic	NA
chr1	16057349	16057350	0.715324079	0.504489305	0.210834774	0.003113122	Intergenic	NA
chr1	16057360	16057361	0.746507872	0.512368884	0.234138988	0.000772147	Intergenic	NA
chr1	16057373	16057374	0.758037546	0.520690849	0.237346697	0.00067637	Intergenic	NA
chr1	16057605	16057606	0.879441987	0.6173788	0.262063187	2.41E-05	Intergenic	NA
chr1	16057613	16057614	0.890408962	0.641641717	0.248767246	0.017702422	Intergenic	NA
chr1	16072599	16072600	0.636452719	0.315533624	0.320919095	0.000211015	intron (ENSSSCT00000004510, intron 57 of 58)	ENSSSCG00000004081
chr1	16072659	16072660	0.636452719	0.315533624	0.320919095	0.000110812	intron (ENSSSCT00000004510, intron 57 of 58)	ENSSSCG00000004081
chr1	16092176	16092177	0.954337129	0.740800372	0.213536756	0.037835696	intron (ENSSSCT00000004510, intron 42 of 58)	ENSSSCG00000004081
chr1	16092200	16092201	0.958576812	0.745297439	0.213279373	0.019229375	intron (ENSSSCT00000004510, intron 42 of 58)	ENSSSCG00000004081
chr1	16108619	16108620	0.884075341	0.623517911	0.260557431	0.010241116	intron (ENSSSCT00000004510, intron 35 of 58)	ENSSSCG00000004081
chr1	16108715	16108716	0.859564059	0.644463285	0.215100774	0.005035262	intron (ENSSSCT00000004510, intron 35 of 58)	ENSSSCG00000004081
chr1	16108720	16108721	0.859564059	0.644463285	0.215100774	0.001733251	intron (ENSSSCT00000004510, intron 35 of 58)	ENSSSCG00000004081
chr1	16108778	16108779	0.871915126	0.642430515	0.229484611	0.003215757	intron (ENSSSCT00000004510, intron 35 of 58)	ENSSSCG00000004081
chr1	16108779	16108780	0.871915126	0.642430515	0.229484611	2.64E-07	intron (ENSSSCT00000004510, intron 35 of 58)	ENSSSCG00000004081
chr1	16137492	16137493	0.804937798	0.475868288	0.32906951	0.000239083	intron (ENSSSCT00000004510, intron 18 of 58)	ENSSSCG00000004081
chr1	16137831	16137832	0.826488707	0.612702166	0.213786541	0.045992121	intron (ENSSSCT00000004510, intron 18 of 58)	ENSSSCG00000004081
chr1	16171543	16171544	0.385042175	0.662955887	-0.277913712	0.000112344	intron (ENSSSCT00000004510, intron 7 of 58)	ENSSSCG00000004081
chr1	16171544	16171545	0.385042175	0.662955887	-0.277913712	0.000212346	intron (ENSSSCT00000004510, intron 7 of 58)	ENSSSCG00000004081
chr1	16172461	16172462	0.894261079	0.668604716	0.225656363	0.000226546	intron (ENSSSCT00000004510, intron 7 of 58)	ENSSSCG00000004081
chr1	16172462	16172463	0.894261079	0.668604716	0.225656363	8.04E-06	intron (ENSSSCT00000004510, intron 7 of 58)	ENSSSCG00000004081
chr1	16202930	16202931	0.787885103	0.580746614	0.207138488	0.046081301	intron (ENSSSCT00000004510, intron 1 of 58)	ENSSSCG00000004081
chr1	16202987	16202988	0.787885103	0.580746614	0.207138488	2.10E-06	intron (ENSSSCT00000004510, intron 1 of 58)	ENSSSCG00000004081
chr1	16207531	16207532	0.582657975	0.34279605	0.239861925	0.01231346	intron (ENSSSCT00000004510, intron 1 of 58)	ENSSSCG00000004081
chr1	16217028	16217029	0.309372214	0.084575368	0.224796846	0.00069565	intron (ENSSSCT00000004510, intron 1 of 58)	ENSSSCG00000004081
chr1	16337796	16337797	0.64755117	0.890342597	-0.242791428	0.019214209	intron (ENSSSCT00000031249, intron 14 of 35)	ENSSSCG00000021273
chr1	16339349	16339350	0.377035757	0.169250993	0.207784764	0.016979508	intron (ENSSSCT00000031249, intron 15 of 35)	ENSSSCG00000021273
chr1	16339361	16339362	0.377035757	0.169250993	0.207784764	0.000444619	intron (ENSSSCT00000031249, intron 15 of 35)	ENSSSCG00000021273
chr1	16362961	16362962	0.912254044	0.67281021	0.239443835	0.042776484	intron (ENSSSCT00000031249, intron 22 of 35)	ENSSSCG00000021273
chr1	16362962	16362963	0.912254044	0.67281021	0.239443835	1.12E-06	intron (ENSSSCT00000031249, intron 22 of 35)	ENSSSCG00000021273
chr1	16364492	16364493	0.342056358	0.605619026	-0.263562668	0.001036218	intron (ENSSSCT00000031249, intron 24 of 35)	ENSSSCG00000021273
chr1	16364554	16364555	0.342056358	0.605619026	-0.263562668	0.042628603	intron (ENSSSCT00000031249, intron 24 of 35)	ENSSSCG00000021273
chr1	16364555	16364556	0.342056358	0.605619026	-0.263562668	0.016114396	intron (ENSSSCT00000031249, intron 24 of 35)	ENSSSCG00000021273
chr1	16364574	16364575	0.342056358	0.605619026	-0.263562668	0.028595338	intron (ENSSSCT00000031249, intron 24 of 35)	ENSSSCG00000021273
chr1	16364575	16364576	0.342056358	0.605619026	-0.263562668	0.018150462	intron (ENSSSCT00000031249, intron 24 of 35)	ENSSSCG00000021273
chr1	16389418	16389419	0.750315628	0.547922597	0.202393031	0.031483939	TTS (ENSSSCT00000031249)	ENSSSCG00000021273
chr1	16400673	16400674	0.701257415	0.491879554	0.209377861	0.015643271	intron (ENSSSCT00000004511, intron 7 of 46)	ENSSSCG00000004082
chr1	16400824	16400825	0.701257415	0.491879554	0.209377861	0.009312308	intron (ENSSSCT00000004511, intron 7 of 46)	ENSSSCG00000004082
chr1	16405442	16405443	0.620492863	0.912754771	-0.292261908	0.002984072	intron (ENSSSCT00000004511, intron 9 of 46)	ENSSSCG00000004082
chr1	16405443	16405444	0.620492863	0.912754771	-0.292261908	0.018270078	intron (ENSSSCT00000004511, intron 9 of 46)	ENSSSCG00000004082
chr1	16411251	16411252	0.679266965	0.885721006	-0.206454041	0.026726976	intron (ENSSSCT00000004511, intron 10 of 46)	ENSSSCG00000004082
chr1	16411270	16411271	0.679266965	0.885721006	-0.206454041	0.001263785	intron (ENSSSCT00000004511, intron 10 of 46)	ENSSSCG00000004082
chr1	16470249	16470250	0.743284418	0.945022052	-0.201737635	0.000287903	intron (ENSSSCT00000004511, intron 26 of 46)	ENSSSCG00000004082
chr1	16470445	16470446	0.743284418	0.945022052	-0.201737635	0.005674988	intron (ENSSSCT00000004511, intron 26 of 46)	ENSSSCG00000004082
chr1	16488072	16488073	0.52708475	0.771117639	-0.244032889	0.008992785	exon (ENSSSCT00000004511, exon 39 of 47)	ENSSSCG00000004082
chr1	16521975	16521976	0.339704465	0.667763762	-0.328059297	0.031606614	Intergenic	NA
chr1	16570050	16570051	0.647871917	0.437397429	0.210474488	0.003682378	intron (ENSSSCT00000035147, intron 1 of 2)	ENSSSCG00000025777
chr1	16570058	16570059	0.647871917	0.437397429	0.210474488	3.29E-05	intron (ENSSSCT00000035147, intron 1 of 2)	ENSSSCG00000025777
chr1	16570065	16570066	0.647871917	0.437397429	0.210474488	0.001389696	intron (ENSSSCT00000035147, intron 1 of 2)	ENSSSCG00000025777
chr1	16570219	16570220	0.761404621	0.504631119	0.256773502	0.004588589	intron (ENSSSCT00000035147, intron 1 of 2)	ENSSSCG00000025777
chr1	16570237	16570238	0.761404621	0.504631119	0.256773502	0.003171501	intron (ENSSSCT00000035147, intron 1 of 2)	ENSSSCG00000025777
chr1	16570287	16570288	0.804817273	0.573832423	0.23098485	0.001149837	intron (ENSSSCT00000035147, intron 1 of 2)	ENSSSCG00000025777
chr1	16570288	16570289	0.804817273	0.573832423	0.23098485	0.004315222	intron (ENSSSCT00000035147, intron 1 of 2)	ENSSSCG00000025777
chr1	16604461	16604462	0.386008763	0.655227397	-0.269218635	0.003030794	intron (ENSSSCT00000004515, intron 1 of 1)	ENSSSCG00000004084
chr1	16608741	16608742	0.658694973	0.319123532	0.339571441	6.05E-07	intron (ENSSSCT00000004515, intron 1 of 1)	ENSSSCG00000004084
chr1	16608742	16608743	0.658694973	0.319123532	0.339571441	0.031361556	intron (ENSSSCT00000004515, intron 1 of 1)	ENSSSCG00000004084
chr1	16632870	16632871	0.167252934	0.500994842	-0.333741908	4.45E-06	intron (ENSSSCT00000004515, intron 1 of 1)	ENSSSCG00000004084
chr1	16633071	16633072	0.167252934	0.500994842	-0.333741908	0.001168243	intron (ENSSSCT00000004515, intron 1 of 1)	ENSSSCG00000004084
chr1	16633072	16633073	0.167252934	0.500994842	-0.333741908	0.000142017	intron (ENSSSCT00000004515, intron 1 of 1)	ENSSSCG00000004084
chr1	16638956	16638957	0.972334727	0.526256716	0.446078011	0.025954169	intron (ENSSSCT00000004515, intron 1 of 1)	ENSSSCG00000004084
chr1	16652749	16652750	0.569409845	0.811693185	-0.242283341	0.021535761	intron (ENSSSCT00000004515, intron 1 of 1)	ENSSSCG00000004084
chr1	16652750	16652751	0.569409845	0.811693185	-0.242283341	0.030339196	intron (ENSSSCT00000004515, intron 1 of 1)	ENSSSCG00000004084
chr1	16652789	16652790	0.569409845	0.811693185	-0.242283341	0.016655416	intron (ENSSSCT00000004515, intron 1 of 1)	ENSSSCG00000004084
chr1	16680518	16680519	0.652990509	0.885003652	-0.232013143	0.016845189	intron (ENSSSCT00000004515, intron 1 of 1)	ENSSSCG00000004084
chr1	16704353	16704354	0.767998408	0.565077789	0.202920619	0.002365458	Intergenic	NA
chr1	16704366	16704367	0.767998408	0.565077789	0.202920619	0.034955512	Intergenic	NA
chr1	16704530	16704531	0.767998408	0.565077789	0.202920619	0.006463119	Intergenic	NA
chr1	16704531	16704532	0.767998408	0.565077789	0.202920619	0.000253876	Intergenic	NA
chr1	16704553	16704554	0.767998408	0.565077789	0.202920619	2.25E-05	Intergenic	NA
chr1	16704554	16704555	0.767998408	0.565077789	0.202920619	5.64E-05	Intergenic	NA
chr1	16704585	16704586	0.767998408	0.565077789	0.202920619	0.002557048	Intergenic	NA
chr1	16762462	16762463	0.48609267	0.711201666	-0.225108995	0.005789593	Intergenic	NA
chr1	16772210	16772211	0.672723622	0.895235359	-0.222511737	0.037113099	Intergenic	NA
chr1	16772211	16772212	0.672723622	0.895235359	-0.222511737	1.24E-08	Intergenic	NA
chr1	16782648	16782649	0.776148715	0.556292102	0.219856613	0.045288452	Intergenic	NA
chr1	16782649	16782650	0.776148715	0.556292102	0.219856613	0.033861294	Intergenic	NA
chr1	16880655	16880656	0.416496698	0.752138453	-0.335641754	0.043419576	Intergenic	NA
chr1	16880656	16880657	0.416496698	0.752138453	-0.335641754	0.007598214	Intergenic	NA
chr1	16882748	16882749	0.743218806	0.522177207	0.2210416	0.029764067	Intergenic	NA
chr1	16882805	16882806	0.743218806	0.522177207	0.2210416	0.010896707	Intergenic	NA
chr1	16882806	16882807	0.743218806	0.522177207	0.2210416	0.014245136	Intergenic	NA
chr1	16886621	16886622	0.576952856	0.781610312	-0.204657456	8.15E-08	Intergenic	NA
chr1	16886622	16886623	0.576952856	0.781610312	-0.204657456	9.06E-14	Intergenic	NA
chr1	16893741	16893742	0.111374677	0.737796475	-0.626421798	3.23E-09	Intergenic	NA
chr1	16893854	16893855	0.111374677	0.737796475	-0.626421798	1.10E-07	Intergenic	NA
chr1	16893911	16893912	0.111374677	0.737796475	-0.626421798	1.33E-11	Intergenic	NA
chr1	16893925	16893926	0.111374677	0.737796475	-0.626421798	2.66E-15	Intergenic	NA
chr1	16893927	16893928	0.111374677	0.737796475	-0.626421798	0	Intergenic	NA
chr1	16893944	16893945	0.111374677	0.737796475	-0.626421798	0	Intergenic	NA
chr1	16904253	16904254	0.651758572	0.278646724	0.373111848	1.68E-11	TTS (ENSSSCT00000004517)	ENSSSCG00000025777
chr1	16904341	16904342	0.649657099	0.230290361	0.419366739	1.35E-14	TTS (ENSSSCT00000004517)	ENSSSCG00000025777
chr1	16904426	16904427	0.605102524	0.178840128	0.426262395	0.014884966	TTS (ENSSSCT00000004517)	ENSSSCG00000025777
chr1	16904443	16904444	0.599954344	0.149649713	0.450304631	3.68E-09	TTS (ENSSSCT00000004517)	ENSSSCG00000025777
chr1	16904456	16904457	0.661856433	0.123708404	0.538148029	2.06E-08	TTS (ENSSSCT00000004517)	ENSSSCG00000025777
chr1	16904461	16904462	0.661856433	0.123708404	0.538148029	3.48E-08	TTS (ENSSSCT00000004517)	ENSSSCG00000025777
chr1	16904463	16904464	0.661856433	0.123708404	0.538148029	2.46E-08	TTS (ENSSSCT00000004517)	ENSSSCG00000025777
chr1	16904475	16904476	0.514870232	0.127609249	0.387260983	1.47E-06	TTS (ENSSSCT00000004517)	ENSSSCG00000025777
chr1	16904480	16904481	0.514870232	0.127609249	0.387260983	1.54E-06	TTS (ENSSSCT00000004517)	ENSSSCG00000025777
chr1	16904482	16904483	0.514870232	0.127609249	0.387260983	2.17E-06	TTS (ENSSSCT00000004517)	ENSSSCG00000025777
chr1	16904484	16904485	0.514870232	0.127609249	0.387260983	1.54E-06	TTS (ENSSSCT00000004517)	ENSSSCG00000025777
chr1	16904488	16904489	0.514870232	0.127609249	0.387260983	1.61E-06	TTS (ENSSSCT00000004517)	ENSSSCG00000025777
chr1	16904490	16904491	0.514870232	0.127609249	0.387260983	1.61E-06	TTS (ENSSSCT00000004517)	ENSSSCG00000025777
chr1	16904493	16904494	0.422905805	0.131463222	0.291442584	1.86E-05	TTS (ENSSSCT00000004517)	ENSSSCG00000025777
chr1	16904496	16904497	0.422905805	0.131463222	0.291442584	1.95E-05	TTS (ENSSSCT00000004517)	ENSSSCG00000025777
chr1	16904499	16904500	0.422905805	0.131463222	0.291442584	1.95E-05	TTS (ENSSSCT00000004517)	ENSSSCG00000025777
chr1	16904502	16904503	0.363548349	0.135271162	0.228277187	0.000151054	TTS (ENSSSCT00000004517)	ENSSSCG00000025777
chr1	16912542	16912543	0.121935587	0.580530512	-0.458594925	0.01104438	Intergenic	NA
chr1	16912543	16912544	0.121935587	0.580530512	-0.458594925	0.011736978	Intergenic	NA
chr1	16926179	16926180	0.17903538	0.846848637	-0.667813257	2.22E-16	Intergenic	NA
chr1	16926246	16926247	0.17903538	0.846848637	-0.667813257	5.89E-05	Intergenic	NA
chr1	16936761	16936762	0.853836339	0.617517212	0.236319126	0.001323759	Intergenic	NA
chr1	16952391	16952392	0.339499373	0.9188968	-0.579397427	0.005267453	Intergenic	NA
chr1	16954912	16954913	0.681519543	0.420250363	0.26126918	6.01E-08	Intergenic	NA
chr1	16964405	16964406	0.573800341	0.785035093	-0.211234752	0.035674651	Intergenic	NA
chr1	16976902	16976903	0.743337592	0.946270713	-0.202933121	0.01553083	Intergenic	NA
chr1	16987391	16987392	0.94784943	0.633784798	0.314064632	0.013084625	Intergenic	NA
chr1	16987392	16987393	0.94784943	0.633784798	0.314064632	0.000330898	Intergenic	NA
chr1	16989932	16989933	0.648059612	0.859893996	-0.211834384	0.007634619	Intergenic	NA
chr1	16989970	16989971	0.648059612	0.859893996	-0.211834384	0.000960799	Intergenic	NA
chr1	16990101	16990102	0.648059612	0.859893996	-0.211834384	4.75E-06	Intergenic	NA
chr1	17076523	17076524	0.731559585	0.952695715	-0.22113613	0.040454341	intron (ENSSSCT00000004518, intron 9 of 10)	ENSSSCG00000004087
chr1	17083677	17083678	0.913022204	0.711406551	0.201615653	0.031474692	intron (ENSSSCT00000004518, intron 9 of 10)	ENSSSCG00000004087
chr1	17083697	17083698	0.913022204	0.711406551	0.201615653	0.007149288	intron (ENSSSCT00000004518, intron 9 of 10)	ENSSSCG00000004087
chr1	17114256	17114257	0.414133974	0.837294608	-0.423160634	0.000256037	intron (ENSSSCT00000004518, intron 5 of 10)	ENSSSCG00000004087
chr1	17114289	17114290	0.414133974	0.837294608	-0.423160634	9.74E-05	intron (ENSSSCT00000004518, intron 5 of 10)	ENSSSCG00000004087
chr1	17114323	17114324	0.414133974	0.837294608	-0.423160634	7.50E-05	intron (ENSSSCT00000004518, intron 5 of 10)	ENSSSCG00000004087
chr1	17114326	17114327	0.414133974	0.837294608	-0.423160634	6.03E-05	intron (ENSSSCT00000004518, intron 5 of 10)	ENSSSCG00000004087
chr1	17114332	17114333	0.414133974	0.837294608	-0.423160634	6.10E-05	intron (ENSSSCT00000004518, intron 5 of 10)	ENSSSCG00000004087
chr1	17120911	17120912	0.180124245	0.724075996	-0.543951751	6.39E-08	intron (ENSSSCT00000004518, intron 5 of 10)	ENSSSCG00000004087
chr1	17120986	17120987	0.660209793	0.880500659	-0.220290866	7.92E-05	intron (ENSSSCT00000004518, intron 5 of 10)	ENSSSCG00000004087
chr1	17136677	17136678	0.366207176	0.683034828	-0.316827653	0.03990738	intron (ENSSSCT00000030322, intron 1 of 10)	ENSSSCG00000004087
chr1	17153215	17153216	0.098917728	0.656466944	-0.557549216	1.88E-06	intron (ENSSSCT00000030322, intron 1 of 10)	ENSSSCG00000004087
chr1	17153304	17153305	0.098917728	0.656466944	-0.557549216	6.44E-15	intron (ENSSSCT00000030322, intron 1 of 10)	ENSSSCG00000004087
chr1	17178461	17178462	0.956749378	0.620506229	0.336243149	8.14E-07	Intergenic	NA
chr1	17178491	17178492	0.956749378	0.620506229	0.336243149	1.84E-06	Intergenic	NA
chr1	17178522	17178523	0.956749378	0.620506229	0.336243149	1.26E-06	Intergenic	NA
chr1	17178557	17178558	0.956749378	0.620506229	0.336243149	0.04363405	Intergenic	NA
chr1	17265702	17265703	0.700439059	0.93117711	-0.23073805	0.009828155	Intergenic	NA
chr1	17277547	17277548	0.09649126	0.625736423	-0.529245162	0.049573013	Intergenic	NA
chr1	17277579	17277580	0.09649126	0.625736423	-0.529245162	3.86E-07	Intergenic	NA
chr1	17277590	17277591	0.09649126	0.625736423	-0.529245162	4.59E-07	Intergenic	NA
chr1	17277593	17277594	0.09649126	0.625736423	-0.529245162	5.19E-07	Intergenic	NA
chr1	17277597	17277598	0.09649126	0.625736423	-0.529245162	5.37E-07	Intergenic	NA
chr1	17277602	17277603	0.09649126	0.625736423	-0.529245162	5.19E-07	Intergenic	NA
chr1	17277607	17277608	0.09649126	0.625736423	-0.529245162	5.19E-07	Intergenic	NA
chr1	17277611	17277612	0.09649126	0.625736423	-0.529245162	5.53E-07	Intergenic	NA
chr1	17277614	17277615	0.09649126	0.625736423	-0.529245162	5.19E-07	Intergenic	NA
chr1	17277617	17277618	0.09649126	0.625736423	-0.529245162	5.53E-07	Intergenic	NA
chr1	17277620	17277621	0.09649126	0.625736423	-0.529245162	5.67E-07	Intergenic	NA
chr1	17277623	17277624	0.09649126	0.625736423	-0.529245162	5.80E-07	Intergenic	NA
chr1	17277641	17277642	0.09649126	0.625736423	-0.529245162	5.37E-07	Intergenic	NA
chr1	17277643	17277644	0.09649126	0.625736423	-0.529245162	6.92E-07	Intergenic	NA
chr1	17282760	17282761	0.892497815	0.656405087	0.236092728	0.018872944	Intergenic	NA
chr1	17282781	17282782	0.892497815	0.656405087	0.236092728	0.009049902	Intergenic	NA
chr1	17282782	17282783	0.892497815	0.656405087	0.236092728	0.049039437	Intergenic	NA
chr1	17293369	17293370	0.590650728	0.876838942	-0.286188213	1.02E-14	Intergenic	NA
chr1	17293385	17293386	0.590650728	0.876838942	-0.286188213	5.84E-14	Intergenic	NA
chr1	17293460	17293461	0.568582877	0.870030064	-0.301447187	0.00093878	Intergenic	NA
chr1	17293465	17293466	0.568582877	0.870030064	-0.301447187	0.000308004	Intergenic	NA
chr1	17293485	17293486	0.568582877	0.870030064	-0.301447187	0.000140311	Intergenic	NA
chr1	17293488	17293489	0.568582877	0.870030064	-0.301447187	1.00E-06	Intergenic	NA
chr1	17293489	17293490	0.568582877	0.870030064	-0.301447187	0.000200023	Intergenic	NA
chr1	17293497	17293498	0.568582877	0.870030064	-0.301447187	1.95E-06	Intergenic	NA
chr1	17293498	17293499	0.568582877	0.870030064	-0.301447187	7.67E-05	Intergenic	NA
chr1	17293541	17293542	0.580320582	0.870789804	-0.290469222	3.93E-06	Intergenic	NA
chr1	17293542	17293543	0.580320582	0.870789804	-0.290469222	3.49E-13	Intergenic	NA
chr1	17293546	17293547	0.580320582	0.870789804	-0.290469222	4.05E-05	Intergenic	NA
chr1	17293576	17293577	0.580320582	0.870789804	-0.290469222	3.17E-05	Intergenic	NA
chr1	17308524	17308525	0.23995784	0.568995221	-0.329037381	1.84E-11	Intergenic	NA
chr1	17355129	17355130	0.672158216	0.944323609	-0.272165393	0.045656312	Intergenic	NA
chr1	17355162	17355163	0.672158216	0.944323609	-0.272165393	0.022896681	Intergenic	NA
chr1	17355254	17355255	0.672158216	0.944323609	-0.272165393	1.97E-07	Intergenic	NA
chr1	17355273	17355274	0.672158216	0.944323609	-0.272165393	1.03E-07	Intergenic	NA
chr1	17361842	17361843	0.694317604	0.922777635	-0.228460031	9.69E-05	Intergenic	NA
chr1	17411835	17411836	0.591131964	0.819129187	-0.227997223	0.000541223	Intergenic	NA
chr1	17411836	17411837	0.591131964	0.819129187	-0.227997223	0.016673963	Intergenic	NA
chr1	17411842	17411843	0.591131964	0.819129187	-0.227997223	0.015126717	Intergenic	NA
chr1	17411861	17411862	0.591131964	0.819129187	-0.227997223	0.015096055	Intergenic	NA
chr1	17418433	17418434	0.811566283	0.594942434	0.216623849	0.017438594	Intergenic	NA
chr1	17418467	17418468	0.812853418	0.592523552	0.220329866	0.013825098	Intergenic	NA
chr1	17418489	17418490	0.812853418	0.592523552	0.220329866	0.01434073	Intergenic	NA
chr1	17418506	17418507	0.812853418	0.592523552	0.220329866	0.009027176	Intergenic	NA
chr1	17418508	17418509	0.812853418	0.592523552	0.220329866	0.008148253	Intergenic	NA
chr1	17418515	17418516	0.812853418	0.592523552	0.220329866	0.005080743	Intergenic	NA
chr1	17419633	17419634	0.438988708	0.6449341	-0.205945392	0.000585965	Intergenic	NA
chr1	17419640	17419641	0.438988708	0.6449341	-0.205945392	0.000470697	Intergenic	NA
chr1	17419663	17419664	0.438988708	0.6449341	-0.205945392	0.022359509	Intergenic	NA
chr1	17419664	17419665	0.438988708	0.6449341	-0.205945392	0.001144488	Intergenic	NA
chr1	17419678	17419679	0.406662234	0.615487373	-0.208825139	0.024579608	Intergenic	NA
chr1	17419679	17419680	0.406662234	0.615487373	-0.208825139	0.002618572	Intergenic	NA
chr1	17419748	17419749	0.344958228	0.569663772	-0.224705544	0.001135211	Intergenic	NA
chr1	17419756	17419757	0.344958228	0.569663772	-0.224705544	0.002091104	Intergenic	NA
chr1	17419757	17419758	0.344958228	0.569663772	-0.224705544	0.002844129	Intergenic	NA
chr1	17419812	17419813	0.344958228	0.569663772	-0.224705544	0.006996908	Intergenic	NA
chr1	17428986	17428987	0.574329407	0.327196024	0.247133383	0.04112114	Intergenic	NA
chr1	17428987	17428988	0.574329407	0.327196024	0.247133383	0.040765134	Intergenic	NA
chr1	17435186	17435187	0.904949367	0.680012419	0.224936948	0.037826629	Intergenic	NA
chr1	17435222	17435223	0.904949367	0.680012419	0.224936948	4.44E-16	Intergenic	NA
chr1	17452024	17452025	0.56163715	0.251042088	0.310595061	0.003023549	Intergenic	NA
chr1	17452102	17452103	0.56163715	0.251042088	0.310595061	0.01422452	Intergenic	NA
chr1	17452103	17452104	0.56163715	0.251042088	0.310595061	0.000511983	Intergenic	NA
chr1	17458248	17458249	0.341037439	0.575467675	-0.234430236	0.049045808	Intergenic	NA
chr1	17469881	17469882	0.761124482	0.973410443	-0.212285961	4.30E-09	Intergenic	NA
chr1	17469990	17469991	0.714016048	0.914560989	-0.200544941	0.003342958	Intergenic	NA
chr1	17469998	17469999	0.714016048	0.914560989	-0.200544941	0.000167279	Intergenic	NA
chr1	17507398	17507399	0.638387161	0.896038431	-0.257651271	0.005988452	Intergenic	NA
chr1	17507521	17507522	0.634883144	0.886195882	-0.251312739	0.001235718	Intergenic	NA
chr1	17507616	17507617	0.612058848	0.832239505	-0.220180658	0.01798805	Intergenic	NA
chr1	17507644	17507645	0.612058848	0.832239505	-0.220180658	0.008299281	Intergenic	NA
chr1	17516983	17516984	0.358442519	0.591017278	-0.232574758	0.004872089	Intergenic	NA
chr1	17516987	17516988	0.358442519	0.591017278	-0.232574758	1.92E-06	Intergenic	NA
chr1	17517001	17517002	0.358442519	0.591017278	-0.232574758	0.000615562	Intergenic	NA
chr1	17517006	17517007	0.358442519	0.591017278	-0.232574758	1.02E-07	Intergenic	NA
chr1	17524992	17524993	0.807100537	0.462881574	0.344218963	0.002822416	Intergenic	NA
chr1	17524993	17524994	0.807100537	0.462881574	0.344218963	0.003242892	Intergenic	NA
chr1	17525008	17525009	0.807100537	0.462881574	0.344218963	0.004050386	Intergenic	NA
chr1	17525009	17525010	0.807100537	0.462881574	0.344218963	0.003138574	Intergenic	NA
chr1	17525020	17525021	0.807100537	0.462881574	0.344218963	0.006542395	Intergenic	NA
chr1	17525043	17525044	0.807100537	0.462881574	0.344218963	0.004171987	Intergenic	NA
chr1	17537880	17537881	0.583347385	0.84629684	-0.262949455	5.08E-05	Intergenic	NA
chr1	17537881	17537882	0.583347385	0.84629684	-0.262949455	1.43E-06	Intergenic	NA
chr1	17537926	17537927	0.583347385	0.84629684	-0.262949455	2.24E-06	Intergenic	NA
chr1	17537966	17537967	0.583347385	0.84629684	-0.262949455	1.34E-06	Intergenic	NA
chr1	17537967	17537968	0.583347385	0.84629684	-0.262949455	3.65E-06	Intergenic	NA
chr1	17554709	17554710	0.796224267	0.594664417	0.20155985	0.001018397	intron (ENSSSCT00000004523, intron 8 of 8)	ENSSSCG00000004092
chr1	17554766	17554767	0.80953378	0.594061282	0.215472498	5.58E-05	intron (ENSSSCT00000004523, intron 8 of 8)	ENSSSCG00000004092
chr1	17554784	17554785	0.80953378	0.594061282	0.215472498	0.000274153	intron (ENSSSCT00000004523, intron 8 of 8)	ENSSSCG00000004092
chr1	17572967	17572968	0.101160072	0.326646795	-0.225486722	0.000388232	intron (ENSSSCT00000004523, intron 7 of 8)	ENSSSCG00000004092
chr1	17572999	17573000	0.101160072	0.326646795	-0.225486722	0.000307841	intron (ENSSSCT00000004523, intron 7 of 8)	ENSSSCG00000004092
chr1	17573040	17573041	0.101160072	0.326646795	-0.225486722	0.001101024	intron (ENSSSCT00000004523, intron 7 of 8)	ENSSSCG00000004092
chr1	17573048	17573049	0.101160072	0.326646795	-0.225486722	0.0242981	intron (ENSSSCT00000004523, intron 7 of 8)	ENSSSCG00000004092
chr1	17575884	17575885	0.84494068	0.636649612	0.208291068	0.016391553	intron (ENSSSCT00000004523, intron 7 of 8)	ENSSSCG00000004092
chr1	17577844	17577845	0.972689555	0.761263009	0.211426545	0.012796253	intron (ENSSSCT00000004523, intron 7 of 8)	ENSSSCG00000004092
chr1	17577887	17577888	0.972689555	0.761263009	0.211426545	0.035913779	intron (ENSSSCT00000004523, intron 7 of 8)	ENSSSCG00000004092
chr1	17578039	17578040	0.972689555	0.761263009	0.211426545	0.020526534	intron (ENSSSCT00000004523, intron 7 of 8)	ENSSSCG00000004092
chr1	17610555	17610556	0.888336264	0.222856834	0.66547943	2.95E-09	intron (ENSSSCT00000004523, intron 5 of 8)	ENSSSCG00000004092
chr1	17610651	17610652	0.889077946	0.380073841	0.509004105	9.96E-12	intron (ENSSSCT00000004523, intron 5 of 8)	ENSSSCG00000004092
chr1	17623731	17623732	0.519145897	0.721857401	-0.202711504	0.029180754	intron (ENSSSCT00000004523, intron 3 of 8)	ENSSSCG00000004092
chr1	17623757	17623758	0.468630182	0.720439619	-0.251809436	0.000623109	intron (ENSSSCT00000004523, intron 3 of 8)	ENSSSCG00000004092
chr1	17623840	17623841	0.222714102	0.668398099	-0.445683997	0.000137938	intron (ENSSSCT00000004523, intron 3 of 8)	ENSSSCG00000004092
chr1	17778219	17778220	0.954011401	0.316286614	0.637724787	4.96E-11	Intergenic	NA
chr1	17778220	17778221	0.954011401	0.316286614	0.637724787	4.86E-13	Intergenic	NA
chr1	17787329	17787330	0.829166008	0.529408397	0.299757611	4.15E-07	Intergenic	NA
chr1	17830456	17830457	0.956295985	0.674022965	0.282273019	0.005976635	Intergenic	NA
chr1	17830537	17830538	0.956295985	0.674022965	0.282273019	8.66E-15	Intergenic	NA
chr1	17830544	17830545	0.956295985	0.674022965	0.282273019	6.22E-15	Intergenic	NA
chr1	17830549	17830550	0.956295985	0.674022965	0.282273019	3.64E-11	Intergenic	NA
chr1	17830565	17830566	0.956295985	0.674022965	0.282273019	5.41E-11	Intergenic	NA
chr1	17830601	17830602	0.956295985	0.674022965	0.282273019	0.006701532	Intergenic	NA
chr1	17841289	17841290	0.275451736	0.684489725	-0.409037989	0.003754334	Intergenic	NA
chr1	17841290	17841291	0.275451736	0.684489725	-0.409037989	2.82E-08	Intergenic	NA
chr1	17876629	17876630	0.718535341	0.92395602	-0.205420679	0.009528987	Intergenic	NA
chr1	17876651	17876652	0.718535341	0.92395602	-0.205420679	0.011144943	Intergenic	NA
chr1	17878666	17878667	0.708375	0.415743148	0.292631852	0.000386677	Intergenic	NA
chr1	17878715	17878716	0.709291984	0.426448881	0.282843103	0.00153778	Intergenic	NA
chr1	17878716	17878717	0.709291984	0.426448881	0.282843103	1.35E-08	Intergenic	NA
chr1	17878795	17878796	0.709291984	0.426448881	0.282843103	0.000541117	Intergenic	NA
chr1	17878806	17878807	0.709291984	0.426448881	0.282843103	0.000364598	Intergenic	NA
chr1	17878812	17878813	0.709291984	0.426448881	0.282843103	0.000347942	Intergenic	NA
chr1	17878925	17878926	0.729619685	0.44716042	0.282459266	1.39E-11	Intergenic	NA
chr1	17878926	17878927	0.729619685	0.44716042	0.282459266	1.53E-05	Intergenic	NA
chr1	17892920	17892921	0.511604865	0.809955274	-0.298350409	1.09E-10	intron (ENSSSCT00000004525, intron 5 of 5)	ENSSSCG00000004093
chr1	17892926	17892927	0.511604865	0.809955274	-0.298350409	6.51E-05	intron (ENSSSCT00000004525, intron 5 of 5)	ENSSSCG00000004093
chr1	17892967	17892968	0.511604865	0.809955274	-0.298350409	5.23E-05	intron (ENSSSCT00000004525, intron 5 of 5)	ENSSSCG00000004093
chr1	17892968	17892969	0.511604865	0.809955274	-0.298350409	0.002203712	intron (ENSSSCT00000004525, intron 5 of 5)	ENSSSCG00000004093
chr1	17893036	17893037	0.511604865	0.809955274	-0.298350409	0.000498193	intron (ENSSSCT00000004525, intron 5 of 5)	ENSSSCG00000004093
chr1	17893037	17893038	0.511604865	0.809955274	-0.298350409	5.34E-11	intron (ENSSSCT00000004525, intron 5 of 5)	ENSSSCG00000004093
chr1	17893045	17893046	0.511604865	0.809955274	-0.298350409	0.000373413	intron (ENSSSCT00000004525, intron 5 of 5)	ENSSSCG00000004093
chr1	17893129	17893130	0.444887211	0.758112297	-0.313225086	0.023842151	intron (ENSSSCT00000004525, intron 5 of 5)	ENSSSCG00000004093
chr1	17893346	17893347	0.281890109	0.490026747	-0.208136638	0.03571488	intron (ENSSSCT00000004525, intron 5 of 5)	ENSSSCG00000004093
chr1	17896375	17896376	0.898235049	0.650502478	0.24773257	1.86E-07	intron (ENSSSCT00000004525, intron 3 of 5)	ENSSSCG00000004093
chr1	17896376	17896377	0.898235049	0.650502478	0.24773257	2.09E-07	intron (ENSSSCT00000004525, intron 3 of 5)	ENSSSCG00000004093
chr1	17898413	17898414	0.756427461	0.545023684	0.211403776	0.02320999	intron (ENSSSCT00000004525, intron 2 of 5)	ENSSSCG00000004093
chr1	17899471	17899472	0.936005293	0.713578094	0.222427199	0.008782466	intron (ENSSSCT00000004525, intron 2 of 5)	ENSSSCG00000004093
chr1	17899477	17899478	0.936005293	0.713578094	0.222427199	0.008092826	intron (ENSSSCT00000004525, intron 2 of 5)	ENSSSCG00000004093
chr1	17899562	17899563	0.893973748	0.67666835	0.217305398	0.024208377	intron (ENSSSCT00000004525, intron 2 of 5)	ENSSSCG00000004093
chr1	17899598	17899599	0.893973748	0.67666835	0.217305398	3.93E-07	intron (ENSSSCT00000004525, intron 2 of 5)	ENSSSCG00000004093
chr1	17899655	17899656	0.893973748	0.67666835	0.217305398	3.17E-05	intron (ENSSSCT00000004525, intron 2 of 5)	ENSSSCG00000004093
chr1	17902558	17902559	0.975037259	0.42055938	0.554477879	0.004314347	intron (ENSSSCT00000004525, intron 2 of 5)	ENSSSCG00000004093
chr1	17922842	17922843	0.263160326	0.796657984	-0.533497658	0.023398232	Intergenic	NA
chr1	17927315	17927316	0.695539328	0.97603899	-0.280499663	4.95E-05	Intergenic	NA
chr1	17927326	17927327	0.695539328	0.97603899	-0.280499663	0.000207118	Intergenic	NA
chr1	17927343	17927344	0.695539328	0.97603899	-0.280499663	0.000255626	Intergenic	NA
chr1	17948527	17948528	0.343114563	0.74705234	-0.403937777	5.82E-05	Intergenic	NA
chr1	17948633	17948634	0.659581558	0.863694702	-0.204113143	1.39E-10	Intergenic	NA
chr1	17948634	17948635	0.659581558	0.863694702	-0.204113143	1.71E-05	Intergenic	NA
chr1	17948650	17948651	0.659581558	0.863694702	-0.204113143	0.000247055	Intergenic	NA
chr1	17973706	17973707	0.822045531	0.611637743	0.210407787	0.000175199	Intergenic	NA
chr1	17973730	17973731	0.822045531	0.611637743	0.210407787	0.01916739	Intergenic	NA
chr1	17973753	17973754	0.822045531	0.611637743	0.210407787	0.016655985	Intergenic	NA
chr1	18031194	18031195	0.623390184	0.829527015	-0.206136831	2.90E-11	intron (ENSSSCT00000004526, intron 1 of 3)	ENSSSCG00000004094
chr1	18031195	18031196	0.623390184	0.829527015	-0.206136831	0.041203017	intron (ENSSSCT00000004526, intron 1 of 3)	ENSSSCG00000004094
chr1	18200523	18200524	0.870946906	0.594396271	0.276550635	4.37E-05	intron (ENSSSCT00000004531, intron 1 of 2)	ENSSSCG00000004098
chr1	18200562	18200563	0.870946906	0.594396271	0.276550635	0.00911477	exon (ENSSSCT00000004531, exon 2 of 3)	ENSSSCG00000004098
chr1	18200590	18200591	0.870946906	0.594396271	0.276550635	0.002737765	exon (ENSSSCT00000004531, exon 2 of 3)	ENSSSCG00000004098
chr1	18200675	18200676	0.820994582	0.602147337	0.218847245	2.59E-06	exon (ENSSSCT00000004531, exon 2 of 3)	ENSSSCG00000004098
chr1	18209716	18209717	0.821258606	0.558451351	0.262807255	0.000294006	Intergenic	NA
chr1	18209751	18209752	0.821258606	0.558451351	0.262807255	1.69E-11	Intergenic	NA
chr1	18209752	18209753	0.821258606	0.558451351	0.262807255	0.007176742	Intergenic	NA
chr1	18209848	18209849	0.821258606	0.558451351	0.262807255	0.003972092	Intergenic	NA
chr1	18209849	18209850	0.821258606	0.558451351	0.262807255	0.009254355	Intergenic	NA
chr1	18214570	18214571	0.94784943	0.719263473	0.228585956	0.015957857	Intergenic	NA
chr1	18214589	18214590	0.94784943	0.719263473	0.228585956	0.000294649	Intergenic	NA
chr1	18214610	18214611	0.94784943	0.719263473	0.228585956	0.043244345	Intergenic	NA
chr1	18220926	18220927	0.811041124	0.455982667	0.355058457	2.76E-06	intron (ENSSSCT00000004529, intron 1 of 3)	ENSSSCG00000004096
chr1	18220946	18220947	0.811041124	0.455982667	0.355058457	4.31E-06	intron (ENSSSCT00000004529, intron 1 of 3)	ENSSSCG00000004096
chr1	18336644	18336645	0.427985433	0.092320527	0.335664906	0.000632586	Intergenic	NA
chr1	18336645	18336646	0.427985433	0.092320527	0.335664906	0.004914331	Intergenic	NA
chr1	18340951	18340952	0.655031145	0.952587983	-0.297556839	0.001242047	Intergenic	NA
chr1	18341022	18341023	0.655031145	0.952587983	-0.297556839	0.019520565	Intergenic	NA
chr1	18342156	18342157	0.472924218	0.181669487	0.291254731	0.001253138	Intergenic	NA
chr1	18347503	18347504	0.747779791	0.950732285	-0.202952493	0.028363152	Intergenic	NA
chr1	18371875	18371876	0.651194617	0.865816605	-0.214621988	0.02521015	Intergenic	NA
chr1	18452896	18452897	0.686983352	0.956680808	-0.269697457	0.000219905	intron (ENSSSCT00000004538, intron 3 of 5)	ENSSSCG00000004103
chr1	18452897	18452898	0.686983352	0.956680808	-0.269697457	0.038702923	intron (ENSSSCT00000004538, intron 3 of 5)	ENSSSCG00000004103
chr1	18472506	18472507	0.904484815	0.626203978	0.278280837	2.64E-06	Intergenic	NA
chr1	18518452	18518453	0.532715519	0.735095465	-0.202379946	0.04745865	intron (ENSSSCT00000004536, intron 3 of 7)	ENSSSCG00000004101
chr1	18518479	18518480	0.532715519	0.735095465	-0.202379946	0.041005523	intron (ENSSSCT00000004536, intron 3 of 7)	ENSSSCG00000004101
chr1	18546321	18546322	0.699070077	0.90894996	-0.209879883	0.012412053	Intergenic	NA
chr1	18600855	18600856	0.090330048	0.369298326	-0.278968278	7.94E-11	5' UTR (ENSSSCT00000004541, exon 1 of 7)	ENSSSCG00000004106
chr1	18600857	18600858	0.090232048	0.363571288	-0.273339239	1.80E-10	5' UTR (ENSSSCT00000004541, exon 1 of 7)	ENSSSCG00000004106
chr1	18600865	18600866	0.094171454	0.365363157	-0.271191704	8.59E-10	5' UTR (ENSSSCT00000004541, exon 1 of 7)	ENSSSCG00000004106
chr1	18600867	18600868	0.09183795	0.334205447	-0.242367497	1.10E-09	5' UTR (ENSSSCT00000004541, exon 1 of 7)	ENSSSCG00000004106
chr1	18617069	18617070	0.732614299	0.944581262	-0.211966963	0.023634105	intron (ENSSSCT00000004541, intron 3 of 6)	ENSSSCG00000004106
chr1	18670286	18670287	0.074802492	0.712478911	-0.637676419	0.000608693	intron (ENSSSCT00000023948, intron 1 of 2)	ENSSSCG00000021892
chr1	18685898	18685899	0.431859838	0.75463151	-0.322771671	0.004000876	intron (ENSSSCT00000024741, intron 7 of 11)	ENSSSCG00000028867
chr1	18685899	18685900	0.431859838	0.75463151	-0.322771671	0.003915864	intron (ENSSSCT00000024741, intron 7 of 11)	ENSSSCG00000028867
chr1	18692777	18692778	0.514681209	0.893490459	-0.378809251	8.53E-06	intron (ENSSSCT00000004543, intron 1 of 4)	ENSSSCG00000004108
chr1	18692781	18692782	0.514681209	0.893490459	-0.378809251	0.000136827	intron (ENSSSCT00000004543, intron 1 of 4)	ENSSSCG00000004108
chr1	18698631	18698632	0.748731683	0.965567936	-0.216836253	0.000868696	intron (ENSSSCT00000004543, intron 3 of 4)	ENSSSCG00000004108
chr1	18698633	18698634	0.748731683	0.965567936	-0.216836253	0.000888093	intron (ENSSSCT00000004543, intron 3 of 4)	ENSSSCG00000004108
chr1	18698638	18698639	0.748731683	0.965567936	-0.216836253	0.000237445	intron (ENSSSCT00000004543, intron 3 of 4)	ENSSSCG00000004108
chr1	18700514	18700515	0.956857241	0.754047426	0.202809815	0.021956148	intron (ENSSSCT00000004543, intron 3 of 4)	ENSSSCG00000004108
chr1	18712389	18712390	0.41680229	0.670520162	-0.253717872	0.03741556	intron (ENSSSCT00000024741, intron 7 of 11)	ENSSSCG00000028867
chr1	18712396	18712397	0.41680229	0.670520162	-0.253717872	0.036853643	intron (ENSSSCT00000024741, intron 7 of 11)	ENSSSCG00000028867
chr1	18712397	18712398	0.41680229	0.670520162	-0.253717872	0.019719577	intron (ENSSSCT00000024741, intron 7 of 11)	ENSSSCG00000028867
chr1	18712439	18712440	0.41680229	0.670520162	-0.253717872	0.016917628	intron (ENSSSCT00000024741, intron 7 of 11)	ENSSSCG00000028867
chr1	18749666	18749667	0.17903538	0.905625757	-0.726590377	2.01E-06	exon (ENSSSCT00000031837, exon 1 of 2)	ENSSSCG00000030067
chr1	18749667	18749668	0.17903538	0.905625757	-0.726590377	6.44E-15	exon (ENSSSCT00000031837, exon 1 of 2)	ENSSSCG00000030067
chr1	18762660	18762661	0.600594942	0.96321497	-0.362620028	0.00097407	intron (ENSSSCT00000024741, intron 11 of 11)	ENSSSCG00000028867
chr1	18762674	18762675	0.600594942	0.96321497	-0.362620028	0.001947884	intron (ENSSSCT00000024741, intron 11 of 11)	ENSSSCG00000028867
chr1	18795161	18795162	0.305897625	0.709125509	-0.403227884	8.24E-05	intron (ENSSSCT00000004544, intron 2 of 5)	ENSSSCG00000004109
chr1	18795173	18795174	0.305897625	0.709125509	-0.403227884	7.42E-07	intron (ENSSSCT00000004544, intron 2 of 5)	ENSSSCG00000004109
chr1	18802854	18802855	0.246710491	0.842680657	-0.595970167	2.22E-05	intron (ENSSSCT00000004544, intron 2 of 5)	ENSSSCG00000004109
chr1	18802855	18802856	0.246710491	0.842680657	-0.595970167	3.72E-10	intron (ENSSSCT00000004544, intron 2 of 5)	ENSSSCG00000004109
chr1	18814334	18814335	0.666931165	0.933292222	-0.266361056	1.03E-06	intron (ENSSSCT00000004544, intron 4 of 5)	ENSSSCG00000004109
chr1	18814397	18814398	0.666931165	0.933292222	-0.266361056	0.028325799	intron (ENSSSCT00000004544, intron 4 of 5)	ENSSSCG00000004109
chr1	18814401	18814402	0.666931165	0.933292222	-0.266361056	0.00727901	intron (ENSSSCT00000004544, intron 4 of 5)	ENSSSCG00000004109
chr1	18824182	18824183	0.734131475	0.944384045	-0.21025257	6.66E-05	Intergenic	NA
chr1	18824200	18824201	0.734131475	0.944384045	-0.21025257	5.75E-05	Intergenic	NA
chr1	18824206	18824207	0.734131475	0.944384045	-0.21025257	7.49E-05	Intergenic	NA
chr1	18824227	18824228	0.734131475	0.944384045	-0.21025257	4.79E-05	Intergenic	NA
chr1	18824232	18824233	0.734131475	0.944384045	-0.21025257	2.19E-05	Intergenic	NA
chr1	18828942	18828943	0.949770898	0.68484639	0.264924507	0.003810985	Intergenic	NA
chr1	18831228	18831229	0.478817619	0.691897464	-0.213079845	0.041356145	Intergenic	NA
chr1	18833407	18833408	0.419501459	0.68548849	-0.265987031	0.024111172	Intergenic	NA
chr1	18833532	18833533	0.419501459	0.68548849	-0.265987031	0.021700471	Intergenic	NA
chr1	19000556	19000557	0.593151182	0.903717643	-0.310566461	0.000115165	Intergenic	NA
chr1	19000585	19000586	0.616419644	0.906015809	-0.289596166	6.67E-07	Intergenic	NA
chr1	19000644	19000645	0.616419644	0.906015809	-0.289596166	0.001872224	Intergenic	NA
chr1	19000811	19000812	0.665447292	0.947268346	-0.281821054	0.009555702	Intergenic	NA
chr1	19000825	19000826	0.665447292	0.947268346	-0.281821054	0.001754842	Intergenic	NA
chr1	19010288	19010289	0.506634872	0.777894902	-0.27126003	0.007927995	Intergenic	NA
chr1	19010289	19010290	0.506634872	0.777894902	-0.27126003	0.002470971	Intergenic	NA
chr1	19010309	19010310	0.499480352	0.714865218	-0.215384866	0.003256815	Intergenic	NA
chr1	19010310	19010311	0.499480352	0.714865218	-0.215384866	6.73E-05	Intergenic	NA
chr1	19259356	19259357	0.643512819	0.871911371	-0.228398552	0.002362467	Intergenic	NA
chr1	19259362	19259363	0.643512819	0.871911371	-0.228398552	0.00713522	Intergenic	NA
chr1	19259363	19259364	0.643512819	0.871911371	-0.228398552	0.039882135	Intergenic	NA
chr1	19294358	19294359	0.554938429	0.756919906	-0.201981477	0.010282028	TTS (ENSSSCT00000024450)	ENSSSCG00000028974
chr1	19294374	19294375	0.589655071	0.801875656	-0.212220585	0.000130065	TTS (ENSSSCT00000024450)	ENSSSCG00000028974
chr1	19308845	19308846	0.380482314	0.600814057	-0.220331743	0.003120701	intron (ENSSSCT00000024450, intron 6 of 7)	ENSSSCG00000028974
chr1	19308868	19308869	0.380482314	0.600814057	-0.220331743	0.003340264	intron (ENSSSCT00000024450, intron 6 of 7)	ENSSSCG00000028974
chr1	19308926	19308927	0.394386234	0.627200678	-0.232814444	0.001093677	intron (ENSSSCT00000024450, intron 6 of 7)	ENSSSCG00000028974
chr1	19309041	19309042	0.379717862	0.643632768	-0.263914906	2.24E-05	intron (ENSSSCT00000024450, intron 6 of 7)	ENSSSCG00000028974
chr1	19309044	19309045	0.379717862	0.643632768	-0.263914906	2.55E-08	intron (ENSSSCT00000024450, intron 6 of 7)	ENSSSCG00000028974
chr1	19309049	19309050	0.360774408	0.664900405	-0.304125997	8.04E-11	intron (ENSSSCT00000024450, intron 6 of 7)	ENSSSCG00000028974
chr1	19309050	19309051	0.360774408	0.664900405	-0.304125997	9.85E-07	intron (ENSSSCT00000024450, intron 6 of 7)	ENSSSCG00000028974
chr1	19309052	19309053	0.360774408	0.664900405	-0.304125997	0.000239517	intron (ENSSSCT00000024450, intron 6 of 7)	ENSSSCG00000028974
chr1	19323053	19323054	0.919547842	0.570662185	0.348885657	0.001255527	intron (ENSSSCT00000024450, intron 6 of 7)	ENSSSCG00000028974
chr1	19323107	19323108	0.938005879	0.567026517	0.370979363	4.44E-16	intron (ENSSSCT00000024450, intron 6 of 7)	ENSSSCG00000028974
chr1	19323190	19323191	0.938005879	0.567026517	0.370979363	0.000205491	intron (ENSSSCT00000024450, intron 6 of 7)	ENSSSCG00000028974
chr1	19323210	19323211	0.938005879	0.567026517	0.370979363	0.000235393	intron (ENSSSCT00000024450, intron 6 of 7)	ENSSSCG00000028974
chr1	19323300	19323301	0.946654782	0.534609347	0.412045435	0	intron (ENSSSCT00000024450, intron 6 of 7)	ENSSSCG00000028974
chr1	19326821	19326822	0.641716265	0.847860491	-0.206144226	0.047292622	intron (ENSSSCT00000024450, intron 6 of 7)	ENSSSCG00000028974
chr1	19359893	19359894	0.87745256	0.636608358	0.240844202	0.000414166	intron (ENSSSCT00000024450, intron 4 of 7)	ENSSSCG00000028974
chr1	19373444	19373445	0.829417519	0.625786825	0.203630695	0.039623954	intron (ENSSSCT00000024450, intron 4 of 7)	ENSSSCG00000028974
chr1	19373691	19373692	0.865236607	0.63514715	0.230089457	0.045360351	intron (ENSSSCT00000024450, intron 4 of 7)	ENSSSCG00000028974
chr1	19402425	19402426	0.473182024	0.689142478	-0.215960454	0.046963126	intron (ENSSSCT00000024450, intron 2 of 7)	ENSSSCG00000028974
chr1	19402435	19402436	0.473182024	0.689142478	-0.215960454	0.014243343	intron (ENSSSCT00000024450, intron 2 of 7)	ENSSSCG00000028974
chr1	19402667	19402668	0.418405494	0.637841585	-0.219436091	0.021390031	intron (ENSSSCT00000024450, intron 2 of 7)	ENSSSCG00000028974
chr1	19422107	19422108	0.241039616	0.60052895	-0.359489334	0.028961444	intron (ENSSSCT00000024450, intron 1 of 7)	ENSSSCG00000028974
chr1	19471249	19471250	0.697762271	0.958179904	-0.260417634	0.042979694	Intergenic	NA
chr1	19471308	19471309	0.702052536	0.934464818	-0.232412282	0.039510424	Intergenic	NA
chr1	19498468	19498469	0.381802489	0.800633787	-0.418831298	0.018568634	Intergenic	NA
chr1	19540552	19540553	0.716885791	0.917336274	-0.200450483	0.030544673	Intergenic	NA
chr1	19540574	19540575	0.716885791	0.917336274	-0.200450483	0.03447854	Intergenic	NA
chr1	19550162	19550163	0.644956706	0.872387236	-0.227430531	0.039513718	Intergenic	NA
chr1	19552485	19552486	0.270671466	0.581816158	-0.311144692	0.031771036	Intergenic	NA
chr1	19577895	19577896	0.943143528	0.545162933	0.397980595	3.00E-06	Intergenic	NA
chr1	19577934	19577935	0.977084491	0.36500434	0.612080151	2.55E-07	Intergenic	NA
chr1	19577935	19577936	0.977084491	0.36500434	0.612080151	0.000300474	Intergenic	NA
chr1	19581658	19581659	0.370521153	0.129295944	0.241225209	0.000412195	Intergenic	NA
chr1	19581659	19581660	0.370521153	0.129295944	0.241225209	8.49E-05	Intergenic	NA
chr1	19587214	19587215	0.744152178	0.949016481	-0.204864303	3.18E-05	Intergenic	NA
chr1	19587305	19587306	0.555851554	0.938760979	-0.382909425	0.000272127	Intergenic	NA
chr1	19619203	19619204	0.790127365	0.562437534	0.227689831	0.030480962	Intergenic	NA
chr1	19629328	19629329	0.660551743	0.879673382	-0.219121639	0.001703226	Intergenic	NA
chr1	19633006	19633007	0.699167548	0.947149236	-0.247981688	0.0005414	Intergenic	NA
chr1	19633007	19633008	0.699167548	0.947149236	-0.247981688	0.023063577	Intergenic	NA
chr1	19643355	19643356	0.630821743	0.378467429	0.252354314	0.019862711	Intergenic	NA
chr1	19643720	19643721	0.776836746	0.421845841	0.354990905	0.000710671	Intergenic	NA
chr1	19653391	19653392	0.305949318	0.094484966	0.211464352	0.000681339	Intergenic	NA
chr1	19653408	19653409	0.305949318	0.094484966	0.211464352	0.045876363	Intergenic	NA
chr1	19808140	19808141	0.974117912	0.701728871	0.272389041	0.018190884	Intergenic	NA
chr1	19808141	19808142	0.974117912	0.701728871	0.272389041	4.33E-08	Intergenic	NA
chr1	19824826	19824827	0.34220522	0.566428202	-0.224222982	0.005124734	Intergenic	NA
chr1	19824848	19824849	0.34220522	0.566428202	-0.224222982	0.01083862	Intergenic	NA
chr1	19875215	19875216	0.614353565	0.839066741	-0.224713176	4.29E-07	Intergenic	NA
chr1	19875226	19875227	0.601151694	0.837791237	-0.236639543	1.41E-05	Intergenic	NA
chr1	19875227	19875228	0.601151694	0.837791237	-0.236639543	0.040404794	Intergenic	NA
chr1	19901547	19901548	0.373025996	0.652751787	-0.279725791	0.037429659	Intergenic	NA
chr1	19901571	19901572	0.373025996	0.652751787	-0.279725791	0.038314937	Intergenic	NA
chr1	20020310	20020311	0.913220112	0.090480437	0.822739675	2.83E-07	Intergenic	NA
chr1	20025313	20025314	0.931526695	0.731212927	0.200313768	0.000516918	Intergenic	NA
chr1	20025314	20025315	0.931526695	0.731212927	0.200313768	3.15E-13	Intergenic	NA
chr1	20027469	20027470	0.292874913	0.546087986	-0.253213073	0.039098948	Intergenic	NA
chr1	20030827	20030828	0.56138161	0.791763329	-0.230381719	0.038396053	Intergenic	NA
chr1	20031000	20031001	0.56138161	0.791763329	-0.230381719	0.020030788	Intergenic	NA
chr1	20040542	20040543	0.850538455	0.612445059	0.238093397	3.95E-12	Intergenic	NA
chr1	20040625	20040626	0.850538455	0.612445059	0.238093397	0.005279738	Intergenic	NA
chr1	20040686	20040687	0.863431886	0.649706969	0.213724917	0.001735138	Intergenic	NA
chr1	20040702	20040703	0.863431886	0.649706969	0.213724917	0.004637236	Intergenic	NA
chr1	20040721	20040722	0.863431886	0.649706969	0.213724917	0.001061055	Intergenic	NA
chr1	20040736	20040737	0.863431886	0.649706969	0.213724917	4.17E-05	Intergenic	NA
chr1	20040886	20040887	0.890405933	0.681006545	0.209399387	0.001049307	Intergenic	NA
chr1	20044054	20044055	0.596380766	0.879952302	-0.283571536	0.014525888	Intergenic	NA
chr1	20045307	20045308	0.616779624	0.952587983	-0.33580836	0.00895435	Intergenic	NA
chr1	20045308	20045309	0.616779624	0.952587983	-0.33580836	9.71E-05	Intergenic	NA
chr1	20056859	20056860	0.675067163	0.903219626	-0.228152463	0.005380017	Intergenic	NA
chr1	20056860	20056861	0.675067163	0.903219626	-0.228152463	0.000140663	Intergenic	NA
chr1	20056873	20056874	0.675067163	0.903219626	-0.228152463	0.001425511	Intergenic	NA
chr1	20056874	20056875	0.675067163	0.903219626	-0.228152463	0.005668209	Intergenic	NA
chr1	20056889	20056890	0.675067163	0.903219626	-0.228152463	6.17E-05	Intergenic	NA
chr1	20056890	20056891	0.675067163	0.903219626	-0.228152463	0.007107233	Intergenic	NA
chr1	20056894	20056895	0.675067163	0.903219626	-0.228152463	9.61E-05	Intergenic	NA
chr1	20056895	20056896	0.675067163	0.903219626	-0.228152463	0.010053184	Intergenic	NA
chr1	20056960	20056961	0.692388464	0.89486388	-0.202475416	0.021475687	Intergenic	NA
chr1	20056961	20056962	0.692388464	0.89486388	-0.202475416	0.011303106	Intergenic	NA
chr1	20096135	20096136	0.892561914	0.670966418	0.221595496	5.12E-09	Intergenic	NA
chr1	20096373	20096374	0.892561914	0.670966418	0.221595496	0.008517108	Intergenic	NA
chr1	20096374	20096375	0.892561914	0.670966418	0.221595496	0.004680312	Intergenic	NA
chr1	20114973	20114974	0.451410213	0.894417329	-0.443007116	0.035657884	Intergenic	NA
chr1	20115779	20115780	0.861773491	0.626002298	0.235771193	0.00824151	Intergenic	NA
chr1	20115780	20115781	0.861773491	0.626002298	0.235771193	1.03E-11	Intergenic	NA
chr1	20121196	20121197	0.60052297	0.835239155	-0.234716185	0.004053517	Intergenic	NA
chr1	20121197	20121198	0.60052297	0.835239155	-0.234716185	0.009483715	Intergenic	NA
chr1	20121228	20121229	0.60052297	0.835239155	-0.234716185	0.004337097	Intergenic	NA
chr1	20121229	20121230	0.60052297	0.835239155	-0.234716185	0.006341638	Intergenic	NA
chr1	20134485	20134486	0.353189225	0.646116637	-0.292927412	0.017050889	Intergenic	NA
chr1	20135685	20135686	0.095919706	0.768027961	-0.672108255	0	Intergenic	NA
chr1	20135757	20135758	0.095919706	0.768027961	-0.672108255	1.20E-07	Intergenic	NA
chr1	20137667	20137668	0.065955829	0.547922597	-0.481966768	0.00580039	Intergenic	NA
chr1	20137668	20137669	0.065955829	0.547922597	-0.481966768	2.22E-16	Intergenic	NA
chr1	20220663	20220664	0.880471254	0.631671898	0.248799355	0.005397292	Intergenic	NA
chr1	20220664	20220665	0.880471254	0.631671898	0.248799355	1.63E-05	Intergenic	NA
chr1	20220683	20220684	0.880471254	0.631671898	0.248799355	0.008859197	Intergenic	NA
chr1	20221160	20221161	0.793774341	0.439577334	0.354197007	0.044724771	Intergenic	NA
chr1	20221161	20221162	0.793774341	0.439577334	0.354197007	0.013651365	Intergenic	NA
chr1	20227556	20227557	0.717162685	0.952231926	-0.235069241	0.000737875	Intergenic	NA
chr1	20227576	20227577	0.717162685	0.952231926	-0.235069241	0.000774091	Intergenic	NA
chr1	20227579	20227580	0.717162685	0.952231926	-0.235069241	0.000737875	Intergenic	NA
chr1	20249866	20249867	0.743751789	0.948597748	-0.204845959	0.004916346	Intergenic	NA
chr1	20249867	20249868	0.743751789	0.948597748	-0.204845959	0.007477164	Intergenic	NA
chr1	20258632	20258633	0.469642575	0.794230684	-0.324588109	0.012260143	Intergenic	NA
chr1	20258647	20258648	0.469642575	0.794230684	-0.324588109	0.003176324	Intergenic	NA
chr1	20258692	20258693	0.469642575	0.794230684	-0.324588109	7.80E-11	Intergenic	NA
chr1	20258693	20258694	0.469642575	0.794230684	-0.324588109	2.62E-06	Intergenic	NA
chr1	20258733	20258734	0.469642575	0.794230684	-0.324588109	8.40E-13	Intergenic	NA
chr1	20258734	20258735	0.469642575	0.794230684	-0.324588109	1.01E-06	Intergenic	NA
chr1	20272186	20272187	0.880821819	0.661015728	0.219806091	0.005374049	Intergenic	NA
chr1	20280309	20280310	0.955182386	0.748101774	0.207080612	0.000100155	Intergenic	NA
chr1	20319555	20319556	0.473902645	0.698885964	-0.224983318	0.009975263	Intergenic	NA
chr1	20324446	20324447	0.556936716	0.31416639	0.242770327	0.046626652	Intergenic	NA
chr1	20324527	20324528	0.683520146	0.458576199	0.224943947	0.030653209	Intergenic	NA
chr1	20324528	20324529	0.683520146	0.458576199	0.224943947	0.000788803	Intergenic	NA
chr1	20339943	20339944	0.672080424	0.873088438	-0.201008014	0.002240143	Intergenic	NA
chr1	20342632	20342633	0.794803723	0.56282971	0.231974013	0.034940985	Intergenic	NA
chr1	20347774	20347775	0.514404219	0.292494839	0.22190938	0.017871467	Intergenic	NA
chr1	20382820	20382821	0.654025489	0.873888789	-0.2198633	0.027330023	Intergenic	NA
chr1	20382965	20382966	0.654025489	0.873888789	-0.2198633	4.43E-09	Intergenic	NA
chr1	20382966	20382967	0.654025489	0.873888789	-0.2198633	0.008098233	Intergenic	NA
chr1	20383235	20383236	0.617551246	0.834129861	-0.216578615	0.009181947	Intergenic	NA
chr1	20391101	20391102	0.424128763	0.659724327	-0.235595564	0.00058035	Intergenic	NA
chr1	20391102	20391103	0.424128763	0.659724327	-0.235595564	0.003114375	Intergenic	NA
chr1	20417383	20417384	0.660659448	0.943272125	-0.282612677	0.000480673	Intergenic	NA
chr1	20417443	20417444	0.660659448	0.943272125	-0.282612677	0.010376565	Intergenic	NA
chr1	20417523	20417524	0.660659448	0.943272125	-0.282612677	4.57E-05	Intergenic	NA
chr1	20422491	20422492	0.344346991	0.619603199	-0.275256208	0.044017787	Intergenic	NA
chr1	20422553	20422554	0.344346991	0.619603199	-0.275256208	0.001233985	Intergenic	NA
chr1	20428984	20428985	0.724250643	0.482543344	0.241707299	2.12E-13	Intergenic	NA
chr1	20428985	20428986	0.724250643	0.482543344	0.241707299	0.002371796	Intergenic	NA
chr1	20429012	20429013	0.724250643	0.482543344	0.241707299	0.008356221	Intergenic	NA
chr1	20440217	20440218	0.688603279	0.337538589	0.351064691	0.012073402	intron (ENSSSCT00000004547, intron 1 of 1)	ENSSSCG00000004112
chr1	20440218	20440219	0.688603279	0.337538589	0.351064691	0.008742358	intron (ENSSSCT00000004547, intron 1 of 1)	ENSSSCG00000004112
chr1	20472291	20472292	0.482699701	0.719347731	-0.23664803	0	intron (ENSSSCT00000004547, intron 1 of 1)	ENSSSCG00000004112
chr1	20472292	20472293	0.482699701	0.719347731	-0.23664803	1.19E-07	intron (ENSSSCT00000004547, intron 1 of 1)	ENSSSCG00000004112
chr1	20509081	20509082	0.976485252	0.728032636	0.248452616	0.000327689	Intergenic	NA
chr1	20509082	20509083	0.976485252	0.728032636	0.248452616	0	Intergenic	NA
chr1	20509085	20509086	0.976485252	0.728032636	0.248452616	1.31E-06	Intergenic	NA
chr1	20509086	20509087	0.976485252	0.728032636	0.248452616	2.58E-06	Intergenic	NA
chr1	20509149	20509150	0.976485252	0.728032636	0.248452616	2.78E-05	Intergenic	NA
chr1	20509150	20509151	0.976485252	0.728032636	0.248452616	0.003256006	Intergenic	NA
chr1	20509176	20509177	0.976485252	0.728032636	0.248452616	3.88E-05	Intergenic	NA
chr1	20509177	20509178	0.976485252	0.728032636	0.248452616	0.004232511	Intergenic	NA
chr1	20540055	20540056	0.751878317	0.445318842	0.306559475	0.035404849	Intergenic	NA
chr1	20540262	20540263	0.603690815	0.292504677	0.311186138	0.00395913	Intergenic	NA
chr1	20540263	20540264	0.603690815	0.292504677	0.311186138	0.001007284	Intergenic	NA
chr1	20540364	20540365	0.473120292	0.18632882	0.286791472	0.038546607	Intergenic	NA
chr1	20540365	20540366	0.473120292	0.18632882	0.286791472	0.006350595	Intergenic	NA
chr1	20561696	20561697	0.859387527	0.637540422	0.221847105	3.78E-05	intron (ENSSSCT00000004548, intron 21 of 25)	ENSSSCG00000004113
chr1	20586820	20586821	0.659234639	0.093382944	0.565851695	0.000528762	intron (ENSSSCT00000004548, intron 19 of 25)	ENSSSCG00000004113
chr1	20586865	20586866	0.659234639	0.093382944	0.565851695	0.000100855	intron (ENSSSCT00000004548, intron 19 of 25)	ENSSSCG00000004113
chr1	20665621	20665622	0.779527421	0.558382375	0.221145045	0.043773931	intron (ENSSSCT00000004548, intron 4 of 25)	ENSSSCG00000004113
chr1	20665622	20665623	0.779527421	0.558382375	0.221145045	0.021015248	intron (ENSSSCT00000004548, intron 4 of 25)	ENSSSCG00000004113
chr1	20677770	20677771	0.536736548	0.751980907	-0.215244358	0.046039857	intron (ENSSSCT00000004548, intron 3 of 25)	ENSSSCG00000004113
chr1	20783505	20783506	0.938037007	0.702334793	0.235702214	2.40E-08	Intergenic	NA
chr1	20783598	20783599	0.938037007	0.702334793	0.235702214	0.019989047	Intergenic	NA
chr1	20820426	20820427	0.483679296	0.688284468	-0.204605172	0.002562035	Intergenic	NA
chr1	20832300	20832301	0.963764383	0.6661049	0.297659483	0.000559039	Intergenic	NA
chr1	20832301	20832302	0.963764383	0.6661049	0.297659483	0.000300452	Intergenic	NA
chr1	20832342	20832343	0.963764383	0.6661049	0.297659483	0.02484516	Intergenic	NA
chr1	20839190	20839191	0.573262385	0.775596744	-0.20233436	0.022366159	Intergenic	NA
chr1	20839216	20839217	0.573262385	0.775596744	-0.20233436	0.01924003	Intergenic	NA
chr1	20839297	20839298	0.44498111	0.648479887	-0.203498777	0.002883738	Intergenic	NA
chr1	20884815	20884816	0.639349385	0.270868656	0.368480729	0.007005948	Intergenic	NA
chr1	20884816	20884817	0.639349385	0.270868656	0.368480729	0.033848973	Intergenic	NA
chr1	20884977	20884978	0.695883226	0.352933872	0.342949354	2.83E-05	Intergenic	NA
chr1	20884978	20884979	0.695883226	0.352933872	0.342949354	4.12E-06	Intergenic	NA
chr1	20885021	20885022	0.695883226	0.352933872	0.342949354	3.68E-06	Intergenic	NA
chr1	20907575	20907576	0.393606304	0.870213705	-0.476607401	0.008001838	Intergenic	NA
chr1	20907576	20907577	0.393606304	0.870213705	-0.476607401	2.92E-09	Intergenic	NA
chr1	20938221	20938222	0.296081569	0.706183624	-0.410102055	0.011874701	Intergenic	NA
chr1	20947160	20947161	0.727567384	0.398886608	0.328680776	0.029818855	Intergenic	NA
chr1	20955312	20955313	0.315041403	0.709565616	-0.394524212	0.009877403	Intergenic	NA
chr1	20955313	20955314	0.315041403	0.709565616	-0.394524212	0.020813261	Intergenic	NA
chr1	21021190	21021191	0.753709054	0.472528314	0.28118074	0.005466363	Intergenic	NA
chr1	21033084	21033085	0.499309217	0.752870463	-0.253561247	0.001477197	Intergenic	NA
chr1	21033252	21033253	0.492145503	0.744149641	-0.252004138	0.020941492	Intergenic	NA
chr1	21033441	21033442	0.500832676	0.750570842	-0.249738166	0.047367189	Intergenic	NA
chr1	21036933	21036934	0.848749515	0.634683777	0.214065738	0.005396791	Intergenic	NA
chr1	21040629	21040630	0.806946207	0.487632598	0.319313609	0.00319563	Intergenic	NA
chr1	21040655	21040656	0.806946207	0.487632598	0.319313609	0.008459629	Intergenic	NA
chr1	21040779	21040780	0.806946207	0.487632598	0.319313609	0.01332231	Intergenic	NA
chr1	21045806	21045807	0.152267546	0.950732285	-0.798464739	2.01E-08	Intergenic	NA
chr1	21045903	21045904	0.152267546	0.950732285	-0.798464739	0	Intergenic	NA
chr1	21058026	21058027	0.804490302	0.392717494	0.411772808	1.41E-09	Intergenic	NA
chr1	21058027	21058028	0.804490302	0.392717494	0.411772808	0.030632244	Intergenic	NA
chr1	21139906	21139907	0.733200211	0.961225866	-0.228025656	0.03504322	intron (ENSSSCT00000004549, intron 5 of 12)	ENSSSCG00000004114
chr1	21148931	21148932	0.340051632	0.688401433	-0.3483498	0.018445351	intron (ENSSSCT00000004553, intron 26 of 35)	ENSSSCG00000004114
chr1	21162048	21162049	0.593875993	0.834750612	-0.24087462	0.018834608	intron (ENSSSCT00000004549, intron 3 of 12)	ENSSSCG00000004114
chr1	21162049	21162050	0.593875993	0.834750612	-0.24087462	6.97E-06	intron (ENSSSCT00000004549, intron 3 of 12)	ENSSSCG00000004114
chr1	21163271	21163272	0.417081864	0.698124021	-0.281042157	0.031216233	intron (ENSSSCT00000004549, intron 3 of 12)	ENSSSCG00000004114
chr1	21163309	21163310	0.417081864	0.698124021	-0.281042157	0.019811497	intron (ENSSSCT00000004549, intron 3 of 12)	ENSSSCG00000004114
chr1	21167664	21167665	0.975708218	0.697180288	0.27852793	0.017968117	intron (ENSSSCT00000004549, intron 1 of 12)	ENSSSCG00000004114
chr1	21176968	21176969	0.074802492	0.676643687	-0.601841195	0.003539801	intron (ENSSSCT00000004553, intron 19 of 35)	ENSSSCG00000004114
chr1	21282915	21282916	0.510911085	0.809517805	-0.298606719	0.000385437	Intergenic	NA
chr1	21282922	21282923	0.510911085	0.809517805	-0.298606719	0.000965981	Intergenic	NA
chr1	21286653	21286654	0.807446306	0.472528314	0.334917991	0.022204599	Intergenic	NA
chr1	21319456	21319457	0.551227666	0.910437603	-0.359209937	0.000361482	3' UTR (ENSSSCT00000004552, exon 3 of 3)	ENSSSCG00000004117
chr1	21319544	21319545	0.551227666	0.910437603	-0.359209937	0.003700941	3' UTR (ENSSSCT00000004552, exon 3 of 3)	ENSSSCG00000004117
chr1	21326326	21326327	0.69407111	0.416216878	0.277854232	0.00388871	intron (ENSSSCT00000004552, intron 1 of 2)	ENSSSCG00000004117
chr1	21326328	21326329	0.69407111	0.416216878	0.277854232	0.002981346	intron (ENSSSCT00000004552, intron 1 of 2)	ENSSSCG00000004117
chr1	21326347	21326348	0.69407111	0.416216878	0.277854232	0	intron (ENSSSCT00000004552, intron 1 of 2)	ENSSSCG00000004117
chr1	21326348	21326349	0.69407111	0.416216878	0.277854232	0.008493978	intron (ENSSSCT00000004552, intron 1 of 2)	ENSSSCG00000004117
chr1	21332679	21332680	0.665416642	0.229336851	0.436079791	2.74E-05	intron (ENSSSCT00000004552, intron 1 of 2)	ENSSSCG00000004117
chr1	21332733	21332734	0.665416642	0.229336851	0.436079791	0.002521811	intron (ENSSSCT00000004552, intron 1 of 2)	ENSSSCG00000004117
chr1	21342286	21342287	0.169079997	0.401570562	-0.232490564	1.48E-06	promoter-TSS (ENSSSCT00000004552)	ENSSSCG00000004117
chr1	21342297	21342298	0.169079997	0.401570562	-0.232490564	4.24E-07	promoter-TSS (ENSSSCT00000004552)	ENSSSCG00000004117
chr1	21342300	21342301	0.179877195	0.390053959	-0.210176764	1.52E-06	promoter-TSS (ENSSSCT00000004552)	ENSSSCG00000004117
chr1	21342322	21342323	0.179877195	0.390053959	-0.210176764	6.43E-06	promoter-TSS (ENSSSCT00000004552)	ENSSSCG00000004117
chr1	21342327	21342328	0.179877195	0.390053959	-0.210176764	1.87E-06	promoter-TSS (ENSSSCT00000004552)	ENSSSCG00000004117
chr1	21342331	21342332	0.179877195	0.390053959	-0.210176764	1.52E-06	promoter-TSS (ENSSSCT00000004552)	ENSSSCG00000004117
chr1	21342345	21342346	0.205198747	0.428396548	-0.223197802	2.17E-07	promoter-TSS (ENSSSCT00000004552)	ENSSSCG00000004117
chr1	21342348	21342349	0.205198747	0.428396548	-0.223197802	2.37E-08	promoter-TSS (ENSSSCT00000004552)	ENSSSCG00000004117
chr1	21342353	21342354	0.205198747	0.428396548	-0.223197802	2.65E-08	promoter-TSS (ENSSSCT00000004552)	ENSSSCG00000004117
chr1	21342355	21342356	0.205198747	0.428396548	-0.223197802	2.91E-08	promoter-TSS (ENSSSCT00000004552)	ENSSSCG00000004117
chr1	21342362	21342363	0.203487208	0.451248548	-0.24776134	1.37E-08	promoter-TSS (ENSSSCT00000004552)	ENSSSCG00000004117
chr1	21342373	21342374	0.221629564	0.473862841	-0.252233277	0.000277074	promoter-TSS (ENSSSCT00000004552)	ENSSSCG00000004117
chr1	21342384	21342385	0.240702768	0.504634543	-0.263931776	2.61E-12	promoter-TSS (ENSSSCT00000004552)	ENSSSCG00000004117
chr1	21342394	21342395	0.240702768	0.504634543	-0.263931776	3.18E-06	promoter-TSS (ENSSSCT00000004552)	ENSSSCG00000004117
chr1	21342454	21342455	0.240702768	0.504634543	-0.263931776	0.013389041	promoter-TSS (ENSSSCT00000004552)	ENSSSCG00000004117
chr1	21342506	21342507	0.237930407	0.483727177	-0.24579677	0.015849545	promoter-TSS (ENSSSCT00000004552)	ENSSSCG00000004117
chr1	21342517	21342518	0.27579713	0.499998001	-0.224200871	0.001448963	promoter-TSS (ENSSSCT00000004552)	ENSSSCG00000004117
chr1	21365417	21365418	0.501666184	0.749789212	-0.248123029	6.90E-06	Intergenic	NA
chr1	21365418	21365419	0.501666184	0.749789212	-0.248123029	7.33E-07	Intergenic	NA
chr1	21365426	21365427	0.501666184	0.749789212	-0.248123029	3.80E-05	Intergenic	NA
chr1	21365427	21365428	0.508260061	0.741145218	-0.232885157	2.39E-06	Intergenic	NA
chr1	21365450	21365451	0.508260061	0.741145218	-0.232885157	0.018894408	Intergenic	NA
chr1	21365451	21365452	0.508260061	0.741145218	-0.232885157	4.32E-07	Intergenic	NA
chr1	21366312	21366313	0.218394526	0.442221224	-0.223826698	0.046412174	Intergenic	NA
chr1	21366331	21366332	0.218394526	0.442221224	-0.223826698	0.030664758	Intergenic	NA
chr1	21366438	21366439	0.180093383	0.397589679	-0.217496296	0.001200514	Intergenic	NA
chr1	21408339	21408340	0.880961763	0.629482265	0.251479498	3.66E-06	Intergenic	NA
chr1	21408340	21408341	0.880961763	0.629482265	0.251479498	0.020477979	Intergenic	NA
chr1	21434951	21434952	0.408465249	0.760470387	-0.352005138	0.016858149	Intergenic	NA
chr1	21434952	21434953	0.408465249	0.760470387	-0.352005138	0.000745239	Intergenic	NA
chr1	21434974	21434975	0.408465249	0.760470387	-0.352005138	0.009312261	Intergenic	NA
chr1	21435099	21435100	0.659273677	0.916329196	-0.257055519	3.14E-06	Intergenic	NA
chr1	21463231	21463232	0.971093595	0.741312113	0.229781482	0.038503352	Intergenic	NA
chr1	21483657	21483658	0.49934971	0.799133001	-0.299783291	0.007518042	intron (ENSSSCT00000004554, intron 6 of 6)	ENSSSCG00000004119
chr1	21483658	21483659	0.49934971	0.799133001	-0.299783291	0.012687907	intron (ENSSSCT00000004554, intron 6 of 6)	ENSSSCG00000004119
chr1	21483861	21483862	0.49934971	0.799133001	-0.299783291	0.018559382	intron (ENSSSCT00000004554, intron 6 of 6)	ENSSSCG00000004119
chr1	21499911	21499912	0.981673133	0.751541856	0.230131277	0.000238853	intron (ENSSSCT00000004554, intron 5 of 6)	ENSSSCG00000004119
chr1	21499912	21499913	0.981673133	0.751541856	0.230131277	0.002174301	intron (ENSSSCT00000004554, intron 5 of 6)	ENSSSCG00000004119
chr1	21514420	21514421	0.553394022	0.324915573	0.228478448	0.011544082	intron (ENSSSCT00000004554, intron 3 of 6)	ENSSSCG00000004119
chr1	21514421	21514422	0.553394022	0.324915573	0.228478448	2.10E-06	intron (ENSSSCT00000004554, intron 3 of 6)	ENSSSCG00000004119
chr1	21514472	21514473	0.518767066	0.313962331	0.204804735	0.000139182	intron (ENSSSCT00000004554, intron 3 of 6)	ENSSSCG00000004119
chr1	21514473	21514474	0.518767066	0.313962331	0.204804735	1.84E-06	intron (ENSSSCT00000004554, intron 3 of 6)	ENSSSCG00000004119
chr1	21514498	21514499	0.481331269	0.266334002	0.214997267	0.006871653	intron (ENSSSCT00000004554, intron 3 of 6)	ENSSSCG00000004119
chr1	21514499	21514500	0.481331269	0.266334002	0.214997267	0.000240879	intron (ENSSSCT00000004554, intron 3 of 6)	ENSSSCG00000004119
chr1	21514502	21514503	0.481331269	0.266334002	0.214997267	0.00462297	intron (ENSSSCT00000004554, intron 3 of 6)	ENSSSCG00000004119
chr1	21514503	21514504	0.481331269	0.266334002	0.214997267	1.14E-05	intron (ENSSSCT00000004554, intron 3 of 6)	ENSSSCG00000004119
chr1	21514528	21514529	0.481331269	0.266334002	0.214997267	3.59E-05	intron (ENSSSCT00000004554, intron 3 of 6)	ENSSSCG00000004119
chr1	21514529	21514530	0.481331269	0.266334002	0.214997267	4.06E-05	intron (ENSSSCT00000004554, intron 3 of 6)	ENSSSCG00000004119
chr1	21514539	21514540	0.481331269	0.266334002	0.214997267	1.72E-07	intron (ENSSSCT00000004554, intron 3 of 6)	ENSSSCG00000004119
chr1	21514540	21514541	0.481331269	0.266334002	0.214997267	1.38E-05	intron (ENSSSCT00000004554, intron 3 of 6)	ENSSSCG00000004119
chr1	21517286	21517287	0.677617745	0.897320163	-0.219702419	0.002403707	intron (ENSSSCT00000004554, intron 3 of 6)	ENSSSCG00000004119
chr1	21517287	21517288	0.677617745	0.897320163	-0.219702419	0.034606772	intron (ENSSSCT00000004554, intron 3 of 6)	ENSSSCG00000004119
chr1	21519202	21519203	0.304035385	0.609109529	-0.305074144	0.02208986	intron (ENSSSCT00000004554, intron 3 of 6)	ENSSSCG00000004119
chr1	21519302	21519303	0.304035385	0.609109529	-0.305074144	0.002042119	intron (ENSSSCT00000004554, intron 3 of 6)	ENSSSCG00000004119
chr1	21536657	21536658	0.951399265	0.661015728	0.290383537	0.001459016	intron (ENSSSCT00000004554, intron 3 of 6)	ENSSSCG00000004119
chr1	21590242	21590243	0.879888065	0.58422615	0.295661915	0.049768735	intron (ENSSSCT00000004554, intron 2 of 6)	ENSSSCG00000004119
chr1	21643542	21643543	0.816267994	0.60008452	0.216183474	0.014835379	intron (ENSSSCT00000004554, intron 2 of 6)	ENSSSCG00000004119
chr1	21643578	21643579	0.816267994	0.60008452	0.216183474	0.013418059	intron (ENSSSCT00000004554, intron 2 of 6)	ENSSSCG00000004119
chr1	21694618	21694619	0.607549956	0.952587983	-0.345038028	0.004419843	intron (ENSSSCT00000004554, intron 2 of 6)	ENSSSCG00000004119
chr1	21694619	21694620	0.607549956	0.952587983	-0.345038028	6.02E-08	intron (ENSSSCT00000004554, intron 2 of 6)	ENSSSCG00000004119
chr1	21701194	21701195	0.973379552	0.620643346	0.352736206	0.016499624	intron (ENSSSCT00000004554, intron 2 of 6)	ENSSSCG00000004119
chr1	21713988	21713989	0.980472809	0.747794493	0.232678316	2.07E-05	intron (ENSSSCT00000004554, intron 1 of 6)	ENSSSCG00000004119
chr1	21713989	21713990	0.980472809	0.747794493	0.232678316	1.54E-05	intron (ENSSSCT00000004554, intron 1 of 6)	ENSSSCG00000004119
chr1	21743978	21743979	0.736636554	0.267991341	0.468645213	3.97E-07	intron (ENSSSCT00000004554, intron 1 of 6)	ENSSSCG00000004119
chr1	21744162	21744163	0.758285772	0.279762704	0.478523068	5.61E-07	intron (ENSSSCT00000004554, intron 1 of 6)	ENSSSCG00000004119
chr1	21748972	21748973	0.934021873	0.558461057	0.375560817	3.60E-07	intron (ENSSSCT00000004554, intron 1 of 6)	ENSSSCG00000004119
chr1	21748973	21748974	0.934021873	0.558461057	0.375560817	0.000504397	intron (ENSSSCT00000004554, intron 1 of 6)	ENSSSCG00000004119
chr1	21768391	21768392	0.631647004	0.946404449	-0.314757445	0.000225597	intron (ENSSSCT00000004554, intron 1 of 6)	ENSSSCG00000004119
chr1	21768392	21768393	0.631647004	0.946404449	-0.314757445	0.02969679	intron (ENSSSCT00000004554, intron 1 of 6)	ENSSSCG00000004119
chr1	21768445	21768446	0.631647004	0.946404449	-0.314757445	0.000364879	intron (ENSSSCT00000004554, intron 1 of 6)	ENSSSCG00000004119
chr1	21768446	21768447	0.631647004	0.946404449	-0.314757445	0.00905131	intron (ENSSSCT00000004554, intron 1 of 6)	ENSSSCG00000004119
chr1	21827452	21827453	0.772786712	0.50375135	0.269035363	0.012388168	Intergenic	NA
chr1	21827500	21827501	0.772786712	0.50375135	0.269035363	0.018764281	Intergenic	NA
chr1	21827559	21827560	0.772786712	0.50375135	0.269035363	0.04372824	Intergenic	NA
chr1	21827645	21827646	0.772786712	0.50375135	0.269035363	0.027445251	Intergenic	NA
chr1	21827646	21827647	0.772786712	0.50375135	0.269035363	0.000984612	Intergenic	NA
chr1	21839895	21839896	0.508997952	0.809306263	-0.300308311	0.02275206	Intergenic	NA
chr1	21846606	21846607	0.738773798	0.954160103	-0.215386305	0.046989302	Intergenic	NA
chr1	21858702	21858703	0.666755798	0.879531058	-0.21277526	0.041187189	intron (ENSSSCT00000004555, intron 1 of 29)	ENSSSCG00000004120
chr1	21858703	21858704	0.666755798	0.879531058	-0.21277526	0.001915415	intron (ENSSSCT00000004555, intron 1 of 29)	ENSSSCG00000004120
chr1	21875888	21875889	0.758455764	0.392717494	0.36573827	2.58E-08	intron (ENSSSCT00000004555, intron 6 of 29)	ENSSSCG00000004120
chr1	21883626	21883627	0.476746651	0.702978778	-0.226232127	0.001347161	intron (ENSSSCT00000004555, intron 11 of 29)	ENSSSCG00000004120
chr1	21883627	21883628	0.476746651	0.702978778	-0.226232127	0.042763935	intron (ENSSSCT00000004555, intron 11 of 29)	ENSSSCG00000004120
chr1	21920739	21920740	0.223451325	0.513146658	-0.289695333	0.010986095	intron (ENSSSCT00000004555, intron 25 of 29)	ENSSSCG00000004120
chr1	21963486	21963487	0.720882071	0.509214186	0.211667885	0.012960871	Intergenic	NA
chr1	21973851	21973852	0.984962218	0.589126285	0.395835934	0.031607054	Intergenic	NA
chr1	21974117	21974118	0.561360891	0.777425032	-0.216064142	0.020889914	Intergenic	NA
chr1	21974241	21974242	0.561360891	0.777425032	-0.216064142	8.79E-08	Intergenic	NA
chr1	21982188	21982189	0.544348166	0.821666756	-0.27731859	0.032928835	Intergenic	NA
chr1	21985390	21985391	0.974267668	0.486814351	0.487453317	0.015998773	Intergenic	NA
chr1	22010606	22010607	0.971735651	0.618096155	0.353639495	2.67E-05	intron (ENSSSCT00000004556, intron 2 of 2)	ENSSSCG00000004121
chr1	22010607	22010608	0.971735651	0.618096155	0.353639495	0.002396923	intron (ENSSSCT00000004556, intron 2 of 2)	ENSSSCG00000004121
chr1	22016003	22016004	0.857416263	0.61500823	0.242408033	0.045885527	3' UTR (ENSSSCT00000004556, exon 3 of 3)	ENSSSCG00000004121
chr1	22016004	22016005	0.857416263	0.61500823	0.242408033	1.61E-05	3' UTR (ENSSSCT00000004556, exon 3 of 3)	ENSSSCG00000004121
chr1	22027387	22027388	0.68695307	0.369802835	0.317150235	0.01800497	Intergenic	NA
chr1	22027436	22027437	0.68695307	0.369802835	0.317150235	0.015984236	Intergenic	NA
chr1	22038857	22038858	0.94099041	0.738283829	0.202706581	0.016976357	Intergenic	NA
chr1	22042672	22042673	0.932835869	0.540323964	0.392511904	0.001204335	Intergenic	NA
chr1	22042673	22042674	0.932835869	0.540323964	0.392511904	7.43E-06	Intergenic	NA
chr1	22055377	22055378	0.848489278	0.641034762	0.207454516	0.002412292	intron (ENSSSCT00000004557, intron 1 of 3)	ENSSSCG00000004122
chr1	22055378	22055379	0.848489278	0.641034762	0.207454516	0.002643941	intron (ENSSSCT00000004557, intron 1 of 3)	ENSSSCG00000004122
chr1	22055439	22055440	0.872221924	0.641156011	0.231065913	0.006130004	intron (ENSSSCT00000004557, intron 1 of 3)	ENSSSCG00000004122
chr1	22055482	22055483	0.872221924	0.641156011	0.231065913	0.006344749	intron (ENSSSCT00000004557, intron 1 of 3)	ENSSSCG00000004122
chr1	22056885	22056886	0.859200862	0.539804767	0.319396095	0.000121793	intron (ENSSSCT00000004557, intron 1 of 3)	ENSSSCG00000004122
chr1	22056959	22056960	0.870831084	0.61417248	0.256658604	0.00747555	intron (ENSSSCT00000004557, intron 1 of 3)	ENSSSCG00000004122
chr1	22057772	22057773	0.684554584	0.229851422	0.454703162	0.001067033	intron (ENSSSCT00000004557, intron 1 of 3)	ENSSSCG00000004122
chr1	22057788	22057789	0.729444974	0.410776517	0.318668457	0.001567248	intron (ENSSSCT00000004557, intron 1 of 3)	ENSSSCG00000004122
chr1	22058039	22058040	0.80699114	0.485627954	0.321363185	1.57E-10	intron (ENSSSCT00000004557, intron 1 of 3)	ENSSSCG00000004122
chr1	22080200	22080201	0.974518078	0.648498904	0.326019174	0.009753681	intron (ENSSSCT00000004557, intron 1 of 3)	ENSSSCG00000004122
chr1	22080229	22080230	0.974518078	0.648498904	0.326019174	0.003126043	intron (ENSSSCT00000004557, intron 1 of 3)	ENSSSCG00000004122
chr1	22080695	22080696	0.863793084	0.392717494	0.47107559	0.007243255	intron (ENSSSCT00000004557, intron 1 of 3)	ENSSSCG00000004122
chr1	22080767	22080768	0.863793084	0.392717494	0.47107559	0.00013063	intron (ENSSSCT00000004557, intron 1 of 3)	ENSSSCG00000004122
chr1	22098173	22098174	0.59937381	0.844489025	-0.245115215	0.028423589	intron (ENSSSCT00000004557, intron 2 of 3)	ENSSSCG00000004122
chr1	22101640	22101641	0.418354001	0.975776735	-0.557422734	1.36E-06	intron (ENSSSCT00000004557, intron 2 of 3)	ENSSSCG00000004122
chr1	22101641	22101642	0.418354001	0.975776735	-0.557422734	2.05E-07	intron (ENSSSCT00000004557, intron 2 of 3)	ENSSSCG00000004122
chr1	22121300	22121301	0.689343214	0.45491277	0.234430444	0.011991645	intron (ENSSSCT00000004557, intron 2 of 3)	ENSSSCG00000004122
chr1	22129516	22129517	0.708745714	0.93830261	-0.229556896	0.001558123	intron (ENSSSCT00000004557, intron 3 of 3)	ENSSSCG00000004122
chr1	22143704	22143705	0.800778859	0.520011345	0.280767514	0.013914465	Intergenic	NA
chr1	22143705	22143706	0.800778859	0.520011345	0.280767514	0.012391253	Intergenic	NA
chr1	22143908	22143909	0.800778859	0.520011345	0.280767514	0.034185572	Intergenic	NA
chr1	22151759	22151760	0.968813283	0.525279978	0.443533305	0.017637082	Intergenic	NA
chr1	22170645	22170646	0.35965985	0.59463413	-0.234974281	0.00969203	Intergenic	NA
chr1	22178084	22178085	0.908611428	0.534650887	0.373960541	1.13E-06	Intergenic	NA
chr1	22180278	22180279	0.147357796	0.750235906	-0.60287811	1.39E-05	Intergenic	NA
chr1	22188797	22188798	0.475598748	0.744627471	-0.269028722	4.23E-05	Intergenic	NA
chr1	22188798	22188799	0.475598748	0.744627471	-0.269028722	0.000110753	Intergenic	NA
chr1	22198994	22198995	0.457191783	0.744118309	-0.286926526	0.015164525	Intergenic	NA
chr1	22199125	22199126	0.457191783	0.744118309	-0.286926526	3.04E-05	Intergenic	NA
chr1	22206380	22206381	0.395628493	0.73560886	-0.339980367	0.000998894	Intergenic	NA
chr1	22206386	22206387	0.395628493	0.73560886	-0.339980367	0.000717682	Intergenic	NA
chr1	22206406	22206407	0.395628493	0.73560886	-0.339980367	0.001228519	Intergenic	NA
chr1	22221109	22221110	0.53764521	0.282800152	0.254845059	3.47E-05	Intergenic	NA
chr1	22221130	22221131	0.53764521	0.282800152	0.254845059	0.000322595	Intergenic	NA
chr1	22222642	22222643	0.932786259	0.504218672	0.428567587	4.05E-12	Intergenic	NA
chr1	22222643	22222644	0.932786259	0.504218672	0.428567587	9.56E-10	Intergenic	NA
chr1	22274986	22274987	0.085727118	0.832330753	-0.746603635	0	Intergenic	NA
chr1	22274987	22274988	0.085727118	0.832330753	-0.746603635	2.97E-11	Intergenic	NA
chr1	22304357	22304358	0.688636559	0.465390676	0.223245883	0.012710612	Intergenic	NA
chr1	22304398	22304399	0.688636559	0.465390676	0.223245883	0.021309394	Intergenic	NA
chr1	22304404	22304405	0.688636559	0.465390676	0.223245883	0.006956795	Intergenic	NA
chr1	22304437	22304438	0.668595966	0.428784642	0.239811323	1.83E-07	Intergenic	NA
chr1	22304537	22304538	0.642870631	0.422769464	0.220101166	0.032101058	Intergenic	NA
chr1	22311018	22311019	0.838237276	0.6312934	0.206943876	3.43E-06	Intergenic	NA
chr1	22313330	22313331	0.667936434	0.954538893	-0.286602458	0.045338079	Intergenic	NA
chr1	22317564	22317565	0.6090278	0.830283362	-0.221255562	0.000698576	Intergenic	NA
chr1	22317565	22317566	0.6090278	0.830283362	-0.221255562	0.000515541	Intergenic	NA
chr1	22317808	22317809	0.527658364	0.880639399	-0.352981035	0.007020047	Intergenic	NA
chr1	22317809	22317810	0.527658364	0.880639399	-0.352981035	1.44E-08	Intergenic	NA
chr1	22317880	22317881	0.554355944	0.854931057	-0.300575113	0.002164114	Intergenic	NA
chr1	22340797	22340798	0.948042663	0.73833731	0.209705353	0.014277709	Intergenic	NA
chr1	22340816	22340817	0.948042663	0.73833731	0.209705353	0.019101197	Intergenic	NA
chr1	22340828	22340829	0.948042663	0.73833731	0.209705353	0.019009912	Intergenic	NA
chr1	22347621	22347622	0.512723704	0.87119317	-0.358469466	2.43E-07	Intergenic	NA
chr1	22347622	22347623	0.512723704	0.87119317	-0.358469466	1.71E-07	Intergenic	NA
chr1	22347623	22347624	0.512723704	0.87119317	-0.358469466	8.51E-07	Intergenic	NA
chr1	22347624	22347625	0.512723704	0.87119317	-0.358469466	2.02E-07	Intergenic	NA
chr1	22347654	22347655	0.512723704	0.87119317	-0.358469466	2.62E-09	Intergenic	NA
chr1	22347655	22347656	0.512723704	0.87119317	-0.358469466	0	Intergenic	NA
chr1	22347756	22347757	0.512723704	0.87119317	-0.358469466	0	Intergenic	NA
chr1	22347757	22347758	0.512723704	0.87119317	-0.358469466	0	Intergenic	NA
chr1	22347796	22347797	0.512723704	0.87119317	-0.358469466	5.24E-08	Intergenic	NA
chr1	22347797	22347798	0.512723704	0.87119317	-0.358469466	4.20E-06	Intergenic	NA
chr1	22350440	22350441	0.814499066	0.590479126	0.22401994	1.27E-08	Intergenic	NA
chr1	22358773	22358774	0.439671321	0.9114562	-0.471784879	3.82E-06	Intergenic	NA
chr1	22358774	22358775	0.439671321	0.9114562	-0.471784879	0.016665406	Intergenic	NA
chr1	22377586	22377587	0.606171365	0.899074497	-0.292903132	0.000439455	Intergenic	NA
chr1	22377587	22377588	0.606171365	0.899074497	-0.292903132	0.000284768	Intergenic	NA
chr1	22391745	22391746	0.832390693	0.601468489	0.230922204	0.039275745	Intergenic	NA
chr1	22391746	22391747	0.832390693	0.601468489	0.230922204	8.88E-16	Intergenic	NA
chr1	22400334	22400335	0.398783462	0.630126943	-0.231343481	0.03189284	Intergenic	NA
chr1	22400425	22400426	0.398783462	0.630126943	-0.231343481	0.010410093	Intergenic	NA
chr1	22403781	22403782	0.539483202	0.750470939	-0.210987737	5.20E-09	Intergenic	NA
chr1	22415451	22415452	0.69439318	0.462803263	0.231589917	7.76E-08	Intergenic	NA
chr1	22415452	22415453	0.69439318	0.462803263	0.231589917	4.17E-07	Intergenic	NA
chr1	22415540	22415541	0.69439318	0.462803263	0.231589917	1.80E-07	Intergenic	NA
chr1	22417942	22417943	0.826896313	0.596577456	0.230318856	0.029483845	Intergenic	NA
chr1	22429491	22429492	0.882205897	0.62936045	0.252845446	0.013937829	Intergenic	NA
chr1	22429492	22429493	0.882205897	0.62936045	0.252845446	1.40E-05	Intergenic	NA
chr1	22429584	22429585	0.871771259	0.670926563	0.200844697	0.003050809	Intergenic	NA
chr1	22432359	22432360	0.702755717	0.403493648	0.299262068	2.56E-05	Intergenic	NA
chr1	22432360	22432361	0.702755717	0.403493648	0.299262068	0.007266398	Intergenic	NA
chr1	22432442	22432443	0.702755717	0.403493648	0.299262068	0.006140403	Intergenic	NA
chr1	22432832	22432833	0.77141607	0.454683396	0.316732673	6.33E-05	Intergenic	NA
chr1	22432949	22432950	0.77141607	0.454683396	0.316732673	4.70E-05	Intergenic	NA
chr1	22435079	22435080	0.7604593	0.411513929	0.348945372	0.000129207	Intergenic	NA
chr1	22521605	22521606	0.61028896	0.865181249	-0.254892289	0.025174082	Intergenic	NA
chr1	22547446	22547447	0.63034921	0.377797934	0.252551276	0.004866857	Intergenic	NA
chr1	22547447	22547448	0.63034921	0.377797934	0.252551276	1.32E-08	Intergenic	NA
chr1	22547515	22547516	0.63034921	0.377797934	0.252551276	4.00E-10	Intergenic	NA
chr1	22547516	22547517	0.63034921	0.377797934	0.252551276	0.003953336	Intergenic	NA
chr1	22611580	22611581	0.885739064	0.677033851	0.208705213	0.011694115	Intergenic	NA
chr1	22623109	22623110	0.717608375	0.923003661	-0.205395286	0.026543508	Intergenic	NA
chr1	22623307	22623308	0.717608375	0.923003661	-0.205395286	0.000518074	Intergenic	NA
chr1	22636961	22636962	0.964842588	0.574808478	0.39003411	6.99E-06	Intergenic	NA
chr1	22637003	22637004	0.964842588	0.574808478	0.39003411	0	Intergenic	NA
chr1	22637103	22637104	0.964842588	0.574808478	0.39003411	0.017902424	Intergenic	NA
chr1	22637104	22637105	0.964842588	0.574808478	0.39003411	0	Intergenic	NA
chr1	22655361	22655362	0.403405184	0.719582954	-0.31617777	4.70E-12	Intergenic	NA
chr1	22655366	22655367	0.403405184	0.719582954	-0.31617777	5.25E-11	Intergenic	NA
chr1	22662837	22662838	0.496488568	0.919216755	-0.422728187	0.03666535	Intergenic	NA
chr1	22759964	22759965	0.922157282	0.652063396	0.270093885	0.02143525	Intergenic	NA
chr1	22759984	22759985	0.922157282	0.652063396	0.270093885	0.004972957	Intergenic	NA
chr1	22776268	22776269	0.956017903	0.491204703	0.4648132	5.22E-09	Intergenic	NA
chr1	22776269	22776270	0.956017903	0.491204703	0.4648132	0.000551205	Intergenic	NA
chr1	22942581	22942582	0.526189714	0.777658424	-0.251468709	0.009899558	Intergenic	NA
chr1	22971557	22971558	0.808150638	0.35073241	0.457418228	0.040270819	Intergenic	NA
chr1	22986806	22986807	0.840199069	0.368332597	0.471866472	0.01113459	Intergenic	NA
chr1	22987144	22987145	0.916459466	0.578460588	0.337998877	5.88E-14	Intergenic	NA
chr1	22987145	22987146	0.916459466	0.578460588	0.337998877	0.017885135	Intergenic	NA
chr1	22987279	22987280	0.916459466	0.578460588	0.337998877	0.016305692	Intergenic	NA
chr1	22987280	22987281	0.916459466	0.578460588	0.337998877	0	Intergenic	NA
chr1	22994319	22994320	0.774316369	0.400424635	0.373891733	0.026724047	Intergenic	NA
chr1	22994598	22994599	0.874271825	0.472528314	0.40174351	0.023618641	Intergenic	NA
chr1	22994599	22994600	0.874271825	0.472528314	0.40174351	0.000191766	Intergenic	NA
chr1	22998068	22998069	0.356592473	0.688445895	-0.331853421	6.17E-05	Intergenic	NA
chr1	22998120	22998121	0.356592473	0.688445895	-0.331853421	6.62E-05	Intergenic	NA
chr1	23015581	23015582	0.653625088	0.932602051	-0.278976963	0.042337513	intron (ENSSSCT00000004558, intron 17 of 20)	ENSSSCG00000004123
chr1	23015589	23015590	0.653625088	0.932602051	-0.278976963	0.001613698	intron (ENSSSCT00000004558, intron 17 of 20)	ENSSSCG00000004123
chr1	23024726	23024727	0.697036887	0.913799015	-0.216762128	0.044579036	intron (ENSSSCT00000004558, intron 15 of 20)	ENSSSCG00000004123
chr1	23024727	23024728	0.697036887	0.913799015	-0.216762128	0.035574371	intron (ENSSSCT00000004558, intron 15 of 20)	ENSSSCG00000004123
chr1	23039525	23039526	0.727175081	0.941101723	-0.213926642	0.034244119	intron (ENSSSCT00000004558, intron 11 of 20)	ENSSSCG00000004123
chr1	23039581	23039582	0.727175081	0.941101723	-0.213926642	0.000494498	intron (ENSSSCT00000004558, intron 11 of 20)	ENSSSCG00000004123
chr1	23039643	23039644	0.727175081	0.941101723	-0.213926642	5.34E-05	intron (ENSSSCT00000004558, intron 11 of 20)	ENSSSCG00000004123
chr1	23041168	23041169	0.848138173	0.637157961	0.210980212	0.00598506	intron (ENSSSCT00000004558, intron 11 of 20)	ENSSSCG00000004123
chr1	23041337	23041338	0.848138173	0.637157961	0.210980212	0.014505084	intron (ENSSSCT00000004558, intron 11 of 20)	ENSSSCG00000004123
chr1	23057294	23057295	0.559171813	0.958615565	-0.399443753	0.001499962	intron (ENSSSCT00000004558, intron 7 of 20)	ENSSSCG00000004123
chr1	23057295	23057296	0.559171813	0.958615565	-0.399443753	0.000410569	intron (ENSSSCT00000004558, intron 7 of 20)	ENSSSCG00000004123
chr1	23058677	23058678	0.516340875	0.718980046	-0.20263917	0.000324797	intron (ENSSSCT00000004558, intron 7 of 20)	ENSSSCG00000004123
chr1	23071606	23071607	0.445051589	0.848007402	-0.402955813	2.42E-08	intron (ENSSSCT00000004558, intron 5 of 20)	ENSSSCG00000004123
chr1	23088723	23088724	0.573718858	0.887842153	-0.314123295	0.017765265	intron (ENSSSCT00000004558, intron 4 of 20)	ENSSSCG00000004123
chr1	23093779	23093780	0.08709016	0.535679816	-0.448589656	4.20E-08	intron (ENSSSCT00000004558, intron 3 of 20)	ENSSSCG00000004123
chr1	23095149	23095150	0.603326585	0.894685638	-0.291359053	0.013859582	intron (ENSSSCT00000004558, intron 2 of 20)	ENSSSCG00000004123
chr1	23095161	23095162	0.603326585	0.894685638	-0.291359053	0.025863853	intron (ENSSSCT00000004558, intron 2 of 20)	ENSSSCG00000004123
chr1	23099258	23099259	0.839431621	0.547922597	0.291509024	4.11E-06	intron (ENSSSCT00000004558, intron 1 of 20)	ENSSSCG00000004123
chr1	23161861	23161862	0.271734006	0.972771412	-0.701037406	4.94E-05	Intergenic	NA
chr1	23163436	23163437	0.393306602	0.595490587	-0.202183984	0.006593168	Intergenic	NA
chr1	23163504	23163505	0.393306602	0.595490587	-0.202183984	0.015782663	Intergenic	NA
chr1	23168564	23168565	0.849218067	0.535056271	0.314161796	0	Intergenic	NA
chr1	23168565	23168566	0.849218067	0.535056271	0.314161796	0.033141627	Intergenic	NA
chr1	23168583	23168584	0.849218067	0.535056271	0.314161796	2.22E-16	Intergenic	NA
chr1	23168708	23168709	0.849218067	0.535056271	0.314161796	4.25E-12	Intergenic	NA
chr1	23168709	23168710	0.849218067	0.535056271	0.314161796	2.69E-05	Intergenic	NA
chr1	23172993	23172994	0.648791253	0.919836925	-0.271045672	0.000395711	Intergenic	NA
chr1	23173028	23173029	0.648791253	0.919836925	-0.271045672	0.013032877	Intergenic	NA
chr1	23173029	23173030	0.648791253	0.919836925	-0.271045672	1.23E-06	Intergenic	NA
chr1	23174719	23174720	0.966469943	0.562631306	0.403838637	0.002613533	Intergenic	NA
chr1	23238841	23238842	0.825593261	0.581532724	0.244060537	0.025951044	Intergenic	NA
chr1	23238896	23238897	0.878054701	0.570821071	0.307233629	0.018325496	Intergenic	NA
chr1	23249269	23249270	0.713888961	0.961471288	-0.247582327	1.27E-05	intron (ENSSSCT00000030687, intron 7 of 7)	ENSSSCG00000026681
chr1	23249313	23249314	0.697173071	0.956266028	-0.259092956	0.028213996	intron (ENSSSCT00000030687, intron 7 of 7)	ENSSSCG00000026681
chr1	23249324	23249325	0.697173071	0.956266028	-0.259092956	0.015199166	intron (ENSSSCT00000030687, intron 7 of 7)	ENSSSCG00000026681
chr1	23249339	23249340	0.697173071	0.956266028	-0.259092956	0.009737357	intron (ENSSSCT00000030687, intron 7 of 7)	ENSSSCG00000026681
chr1	23249344	23249345	0.697173071	0.956266028	-0.259092956	0.017751983	intron (ENSSSCT00000030687, intron 7 of 7)	ENSSSCG00000026681
chr1	23249471	23249472	0.721566215	0.951335018	-0.229768803	0.000149769	intron (ENSSSCT00000030687, intron 7 of 7)	ENSSSCG00000026681
chr1	23288893	23288894	0.869137679	0.633809285	0.235328394	6.48E-05	Intergenic	NA
chr1	23288894	23288895	0.869137679	0.633809285	0.235328394	0.047557497	Intergenic	NA
chr1	23288923	23288924	0.869137679	0.633809285	0.235328394	4.76E-05	Intergenic	NA
chr1	23298020	23298021	0.865415075	0.6160634	0.249351674	0.016887934	Intergenic	NA
chr1	23298021	23298022	0.865415075	0.6160634	0.249351674	0.039662893	Intergenic	NA
chr1	23298174	23298175	0.881089086	0.652183241	0.228905844	8.49E-05	Intergenic	NA
chr1	23298175	23298176	0.881089086	0.652183241	0.228905844	0.008498117	Intergenic	NA
chr1	23298192	23298193	0.881089086	0.652183241	0.228905844	0.013844838	Intergenic	NA
chr1	23328393	23328394	0.591304018	0.852403442	-0.261099423	0.007055362	Intergenic	NA
chr1	23429093	23429094	0.826541737	0.607980705	0.218561032	6.22E-07	Intergenic	NA
chr1	23429162	23429163	0.862756661	0.628278287	0.234478374	0.021571194	Intergenic	NA
chr1	23429165	23429166	0.862756661	0.628278287	0.234478374	0.027082021	Intergenic	NA
chr1	23429376	23429377	0.864299125	0.6521192	0.212179924	2.53E-11	Intergenic	NA
chr1	23429377	23429378	0.864299125	0.6521192	0.212179924	0.000985483	Intergenic	NA
chr1	23433965	23433966	0.663800093	0.411513929	0.252286164	7.43E-05	Intergenic	NA
chr1	23449530	23449531	0.316411094	0.783162688	-0.466751594	0.000278166	Intergenic	NA
chr1	23449531	23449532	0.316411094	0.783162688	-0.466751594	2.13E-10	Intergenic	NA
chr1	23449714	23449715	0.316411094	0.783162688	-0.466751594	0.000193584	Intergenic	NA
chr1	23449715	23449716	0.316411094	0.783162688	-0.466751594	2.99E-06	Intergenic	NA
chr1	23470321	23470322	0.91589832	0.684597226	0.231301094	0.00472724	Intergenic	NA
chr1	23470330	23470331	0.91589832	0.684597226	0.231301094	0.002347581	Intergenic	NA
chr1	23470368	23470369	0.91589832	0.684597226	0.231301094	0.004574402	Intergenic	NA
chr1	23470399	23470400	0.91589832	0.684597226	0.231301094	0.001839038	Intergenic	NA
chr1	23495784	23495785	0.685243671	0.466811232	0.218432439	0.000315687	intron (ENSSSCT00000004560, intron 1 of 1)	ENSSSCG00000004125
chr1	23495785	23495786	0.685243671	0.466811232	0.218432439	0.003481506	intron (ENSSSCT00000004560, intron 1 of 1)	ENSSSCG00000004125
chr1	23503218	23503219	0.666005824	0.878434766	-0.212428942	0.000140068	intron (ENSSSCT00000004560, intron 1 of 1)	ENSSSCG00000004125
chr1	23599693	23599694	0.703720109	0.962080452	-0.258360343	0	Intergenic	NA
chr1	23599694	23599695	0.703720109	0.962080452	-0.258360343	0.032368346	Intergenic	NA
chr1	23621462	23621463	0.409289471	0.611312082	-0.202022612	0.031454789	Intergenic	NA
chr1	23646926	23646927	0.957610456	0.675803105	0.281807351	0.0484339	Intergenic	NA
chr1	23656090	23656091	0.639057098	0.869780838	-0.23072374	6.26E-05	Intergenic	NA
chr1	23657423	23657424	0.949770898	0.72766515	0.222105748	0.012159546	Intergenic	NA
chr1	23693678	23693679	0.731137918	0.931947781	-0.200809863	0.000694325	intron (ENSSSCT00000004562, intron 1 of 2)	ENSSSCG00000004127
chr1	23705762	23705763	0.803964474	0.465402655	0.338561819	0.027599518	intron (ENSSSCT00000004562, intron 2 of 2)	ENSSSCG00000004127
chr1	23705837	23705838	0.736310409	0.401652453	0.334657956	2.47E-05	exon (ENSSSCT00000004562, exon 3 of 3)	ENSSSCG00000004127
chr1	23705862	23705863	0.744471996	0.293019146	0.451452851	7.88E-10	exon (ENSSSCT00000004562, exon 3 of 3)	ENSSSCG00000004127
chr1	23706011	23706012	0.434982097	0.213302913	0.221679185	5.38E-06	exon (ENSSSCT00000004562, exon 3 of 3)	ENSSSCG00000004127
chr1	23710162	23710163	0.460046691	0.699960672	-0.23991398	0.026980814	TTS (ENSSSCT00000004563)	ENSSSCG00000004128
chr1	23710214	23710215	0.460046691	0.699960672	-0.23991398	0.004399697	TTS (ENSSSCT00000004563)	ENSSSCG00000004128
chr1	23733927	23733928	0.941277562	0.684214993	0.257062569	6.00E-15	intron (ENSSSCT00000004563, intron 5 of 7)	ENSSSCG00000004128
chr1	23733928	23733929	0.941277562	0.684214993	0.257062569	0.017924889	intron (ENSSSCT00000004563, intron 5 of 7)	ENSSSCG00000004128
chr1	23753117	23753118	0.638482583	0.870244723	-0.23176214	0.034352322	Intergenic	NA
chr1	23753118	23753119	0.638482583	0.870244723	-0.23176214	1.70E-06	Intergenic	NA
chr1	23753124	23753125	0.638482583	0.870244723	-0.23176214	1.76E-06	Intergenic	NA
chr1	23753266	23753267	0.615949328	0.866351561	-0.250402233	0.00033822	Intergenic	NA
chr1	23753334	23753335	0.613197432	0.847510043	-0.23431261	5.98E-07	Intergenic	NA
chr1	23753335	23753336	0.613197432	0.847510043	-0.23431261	3.66E-14	Intergenic	NA
chr1	23774632	23774633	0.534313015	0.790224348	-0.255911334	0.042445819	intron (ENSSSCT00000004567, intron 11 of 11)	ENSSSCG00000004132
chr1	23774702	23774703	0.534313015	0.790224348	-0.255911334	0.009706143	intron (ENSSSCT00000004567, intron 11 of 11)	ENSSSCG00000004132
chr1	23774703	23774704	0.534313015	0.790224348	-0.255911334	0.002209821	intron (ENSSSCT00000004567, intron 11 of 11)	ENSSSCG00000004132
chr1	23843492	23843493	0.923105454	0.665019239	0.258086215	0.018977201	intron (ENSSSCT00000004567, intron 8 of 11)	ENSSSCG00000004132
chr1	23843493	23843494	0.923105454	0.665019239	0.258086215	0.018977201	intron (ENSSSCT00000004567, intron 8 of 11)	ENSSSCG00000004132
chr1	23873506	23873507	0.552133508	0.843539037	-0.291405529	5.31E-12	intron (ENSSSCT00000004567, intron 2 of 11)	ENSSSCG00000004132
chr1	23873507	23873508	0.552133508	0.843539037	-0.291405529	1.75E-06	intron (ENSSSCT00000004567, intron 2 of 11)	ENSSSCG00000004132
chr1	23873537	23873538	0.552133508	0.843539037	-0.291405529	6.08E-05	intron (ENSSSCT00000004567, intron 2 of 11)	ENSSSCG00000004132
chr1	23873637	23873638	0.508822834	0.831984821	-0.323161987	0.001792088	intron (ENSSSCT00000004567, intron 2 of 11)	ENSSSCG00000004132
chr1	23873718	23873719	0.388606667	0.783619716	-0.395013049	5.44E-09	intron (ENSSSCT00000004567, intron 2 of 11)	ENSSSCG00000004132
chr1	23873719	23873720	0.388606667	0.783619716	-0.395013049	0.000202932	intron (ENSSSCT00000004567, intron 2 of 11)	ENSSSCG00000004132
chr1	23873728	23873729	0.388606667	0.783619716	-0.395013049	7.41E-07	intron (ENSSSCT00000004567, intron 2 of 11)	ENSSSCG00000004132
chr1	23873729	23873730	0.388606667	0.783619716	-0.395013049	2.64E-06	intron (ENSSSCT00000004567, intron 2 of 11)	ENSSSCG00000004132
chr1	23873745	23873746	0.388606667	0.783619716	-0.395013049	7.41E-07	intron (ENSSSCT00000004567, intron 2 of 11)	ENSSSCG00000004132
chr1	23873746	23873747	0.388606667	0.783619716	-0.395013049	1.58E-09	intron (ENSSSCT00000004567, intron 2 of 11)	ENSSSCG00000004132
chr1	23881024	23881025	0.786897461	0.560860995	0.226036466	0.000563642	intron (ENSSSCT00000004567, intron 2 of 11)	ENSSSCG00000004132
chr1	23881124	23881125	0.786897461	0.560860995	0.226036466	0.000549743	intron (ENSSSCT00000004567, intron 2 of 11)	ENSSSCG00000004132
chr1	23881125	23881126	0.786897461	0.560860995	0.226036466	0.000198742	intron (ENSSSCT00000004567, intron 2 of 11)	ENSSSCG00000004132
chr1	23956257	23956258	0.888269109	0.683040368	0.205228742	0.002174587	Intergenic	NA
chr1	23956258	23956259	0.888269109	0.683040368	0.205228742	0.000374572	Intergenic	NA
chr1	23962019	23962020	0.830487219	0.568110938	0.262376281	0.013882638	Intergenic	NA
chr1	23962150	23962151	0.830487219	0.568110938	0.262376281	1.00E-05	Intergenic	NA
chr1	23965116	23965117	0.682008185	0.477852675	0.20415551	0.002254819	Intergenic	NA
chr1	23965117	23965118	0.682008185	0.477852675	0.20415551	0.014239437	Intergenic	NA
chr1	23965159	23965160	0.677009031	0.438762393	0.238246639	0.000117906	Intergenic	NA
chr1	23965160	23965161	0.677009031	0.438762393	0.238246639	0.002820318	Intergenic	NA
chr1	23990263	23990264	0.914395378	0.59747233	0.316923048	0.036563158	Intergenic	NA
chr1	23990264	23990265	0.914395378	0.59747233	0.316923048	1.30E-09	Intergenic	NA
chr1	23990294	23990295	0.914395378	0.59747233	0.316923048	0.002246178	Intergenic	NA
chr1	23990295	23990296	0.914395378	0.59747233	0.316923048	1.78E-08	Intergenic	NA
chr1	24006415	24006416	0.973379552	0.090480437	0.882899115	1.84E-10	Intergenic	NA
chr1	24010755	24010756	0.549331013	0.313294086	0.236036927	0.01122771	Intergenic	NA
chr1	24010821	24010822	0.549331013	0.313294086	0.236036927	0.007408263	Intergenic	NA
chr1	24013217	24013218	0.825657691	0.604505775	0.221151916	0.032088215	Intergenic	NA
chr1	24013218	24013219	0.825657691	0.604505775	0.221151916	0.037380496	Intergenic	NA
chr1	24035392	24035393	0.712822877	0.236454992	0.476367885	0.015278335	Intergenic	NA
chr1	24038837	24038838	0.743957181	0.442433428	0.301523754	1.28E-06	Intergenic	NA
chr1	24038838	24038839	0.743957181	0.442433428	0.301523754	0.004379352	Intergenic	NA
chr1	24038888	24038889	0.743957181	0.442433428	0.301523754	0.001235888	Intergenic	NA
chr1	24038889	24038890	0.743957181	0.442433428	0.301523754	2.36E-07	Intergenic	NA
chr1	24038951	24038952	0.743957181	0.442433428	0.301523754	2.27E-07	Intergenic	NA
chr1	24042357	24042358	0.917763553	0.597478463	0.32028509	4.03E-09	Intergenic	NA
chr1	24042368	24042369	0.917763553	0.597478463	0.32028509	1.72E-08	Intergenic	NA
chr1	24042369	24042370	0.917763553	0.597478463	0.32028509	3.40E-09	Intergenic	NA
chr1	24064776	24064777	0.844767577	0.635428304	0.209339273	0.016860754	Intergenic	NA
chr1	24066101	24066102	0.958737101	0.695035832	0.263701269	0.000127764	Intergenic	NA
chr1	24085936	24085937	0.910419795	0.615972744	0.294447051	0.000732995	Intergenic	NA
chr1	24110130	24110131	0.866711206	0.624269044	0.242442162	0.011539937	Intergenic	NA
chr1	24110155	24110156	0.866711206	0.624269044	0.242442162	0.013919088	Intergenic	NA
chr1	24117811	24117812	0.688564771	0.248999805	0.439564966	0.002952886	Intergenic	NA
chr1	24125043	24125044	0.595522147	0.384279441	0.211242706	0.010398083	Intergenic	NA
chr1	24131144	24131145	0.092188247	0.796657984	-0.704469737	0.000428004	intron (ENSSSCT00000004568, intron 1 of 6)	ENSSSCG00000004133
chr1	24132932	24132933	0.601278761	0.826356716	-0.225077955	0.004246982	intron (ENSSSCT00000004568, intron 1 of 6)	ENSSSCG00000004133
chr1	24132933	24132934	0.601278761	0.826356716	-0.225077955	0.001526938	intron (ENSSSCT00000004568, intron 1 of 6)	ENSSSCG00000004133
chr1	24133163	24133164	0.601278761	0.826356716	-0.225077955	0.032104695	intron (ENSSSCT00000004568, intron 1 of 6)	ENSSSCG00000004133
chr1	24158269	24158270	0.965445586	0.728445095	0.237000491	0.005504838	intron (ENSSSCT00000004569, intron 10 of 11)	ENSSSCG00000004134
chr1	24161813	24161814	0.749678425	0.95034699	-0.200668564	0.022684769	intron (ENSSSCT00000004569, intron 10 of 11)	ENSSSCG00000004134
chr1	24164062	24164063	0.97229671	0.670204905	0.302091806	1.94E-06	intron (ENSSSCT00000004569, intron 9 of 11)	ENSSSCG00000004134
chr1	24164089	24164090	0.97229671	0.670204905	0.302091806	2.32E-06	intron (ENSSSCT00000004569, intron 9 of 11)	ENSSSCG00000004134
chr1	24176551	24176552	0.868271082	0.622475767	0.245795315	2.71E-05	intron (ENSSSCT00000004569, intron 2 of 11)	ENSSSCG00000004134
chr1	24181238	24181239	0.969371669	0.720183268	0.249188401	0.004215778	intron (ENSSSCT00000004569, intron 1 of 11)	ENSSSCG00000004134
chr1	24181294	24181295	0.969371669	0.720183268	0.249188401	0.025503294	intron (ENSSSCT00000004569, intron 1 of 11)	ENSSSCG00000004134
chr1	24220586	24220587	0.70098216	0.919342684	-0.218360524	0.031087331	Intergenic	NA
chr1	24249133	24249134	0.478710883	0.700387189	-0.221676306	0.006979942	Intergenic	NA
chr1	24249169	24249170	0.443155873	0.649004905	-0.205849032	1.78E-09	Intergenic	NA
chr1	24279349	24279350	0.590679836	0.821675898	-0.230996061	0.015155504	Intergenic	NA
chr1	24433569	24433570	0.86423402	0.655703887	0.208530133	0.030326493	Intergenic	NA
chr1	24452310	24452311	0.660343945	0.887071644	-0.226727699	0.003856513	Intergenic	NA
chr1	24459436	24459437	0.954454998	0.698954554	0.255500444	0.007800912	Intergenic	NA
chr1	24465620	24465621	0.29776603	0.558738503	-0.260972473	1.10E-05	Intergenic	NA
chr1	24479150	24479151	0.695137776	0.921896842	-0.226759066	0.039995165	Intergenic	NA
chr1	24527518	24527519	0.849093791	0.614324209	0.234769582	0.00593644	Intergenic	NA
chr1	24529183	24529184	0.348556754	0.683800656	-0.335243902	0.001645854	Intergenic	NA
chr1	24529184	24529185	0.348556754	0.683800656	-0.335243902	0.002015401	Intergenic	NA
chr1	24529208	24529209	0.348556754	0.683800656	-0.335243902	0.001702643	Intergenic	NA
chr1	24532842	24532843	0.922801903	0.45106431	0.471737593	0.000532169	Intergenic	NA
chr1	24578511	24578512	0.095111664	0.574856078	-0.479744414	0.000591694	Intergenic	NA
chr1	24578512	24578513	0.095111664	0.574856078	-0.479744414	5.18E-06	Intergenic	NA
chr1	24578590	24578591	0.095111664	0.574856078	-0.479744414	8.04E-11	Intergenic	NA
chr1	24578591	24578592	0.095111664	0.574856078	-0.479744414	2.12E-05	Intergenic	NA
chr1	24585870	24585871	0.473227468	0.954160103	-0.480932635	0.000229161	Intergenic	NA
chr1	24585916	24585917	0.473227468	0.954160103	-0.480932635	8.47E-07	Intergenic	NA
chr1	24588531	24588532	0.672091708	0.946075285	-0.273983577	1.11E-09	Intergenic	NA
chr1	24588614	24588615	0.672091708	0.946075285	-0.273983577	0.02322091	Intergenic	NA
chr1	24588630	24588631	0.672091708	0.946075285	-0.273983577	5.55E-08	Intergenic	NA
chr1	24588633	24588634	0.672091708	0.946075285	-0.273983577	5.39E-09	Intergenic	NA
chr1	24646084	24646085	0.736301158	0.976167439	-0.239866281	1.64E-05	Intergenic	NA
chr1	24646136	24646137	0.736301158	0.976167439	-0.239866281	1.84E-05	Intergenic	NA
chr1	24651012	24651013	0.485671394	0.719036706	-0.233365312	0.00082754	Intergenic	NA
chr1	24651021	24651022	0.485671394	0.719036706	-0.233365312	0.003238473	Intergenic	NA
chr1	24661588	24661589	0.745552239	0.949193012	-0.203640773	0.003848324	Intergenic	NA
chr1	24661589	24661590	0.745552239	0.949193012	-0.203640773	0.004464877	Intergenic	NA
chr1	24661597	24661598	0.745552239	0.949193012	-0.203640773	0.003877647	Intergenic	NA
chr1	24661598	24661599	0.745552239	0.949193012	-0.203640773	0.004464877	Intergenic	NA
chr1	24661630	24661631	0.745552239	0.949193012	-0.203640773	0.003848324	Intergenic	NA
chr1	24661631	24661632	0.745552239	0.949193012	-0.203640773	0.004492556	Intergenic	NA
chr1	24661636	24661637	0.745552239	0.949193012	-0.203640773	0.004368446	Intergenic	NA
chr1	24661637	24661638	0.745552239	0.949193012	-0.203640773	0.004714691	Intergenic	NA
chr1	24661657	24661658	0.737627379	0.939741669	-0.20211429	0.000609062	Intergenic	NA
chr1	24661658	24661659	0.737627379	0.939741669	-0.20211429	0.000449343	Intergenic	NA
chr1	24661663	24661664	0.737627379	0.939741669	-0.20211429	0.00061791	Intergenic	NA
chr1	24661664	24661665	0.737627379	0.939741669	-0.20211429	0.000449343	Intergenic	NA
chr1	24661676	24661677	0.737627379	0.939741669	-0.20211429	0.000449343	Intergenic	NA
chr1	24661681	24661682	0.737627379	0.939741669	-0.20211429	0.000475983	Intergenic	NA
chr1	24661684	24661685	0.737627379	0.939741669	-0.20211429	0.000437764	Intergenic	NA
chr1	24667765	24667766	0.922442545	0.586295559	0.336146986	0.001730579	Intergenic	NA
chr1	24667796	24667797	0.922442545	0.586295559	0.336146986	0.000667602	Intergenic	NA
chr1	24670830	24670831	0.427525151	0.633470757	-0.205945606	0.013275401	Intergenic	NA
chr1	24671063	24671064	0.608720194	0.955509481	-0.346789287	0.002948283	Intergenic	NA
chr1	24684165	24684166	0.260791403	0.627087008	-0.366295605	0.003566038	Intergenic	NA
chr1	24684329	24684330	0.260791403	0.627087008	-0.366295605	0.030847703	Intergenic	NA
chr1	24705128	24705129	0.415706986	0.629952728	-0.214245741	0.001507833	Intergenic	NA
chr1	24710797	24710798	0.419681283	0.778699877	-0.359018595	0.019907426	Intergenic	NA
chr1	24710798	24710799	0.404999875	0.730351993	-0.325352118	0.01665275	Intergenic	NA
chr1	24796232	24796233	0.77675943	0.566268941	0.21049049	0.009374719	Intergenic	NA
chr1	24798732	24798733	0.926084037	0.592786352	0.333297685	0.000550977	Intergenic	NA
chr1	24798766	24798767	0.926084037	0.592786352	0.333297685	0.000324063	Intergenic	NA
chr1	24798864	24798865	0.928367188	0.605848122	0.322519065	0.000329099	Intergenic	NA
chr1	24803059	24803060	0.17903538	0.955509481	-0.776474101	0	Intergenic	NA
chr1	24803060	24803061	0.17903538	0.955509481	-0.776474101	4.18E-07	Intergenic	NA
chr1	24805414	24805415	0.654207344	0.863043706	-0.208836363	0.031687571	Intergenic	NA
chr1	24805415	24805416	0.654207344	0.863043706	-0.208836363	0.001373726	Intergenic	NA
chr1	24807956	24807957	0.660120307	0.860979632	-0.200859325	2.79E-05	Intergenic	NA
chr1	24836477	24836478	0.440190537	0.890342597	-0.45015206	0.000123027	Intergenic	NA
chr1	24836555	24836556	0.440190537	0.890342597	-0.45015206	0.011163264	Intergenic	NA
chr1	24839832	24839833	0.46168587	0.733029125	-0.271343255	0.000665032	Intergenic	NA
chr1	24839833	24839834	0.46168587	0.733029125	-0.271343255	0.001979165	Intergenic	NA
chr1	24840031	24840032	0.4287267	0.652027961	-0.223301261	0.006503845	Intergenic	NA
chr1	24840099	24840100	0.387105416	0.645747572	-0.258642156	0.025273492	Intergenic	NA
chr1	24841342	24841343	0.550215418	0.759334038	-0.209118619	0.01900128	Intergenic	NA
chr1	24841343	24841344	0.550215418	0.759334038	-0.209118619	0.005493492	Intergenic	NA
chr1	24914640	24914641	0.924497308	0.700729226	0.223768082	6.42E-06	Intergenic	NA
chr1	24914655	24914656	0.924497308	0.700729226	0.223768082	6.42E-06	Intergenic	NA
chr1	24917126	24917127	0.947231946	0.739855033	0.207376914	0.001656981	Intergenic	NA
chr1	24917128	24917129	0.947231946	0.739855033	0.207376914	0.001617864	Intergenic	NA
chr1	24963736	24963737	0.873866567	0.566445226	0.307421341	0.003521454	Intergenic	NA
chr1	24963737	24963738	0.873866567	0.566445226	0.307421341	0.038690977	Intergenic	NA
chr1	24963747	24963748	0.873866567	0.566445226	0.307421341	0.000780016	Intergenic	NA
chr1	24963748	24963749	0.873866567	0.566445226	0.307421341	0.001687914	Intergenic	NA
chr1	25004554	25004555	0.974969049	0.658126201	0.316842848	0.001380843	Intergenic	NA
chr1	25004555	25004556	0.974969049	0.658126201	0.316842848	4.48E-07	Intergenic	NA
chr1	25018216	25018217	0.660296651	0.955509481	-0.295212831	0.000781215	Intergenic	NA
chr1	25019492	25019493	0.911072868	0.628733972	0.282338897	5.85E-05	Intergenic	NA
chr1	25019493	25019494	0.911072868	0.628733972	0.282338897	2.02E-05	Intergenic	NA
chr1	25019507	25019508	0.911072868	0.628733972	0.282338897	0.000163896	Intergenic	NA
chr1	25019508	25019509	0.911072868	0.628733972	0.282338897	1.94E-05	Intergenic	NA
chr1	25019545	25019546	0.911072868	0.628733972	0.282338897	5.41E-06	Intergenic	NA
chr1	25019546	25019547	0.911072868	0.628733972	0.282338897	0	Intergenic	NA
chr1	25022642	25022643	0.712385654	0.941588977	-0.229203323	0.000954119	Intergenic	NA
chr1	25030818	25030819	0.578318989	0.313663457	0.264655532	0.023205064	Intergenic	NA
chr1	25039927	25039928	0.678454177	0.404010823	0.274443354	0.029101868	Intergenic	NA
chr1	25040096	25040097	0.800177763	0.535652424	0.264525338	3.16E-06	Intergenic	NA
chr1	25040101	25040102	0.800177763	0.535652424	0.264525338	6.91E-07	Intergenic	NA
chr1	25040159	25040160	0.800177763	0.535652424	0.264525338	0.003517316	Intergenic	NA
chr1	25040167	25040168	0.800177763	0.535652424	0.264525338	0.004483409	Intergenic	NA
chr1	25047980	25047981	0.884464363	0.662632665	0.221831698	0.033864162	Intergenic	NA
chr1	25055522	25055523	0.732881912	0.954160103	-0.221278191	1.64E-05	Intergenic	NA
chr1	25055523	25055524	0.732881912	0.954160103	-0.221278191	0.017852821	Intergenic	NA
chr1	25090218	25090219	0.556202645	0.811926207	-0.255723563	4.75E-05	Intergenic	NA
chr1	25090252	25090253	0.556202645	0.811926207	-0.255723563	0.000480886	Intergenic	NA
chr1	25090253	25090254	0.556202645	0.811926207	-0.255723563	0.025098323	Intergenic	NA
chr1	25103689	25103690	0.095919706	0.676643687	-0.580723981	0.007570489	Intergenic	NA
chr1	25108488	25108489	0.815775855	0.559676201	0.256099653	0.048523963	Intergenic	NA
chr1	25116489	25116490	0.679638146	0.966559899	-0.286921753	9.37E-06	Intergenic	NA
chr1	25121089	25121090	0.617793398	0.871245937	-0.253452539	0.01260187	Intergenic	NA
chr1	25121090	25121091	0.617793398	0.871245937	-0.253452539	0.004720833	Intergenic	NA
chr1	25121220	25121221	0.617793398	0.871245937	-0.253452539	3.27E-06	Intergenic	NA
chr1	25121221	25121222	0.617793398	0.871245937	-0.253452539	0.038748127	Intergenic	NA
chr1	25156128	25156129	0.971093595	0.405302775	0.56579082	0.004957923	Intergenic	NA
chr1	25168527	25168528	0.819196503	0.505046925	0.314149577	0.000228521	Intergenic	NA
chr1	25168775	25168776	0.891409295	0.676240798	0.215168497	0.000913593	Intergenic	NA
chr1	25174516	25174517	0.732839109	0.952587983	-0.219748874	0.007523043	Intergenic	NA
chr1	25183588	25183589	0.491129388	0.735316779	-0.244187392	0.002565335	Intergenic	NA
chr1	25183607	25183608	0.53923275	0.792391501	-0.253158751	2.61E-06	Intergenic	NA
chr1	25183608	25183609	0.53923275	0.792391501	-0.253158751	0.012588848	Intergenic	NA
chr1	25202013	25202014	0.847460665	0.636271409	0.211189256	0.000189045	Intergenic	NA
chr1	25202014	25202015	0.847460665	0.636271409	0.211189256	0.028203596	Intergenic	NA
chr1	25214530	25214531	0.651765765	0.902706647	-0.250940882	0.037878547	Intergenic	NA
chr1	25214531	25214532	0.651765765	0.902706647	-0.250940882	0.006546461	Intergenic	NA
chr1	25273185	25273186	0.739629296	0.383011097	0.356618198	0.004206606	Intergenic	NA
chr1	25273307	25273308	0.739629296	0.383011097	0.356618198	0.007704175	Intergenic	NA
chr1	25275269	25275270	0.59814984	0.169428504	0.428721336	0.004963848	Intergenic	NA
chr1	25292940	25292941	0.808796294	0.597305223	0.211491071	0.009219115	intron (ENSSSCT00000004574, intron 1 of 21)	ENSSSCG00000004139
chr1	25295952	25295953	0.832109693	0.570083939	0.262025755	0.01916749	intron (ENSSSCT00000004574, intron 1 of 21)	ENSSSCG00000004139
chr1	25295953	25295954	0.832109693	0.570083939	0.262025755	0.000300171	intron (ENSSSCT00000004574, intron 1 of 21)	ENSSSCG00000004139
chr1	25350134	25350135	0.845284148	0.599517122	0.245767025	9.56E-05	intron (ENSSSCT00000004574, intron 2 of 21)	ENSSSCG00000004139
chr1	25350344	25350345	0.845284148	0.599517122	0.245767025	0.028112376	intron (ENSSSCT00000004574, intron 2 of 21)	ENSSSCG00000004139
chr1	25358502	25358503	0.839032674	0.630384502	0.208648172	0.001005705	intron (ENSSSCT00000004574, intron 3 of 21)	ENSSSCG00000004139
chr1	25358637	25358638	0.839032674	0.630384502	0.208648172	0.010525577	intron (ENSSSCT00000004574, intron 3 of 21)	ENSSSCG00000004139
chr1	25465911	25465912	0.534375756	0.894767378	-0.360391622	0.043603005	Intergenic	NA
chr1	25488206	25488207	0.530366486	0.813971262	-0.283604777	0.000146608	Intergenic	NA
chr1	25521465	25521466	0.5391354	0.898234756	-0.359099356	0.000143955	intron (ENSSSCT00000004575, intron 4 of 5)	ENSSSCG00000004140
chr1	25523437	25523438	0.980389692	0.721749604	0.258640088	0.006868062	intron (ENSSSCT00000004575, intron 4 of 5)	ENSSSCG00000004140
chr1	25528134	25528135	0.579272374	0.793884564	-0.21461219	2.93E-06	intron (ENSSSCT00000004575, intron 4 of 5)	ENSSSCG00000004140
chr1	25544563	25544564	0.655935822	0.979145734	-0.323209912	7.23E-12	Intergenic	NA
chr1	25544564	25544565	0.655935822	0.979145734	-0.323209912	0.014364797	Intergenic	NA
chr1	25580998	25580999	0.867663514	0.664604773	0.203058742	0.000432716	Intergenic	NA
chr1	25580999	25581000	0.867663514	0.664604773	0.203058742	0.049698976	Intergenic	NA
chr1	25581160	25581161	0.867663514	0.664604773	0.203058742	0.042017401	Intergenic	NA
chr1	25581188	25581189	0.867663514	0.664604773	0.203058742	0.038765499	Intergenic	NA
chr1	25583130	25583131	0.871884083	0.631384164	0.24049992	0.00101238	Intergenic	NA
chr1	25583203	25583204	0.871884083	0.631384164	0.24049992	0.00079778	Intergenic	NA
chr1	25584129	25584130	0.786667973	0.500922854	0.285745119	0.037496874	Intergenic	NA
chr1	25584130	25584131	0.786667973	0.500922854	0.285745119	0.001208047	Intergenic	NA
chr1	25584138	25584139	0.786667973	0.500922854	0.285745119	0.022248654	Intergenic	NA
chr1	25584139	25584140	0.786667973	0.500922854	0.285745119	0.007964956	Intergenic	NA
chr1	25584177	25584178	0.786667973	0.500922854	0.285745119	0.030255313	Intergenic	NA
chr1	25589972	25589973	0.432625152	0.64639378	-0.213768628	0.021594877	Intergenic	NA
chr1	25666784	25666785	0.09647911	0.369131209	-0.272652099	0.022396403	Intergenic	NA
chr1	25666785	25666786	0.09647911	0.369131209	-0.272652099	0.049432804	Intergenic	NA
chr1	25712904	25712905	0.9523384	0.744623272	0.207715128	0.004683828	Intergenic	NA
chr1	25765584	25765585	0.815083194	0.556384776	0.258698418	0.005920219	Intergenic	NA
chr1	25765646	25765647	0.815083194	0.556384776	0.258698418	0.040984245	Intergenic	NA
chr1	25765765	25765766	0.815083194	0.556384776	0.258698418	0.027378313	Intergenic	NA
chr1	25766368	25766369	0.956196662	0.73541458	0.220782082	9.84E-07	Intergenic	NA
chr1	25818314	25818315	0.971807426	0.732189797	0.239617629	7.17E-06	intron (ENSSSCT00000004576, intron 1 of 2)	ENSSSCG00000004141
chr1	25822668	25822669	0.625296963	0.279321399	0.345975564	0.049889694	intron (ENSSSCT00000004576, intron 1 of 2)	ENSSSCG00000004141
chr1	25822723	25822724	0.625296963	0.279321399	0.345975564	5.23E-05	intron (ENSSSCT00000004576, intron 1 of 2)	ENSSSCG00000004141
chr1	25832064	25832065	0.871304719	0.62064825	0.250656469	7.69E-13	Intergenic	NA
chr1	25835917	25835918	0.844648772	0.643718092	0.20093068	0.048210574	Intergenic	NA
chr1	25835947	25835948	0.844648772	0.643718092	0.20093068	0.002535695	Intergenic	NA
chr1	25846392	25846393	0.575985775	0.804176588	-0.228190814	0.000438896	Intergenic	NA
chr1	25850655	25850656	0.490644277	0.817683911	-0.327039633	0.022474001	Intergenic	NA
chr1	25937041	25937042	0.590896142	0.81517841	-0.224282268	0.000372901	Intergenic	NA
chr1	25984234	25984235	0.680855327	0.384712947	0.29614238	0.045958448	Intergenic	NA
chr1	26096088	26096089	0.571125259	0.820280606	-0.249155347	0.011458219	Intergenic	NA
chr1	26096089	26096090	0.571125259	0.820280606	-0.249155347	0.029117996	Intergenic	NA
chr1	26104834	26104835	0.481356883	0.227437635	0.253919248	0.001099832	Intergenic	NA
chr1	26113502	26113503	0.871619285	0.639092558	0.232526727	0.043514309	Intergenic	NA
chr1	26113507	26113508	0.871619285	0.639092558	0.232526727	0.036910951	Intergenic	NA
chr1	26124741	26124742	0.293204235	0.7211883	-0.427984065	0.025965541	Intergenic	NA
chr1	26127447	26127448	0.688121225	0.901812086	-0.21369086	0.011879345	Intergenic	NA
chr1	26127448	26127449	0.688121225	0.901812086	-0.21369086	0.006706641	Intergenic	NA
chr1	26134566	26134567	0.120106628	0.487946729	-0.367840102	0.001986457	Intergenic	NA
chr1	26134567	26134568	0.120106628	0.487946729	-0.367840102	3.31E-05	Intergenic	NA
chr1	26142782	26142783	0.704963739	0.931394465	-0.226430726	0.00024913	Intergenic	NA
chr1	26142783	26142784	0.704963739	0.931394465	-0.226430726	0.002166406	Intergenic	NA
chr1	26153707	26153708	0.971093595	0.440052845	0.53104075	0.010152265	Intergenic	NA
chr1	26154767	26154768	0.616805571	0.950732285	-0.333926713	0.012255964	Intergenic	NA
chr1	26161801	26161802	0.518079836	0.73503298	-0.216953144	0.031053941	Intergenic	NA
chr1	26162083	26162084	0.443136094	0.791751405	-0.348615311	0.000274388	Intergenic	NA
chr1	26195952	26195953	0.093058769	0.295360172	-0.202301403	0.013581641	Intergenic	NA
chr1	26209009	26209010	0.723743305	0.952656366	-0.228913061	0.017061087	Intergenic	NA
chr1	26209018	26209019	0.723743305	0.952656366	-0.228913061	0.008450947	Intergenic	NA
chr1	26209082	26209083	0.723743305	0.952656366	-0.228913061	0.002796261	Intergenic	NA
chr1	26209083	26209084	0.723743305	0.952656366	-0.228913061	0.001754443	Intergenic	NA
chr1	26282803	26282804	0.633659331	0.861669022	-0.228009691	0.002892937	Intergenic	NA
chr1	26286667	26286668	0.664326905	0.404253577	0.260073328	2.42E-09	Intergenic	NA
chr1	26307954	26307955	0.77761171	0.523949477	0.253662232	6.07E-05	Intergenic	NA
chr1	26307987	26307988	0.77761171	0.523949477	0.253662232	7.63E-08	Intergenic	NA
chr1	26307988	26307989	0.77761171	0.523949477	0.253662232	0.011627923	Intergenic	NA
chr1	26328993	26328994	0.526726881	0.908753085	-0.382026204	4.09E-07	Intergenic	NA
chr1	26329018	26329019	0.526726881	0.908753085	-0.382026204	2.32E-07	Intergenic	NA
chr1	26345054	26345055	0.675476597	0.385204876	0.290271721	0.008903711	Intergenic	NA
chr1	26345055	26345056	0.675476597	0.385204876	0.290271721	0.00902524	Intergenic	NA
chr1	26387736	26387737	0.203942088	0.42922989	-0.225287802	0.016885529	Intergenic	NA
chr1	26395878	26395879	0.794699278	0.594330001	0.200369277	0.000221204	Intergenic	NA
chr1	26421138	26421139	0.5291837	0.972771412	-0.443587712	0.033623441	Intergenic	NA
chr1	26422017	26422018	0.817674387	0.617421217	0.20025317	0.001504983	Intergenic	NA
chr1	26432814	26432815	0.567331491	0.841818745	-0.274487255	0.011995964	Intergenic	NA
chr1	26432867	26432868	0.567331491	0.841818745	-0.274487255	0.029907837	Intergenic	NA
chr1	26434273	26434274	0.54791251	0.950732285	-0.402819775	0.020981391	Intergenic	NA
chr1	26434274	26434275	0.54791251	0.950732285	-0.402819775	1.36E-05	Intergenic	NA
chr1	26448467	26448468	0.450120004	0.915327829	-0.465207825	0.000830663	Intergenic	NA
chr1	26448468	26448469	0.450120004	0.915327829	-0.465207825	9.28E-06	Intergenic	NA
chr1	26467607	26467608	0.900689431	0.678731286	0.221958145	0.00045844	Intergenic	NA
chr1	26467745	26467746	0.900689431	0.678731286	0.221958145	0.00725955	Intergenic	NA
chr1	26467795	26467796	0.900689431	0.678731286	0.221958145	0.00296066	Intergenic	NA
chr1	26467796	26467797	0.900689431	0.678731286	0.221958145	2.45E-08	Intergenic	NA
chr1	26471911	26471912	0.692222962	0.950732285	-0.258509323	0.010807252	Intergenic	NA
chr1	26471971	26471972	0.692222962	0.950732285	-0.258509323	0.007219459	Intergenic	NA
chr1	26473155	26473156	0.615471079	0.890342597	-0.274871518	0.048148721	Intergenic	NA
chr1	26473156	26473157	0.615471079	0.890342597	-0.274871518	1.97E-05	Intergenic	NA
chr1	26475685	26475686	0.620346816	0.840000261	-0.219653445	0.022201794	Intergenic	NA
chr1	26479405	26479406	0.516454765	0.915476185	-0.399021421	6.04E-06	Intergenic	NA
chr1	26479406	26479407	0.516454765	0.915476185	-0.399021421	0.004571676	Intergenic	NA
chr1	26479423	26479424	0.516454765	0.915476185	-0.399021421	1.98E-06	Intergenic	NA
chr1	26479424	26479425	0.516454765	0.915476185	-0.399021421	6.87E-12	Intergenic	NA
chr1	26479618	26479619	0.516454765	0.915476185	-0.399021421	1.12E-07	Intergenic	NA
chr1	26479619	26479620	0.516454765	0.915476185	-0.399021421	0.000162289	Intergenic	NA
chr1	26486069	26486070	0.513392817	0.809065492	-0.295672675	0.040409073	Intergenic	NA
chr1	26492188	26492189	0.905150788	0.392717494	0.512433293	3.02E-06	Intergenic	NA
chr1	26492189	26492190	0.905150788	0.392717494	0.512433293	0.003427339	Intergenic	NA
chr1	26501043	26501044	0.40566522	0.798892386	-0.393227166	0.012853	Intergenic	NA
chr1	26501104	26501105	0.40566522	0.798892386	-0.393227166	0.000168747	Intergenic	NA
chr1	26514279	26514280	0.93581182	0.734268898	0.201542922	0.00051109	Intergenic	NA
chr1	26514280	26514281	0.93581182	0.734268898	0.201542922	0.035745597	Intergenic	NA
chr1	26514437	26514438	0.93581182	0.734268898	0.201542922	0.019598167	Intergenic	NA
chr1	26515704	26515705	0.701308277	0.909511847	-0.20820357	0.004282052	Intergenic	NA
chr1	26515729	26515730	0.701308277	0.909511847	-0.20820357	0.005652599	Intergenic	NA
chr1	26564445	26564446	0.515508133	0.957530248	-0.442022114	0.002137733	Intergenic	NA
chr1	26564662	26564663	0.562228836	0.957132482	-0.394903646	0.001930087	Intergenic	NA
chr1	26564663	26564664	0.562228836	0.957132482	-0.394903646	0.002245201	Intergenic	NA
chr1	26564780	26564781	0.3852785	0.955270883	-0.569992383	5.83E-10	Intergenic	NA
chr1	26564781	26564782	0.3852785	0.955270883	-0.569992383	9.88E-08	Intergenic	NA
chr1	26570707	26570708	0.158375806	0.582975742	-0.424599936	1.81E-05	Intergenic	NA
chr1	26570708	26570709	0.158375806	0.582975742	-0.424599936	0.000409578	Intergenic	NA
chr1	26570880	26570881	0.15292607	0.425406411	-0.272480341	0.004284861	Intergenic	NA
chr1	26570881	26570882	0.15292607	0.425406411	-0.272480341	0.000203379	Intergenic	NA
chr1	26589502	26589503	0.849660445	0.611155034	0.238505412	0.031986814	Intergenic	NA
chr1	26622954	26622955	0.880063685	0.616776442	0.263287243	0.016836099	Intergenic	NA
chr1	26622955	26622956	0.880063685	0.616776442	0.263287243	0	Intergenic	NA
chr1	26624770	26624771	0.479000232	0.810234361	-0.331234129	0.002718989	Intergenic	NA
chr1	26624771	26624772	0.479000232	0.810234361	-0.331234129	0.00434813	Intergenic	NA
chr1	26650513	26650514	0.191371773	0.707471831	-0.516100057	0.017859602	Intergenic	NA
chr1	26702909	26702910	0.672118729	0.955509481	-0.283390752	0.038407507	Intergenic	NA
chr1	26747575	26747576	0.94784943	0.277535301	0.670314128	6.35E-14	Intergenic	NA
chr1	26747576	26747577	0.94784943	0.277535301	0.670314128	3.65E-06	Intergenic	NA
chr1	26756609	26756610	0.640179282	0.858582808	-0.218403526	5.37E-06	Intergenic	NA
chr1	26828559	26828560	0.620128318	0.851518456	-0.231390138	0.001728043	Intergenic	NA
chr1	26828560	26828561	0.620128318	0.851518456	-0.231390138	0.001721153	Intergenic	NA
chr1	26828674	26828675	0.620128318	0.851518456	-0.231390138	0.037057248	Intergenic	NA
chr1	26848042	26848043	0.292920769	0.643726437	-0.350805667	2.07E-05	Intergenic	NA
chr1	26849869	26849870	0.98794357	0.703928806	0.284014764	0.038067269	Intergenic	NA
chr1	26867010	26867011	0.59414692	0.888688596	-0.294541676	7.19E-05	Intergenic	NA
chr1	26950501	26950502	0.575003277	0.935056329	-0.360053052	0.000647069	Intergenic	NA
chr1	26950689	26950690	0.575003277	0.935056329	-0.360053052	0.00120004	Intergenic	NA
chr1	26951477	26951478	0.712385654	0.922071345	-0.209685691	5.30E-05	Intergenic	NA
chr1	27043375	27043376	0.4847991	0.842735342	-0.357936242	0.000254357	Intergenic	NA
chr1	27044956	27044957	0.809146493	0.544333757	0.264812736	0.002041182	Intergenic	NA
chr1	27054064	27054065	0.704494576	0.349240046	0.35525453	0.000458159	Intergenic	NA
chr1	27054065	27054066	0.704494576	0.349240046	0.35525453	0.047912508	Intergenic	NA
chr1	27167618	27167619	0.938422557	0.64629856	0.292123997	8.54E-05	Intergenic	NA
chr1	27167619	27167620	0.938422557	0.64629856	0.292123997	0.002091157	Intergenic	NA
chr1	27167696	27167697	0.938422557	0.64629856	0.292123997	0.008452654	Intergenic	NA
chr1	27179493	27179494	0.866619058	0.530283006	0.336336052	0.001317239	Intergenic	NA
chr1	27179515	27179516	0.866619058	0.530283006	0.336336052	0.00143575	Intergenic	NA
chr1	27179529	27179530	0.866619058	0.530283006	0.336336052	0.004775009	Intergenic	NA
chr1	27179578	27179579	0.866619058	0.530283006	0.336336052	0.000118635	Intergenic	NA
chr1	27182311	27182312	0.573369688	0.294106661	0.279263027	0.017548347	Intergenic	NA
chr1	27183031	27183032	0.673104314	0.901552269	-0.228447955	0.000824446	Intergenic	NA
chr1	27183087	27183088	0.673104314	0.901552269	-0.228447955	0.000944196	Intergenic	NA
chr1	27183168	27183169	0.673104314	0.901552269	-0.228447955	0.005981157	Intergenic	NA
chr1	27188360	27188361	0.63889447	0.972771412	-0.333876942	0.016661465	Intergenic	NA
chr1	27199041	27199042	0.480007903	0.864115701	-0.384107798	0.039189945	Intergenic	NA
chr1	27199042	27199043	0.480007903	0.864115701	-0.384107798	3.17E-09	Intergenic	NA
chr1	27202718	27202719	0.279243694	0.486812558	-0.207568864	0.005830434	Intergenic	NA
chr1	27205650	27205651	0.595073424	0.795310814	-0.200237389	0.008908126	Intergenic	NA
chr1	27205675	27205676	0.595073424	0.795310814	-0.200237389	0.006586536	Intergenic	NA
chr1	27205676	27205677	0.595073424	0.795310814	-0.200237389	0.044557358	Intergenic	NA
chr1	27270265	27270266	0.778053554	0.530575475	0.24747808	0.013920361	Intergenic	NA
chr1	27270266	27270267	0.778053554	0.530575475	0.24747808	0.012325356	Intergenic	NA
chr1	27314410	27314411	0.899179268	0.467155677	0.432023591	0.000802151	Intergenic	NA
chr1	27348395	27348396	0.880085419	0.46549744	0.414587979	7.28E-13	Intergenic	NA
chr1	27348396	27348397	0.880085419	0.46549744	0.414587979	0.01789619	Intergenic	NA
chr1	27353546	27353547	0.760021818	0.537381613	0.222640206	1.14E-09	Intergenic	NA
chr1	27353736	27353737	0.760021818	0.537381613	0.222640206	0.026389726	Intergenic	NA
chr1	27383974	27383975	0.973745238	0.755929851	0.217815387	0.019777062	Intergenic	NA
chr1	27383975	27383976	0.973745238	0.755929851	0.217815387	0.01873975	Intergenic	NA
chr1	27474221	27474222	0.61822822	0.87022661	-0.25199839	0.006851621	Intergenic	NA
chr1	27474222	27474223	0.61822822	0.87022661	-0.25199839	0.000389511	Intergenic	NA
chr1	27491906	27491907	0.949770898	0.387317517	0.562453381	9.37E-10	Intergenic	NA
chr1	27491907	27491908	0.949770898	0.387317517	0.562453381	0.000834561	Intergenic	NA
chr1	27499936	27499937	0.852608793	0.257751946	0.594856846	0.000121717	Intergenic	NA
chr1	27514419	27514420	0.977291456	0.568370064	0.408921392	0.039665912	Intergenic	NA
chr1	27517782	27517783	0.544389266	0.844999276	-0.30061001	0.00021022	Intergenic	NA
chr1	27523760	27523761	0.057042215	0.571394329	-0.514352115	9.55E-07	Intergenic	NA
chr1	27523761	27523762	0.057042215	0.571394329	-0.514352115	2.99E-06	Intergenic	NA
chr1	27530125	27530126	0.961201406	0.645161865	0.316039541	6.69E-05	Intergenic	NA
chr1	27530151	27530152	0.961201406	0.645161865	0.316039541	8.22E-05	Intergenic	NA
chr1	27541934	27541935	0.887875511	0.596644006	0.291231505	1.43E-05	Intergenic	NA
chr1	27541988	27541989	0.887875511	0.596644006	0.291231505	1.43E-05	Intergenic	NA
chr1	27541989	27541990	0.887875511	0.596644006	0.291231505	0.010491847	Intergenic	NA
chr1	27542050	27542051	0.887875511	0.596644006	0.291231505	2.54E-05	Intergenic	NA
chr1	27542180	27542181	0.887875511	0.596644006	0.291231505	0.012151109	Intergenic	NA
chr1	27542181	27542182	0.887875511	0.596644006	0.291231505	0.011336185	Intergenic	NA
chr1	27557701	27557702	0.73957288	0.365999439	0.373573441	0.01135207	Intergenic	NA
chr1	27604226	27604227	0.412110892	0.638527554	-0.226416661	0.004737991	Intergenic	NA
chr1	27631199	27631200	0.610658918	0.819395403	-0.208736485	0.018099579	Intergenic	NA
chr1	27631248	27631249	0.610658918	0.819395403	-0.208736485	0.038047953	Intergenic	NA
chr1	27633374	27633375	0.935498231	0.632832978	0.302665253	0.000268748	Intergenic	NA
chr1	27633375	27633376	0.935498231	0.632832978	0.302665253	0.011613658	Intergenic	NA
chr1	27635570	27635571	0.460388534	0.732059219	-0.271670685	9.99E-06	Intergenic	NA
chr1	27635571	27635572	0.460388534	0.732059219	-0.271670685	0.019073742	Intergenic	NA
chr1	27643170	27643171	0.781560918	0.54485972	0.236701199	0.049743365	Intergenic	NA
chr1	27643204	27643205	0.781560918	0.54485972	0.236701199	0.000969238	Intergenic	NA
chr1	27666000	27666001	0.835400185	0.60766696	0.227733225	1.08E-06	Intergenic	NA
chr1	27666236	27666237	0.835400185	0.60766696	0.227733225	0.030729811	Intergenic	NA
chr1	27672943	27672944	0.061459092	0.419045784	-0.357586692	0.003885707	Intergenic	NA
chr1	27672944	27672945	0.061459092	0.419045784	-0.357586692	0.000268453	Intergenic	NA
chr1	27680608	27680609	0.629949744	0.842678678	-0.212728934	0.028312866	Intergenic	NA
chr1	27690636	27690637	0.769121268	0.499460601	0.269660667	0.001257625	Intergenic	NA
chr1	27690757	27690758	0.769121268	0.499460601	0.269660667	0.002882301	Intergenic	NA
chr1	27741826	27741827	0.864903763	0.519321441	0.345582322	3.61E-05	Intergenic	NA
chr1	27741827	27741828	0.864903763	0.519321441	0.345582322	0.012550482	Intergenic	NA
chr1	27742002	27742003	0.864903763	0.519321441	0.345582322	3.38E-05	Intergenic	NA
chr1	27742003	27742004	0.864903763	0.519321441	0.345582322	0.001640805	Intergenic	NA
chr1	27744402	27744403	0.928238502	0.698343801	0.229894701	0.000568124	Intergenic	NA
chr1	27744491	27744492	0.928238502	0.698343801	0.229894701	0.000555474	Intergenic	NA
chr1	27755304	27755305	0.894620871	0.691193188	0.203427683	0.010758698	Intergenic	NA
chr1	27776187	27776188	0.521282115	0.845557134	-0.324275019	1.07E-14	Intergenic	NA
chr1	27776188	27776189	0.521282115	0.845557134	-0.324275019	0.01041302	Intergenic	NA
chr1	27837483	27837484	0.629163264	0.928838891	-0.299675627	0.002429434	Intergenic	NA
chr1	27837484	27837485	0.629163264	0.928838891	-0.299675627	0.014597065	Intergenic	NA
chr1	27842548	27842549	0.986067934	0.636325084	0.34974285	0.02001728	Intergenic	NA
chr1	27848747	27848748	0.871352923	0.585911261	0.285441662	0	Intergenic	NA
chr1	27848748	27848749	0.871352923	0.585911261	0.285441662	0.027771435	Intergenic	NA
chr1	27858573	27858574	0.89144374	0.63319727	0.258246469	0.003822006	Intergenic	NA
chr1	27858811	27858812	0.911656176	0.614743906	0.296912269	6.21E-07	Intergenic	NA
chr1	27858812	27858813	0.911656176	0.614743906	0.296912269	5.59E-05	Intergenic	NA
chr1	27861672	27861673	0.885875848	0.595539653	0.290336195	2.08E-13	Intergenic	NA
chr1	27862977	27862978	0.969151928	0.76489009	0.204261838	0.005098212	Intergenic	NA
chr1	27862994	27862995	0.969151928	0.76489009	0.204261838	0.004179607	Intergenic	NA
chr1	27869747	27869748	0.848548014	0.648158226	0.200389787	6.00E-13	Intergenic	NA
chr1	27869748	27869749	0.848548014	0.648158226	0.200389787	0.038781552	Intergenic	NA
chr1	28011400	28011401	0.568283402	0.139990124	0.428293278	0.04369763	Intergenic	NA
chr1	28039258	28039259	0.601699655	0.821990827	-0.220291172	0.000483395	Intergenic	NA
chr1	28044587	28044588	0.578587392	0.896281201	-0.31769381	0.005820195	Intergenic	NA
chr1	28044588	28044589	0.578587392	0.896281201	-0.31769381	0.025832709	Intergenic	NA
chr1	28044725	28044726	0.578587392	0.896281201	-0.31769381	1.22E-05	Intergenic	NA
chr1	28063023	28063024	0.955706928	0.750014262	0.205692666	1.97E-07	Intergenic	NA
chr1	28073245	28073246	0.376553894	0.668630194	-0.2920763	5.13E-05	Intergenic	NA
chr1	28073331	28073332	0.376553894	0.668630194	-0.2920763	0.018121582	Intergenic	NA
chr1	28073332	28073333	0.376553894	0.668630194	-0.2920763	0.023784224	Intergenic	NA
chr1	28091371	28091372	0.913371945	0.612658007	0.300713937	0.004097208	Intergenic	NA
chr1	28091372	28091373	0.913371945	0.612658007	0.300713937	4.36E-08	Intergenic	NA
chr1	28091577	28091578	0.904805248	0.688931504	0.215873745	0.023169421	Intergenic	NA
chr1	28097365	28097366	0.580491766	0.866797577	-0.28630581	0.003895744	Intergenic	NA
chr1	28097373	28097374	0.580491766	0.866797577	-0.28630581	0.00702186	Intergenic	NA
chr1	28155229	28155230	0.474658667	0.715810803	-0.241152136	0.044971428	Intergenic	NA
chr1	28211533	28211534	0.866168691	0.65236157	0.213807121	0.000440338	Intergenic	NA
chr1	28211577	28211578	0.866168691	0.65236157	0.213807121	0.0078396	Intergenic	NA
chr1	28211605	28211606	0.866168691	0.65236157	0.213807121	0.001136394	Intergenic	NA
chr1	28211615	28211616	0.866168691	0.65236157	0.213807121	0.003047443	Intergenic	NA
chr1	28217074	28217075	0.858100008	0.656970442	0.201129566	0.018011914	Intergenic	NA
chr1	28283326	28283327	0.477513275	0.722556124	-0.245042849	0.047768521	Intergenic	NA
chr1	28312166	28312167	0.968140632	0.531260874	0.436879758	0.002364606	Intergenic	NA
chr1	28326306	28326307	0.472923439	0.253247445	0.219675994	0.02376781	Intergenic	NA
chr1	28334952	28334953	0.936570277	0.723279262	0.213291015	8.12E-06	Intergenic	NA
chr1	28380544	28380545	0.64501799	0.85663761	-0.21161962	0.021050509	intron (ENSSSCT00000004578, intron 1 of 8)	ENSSSCG00000004143
chr1	28385194	28385195	0.70005659	0.414722546	0.285334045	0.007475933	intron (ENSSSCT00000004578, intron 2 of 8)	ENSSSCG00000004143
chr1	28403679	28403680	0.971093595	0.51419091	0.456902686	0	intron (ENSSSCT00000004578, intron 3 of 8)	ENSSSCG00000004143
chr1	28403680	28403681	0.971093595	0.51419091	0.456902686	0.008580877	intron (ENSSSCT00000004578, intron 3 of 8)	ENSSSCG00000004143
chr1	28405631	28405632	0.839275107	0.490780647	0.34849446	0.000324537	intron (ENSSSCT00000004578, intron 4 of 8)	ENSSSCG00000004143
chr1	28405816	28405817	0.919932351	0.718471666	0.201460685	0.000242583	intron (ENSSSCT00000004578, intron 4 of 8)	ENSSSCG00000004143
chr1	28411979	28411980	0.579003559	0.346572904	0.232430655	0.031426253	intron (ENSSSCT00000004578, intron 6 of 8)	ENSSSCG00000004143
chr1	28411980	28411981	0.579003559	0.346572904	0.232430655	0.048940938	intron (ENSSSCT00000004578, intron 6 of 8)	ENSSSCG00000004143
chr1	28412051	28412052	0.676889309	0.395269565	0.281619743	0.001743721	intron (ENSSSCT00000004578, intron 6 of 8)	ENSSSCG00000004143
chr1	28415429	28415430	0.652116692	0.378340638	0.273776054	0.00226438	intron (ENSSSCT00000004578, intron 6 of 8)	ENSSSCG00000004143
chr1	28419665	28419666	0.938959303	0.399980197	0.538979106	1.65E-07	intron (ENSSSCT00000004578, intron 7 of 8)	ENSSSCG00000004143
chr1	28419886	28419887	0.915210096	0.589363978	0.325846118	0	intron (ENSSSCT00000004578, intron 7 of 8)	ENSSSCG00000004143
chr1	28419887	28419888	0.915210096	0.589363978	0.325846118	0.028344264	intron (ENSSSCT00000004578, intron 7 of 8)	ENSSSCG00000004143
chr1	28420008	28420009	0.905666646	0.696432993	0.209233653	0.025588029	intron (ENSSSCT00000004578, intron 7 of 8)	ENSSSCG00000004143
chr1	28447103	28447104	0.889690193	0.276859774	0.612830419	0.000174529	Intergenic	NA
chr1	28447289	28447290	0.940134693	0.604546805	0.335587888	1.38E-07	Intergenic	NA
chr1	28472664	28472665	0.924263053	0.717440032	0.206823021	0.005858421	Intergenic	NA
chr1	28472775	28472776	0.924263053	0.717440032	0.206823021	0.033469066	Intergenic	NA
chr1	28472805	28472806	0.924263053	0.717440032	0.206823021	0.0401293	Intergenic	NA
chr1	28482958	28482959	0.092188247	0.796657984	-0.704469737	0.000428004	Intergenic	NA
chr1	28555117	28555118	0.930567767	0.72279583	0.207771937	0.002708526	Intergenic	NA
chr1	28558915	28558916	0.930042069	0.65226017	0.277781899	3.46E-06	Intergenic	NA
chr1	28558994	28558995	0.930042069	0.65226017	0.277781899	2.95E-05	Intergenic	NA
chr1	28558995	28558996	0.930042069	0.65226017	0.277781899	9.86E-06	Intergenic	NA
chr1	28558998	28558999	0.930042069	0.65226017	0.277781899	3.46E-06	Intergenic	NA
chr1	28558999	28559000	0.930042069	0.65226017	0.277781899	9.25E-06	Intergenic	NA
chr1	28567871	28567872	0.853539292	0.474270649	0.379268643	6.26E-07	Intergenic	NA
chr1	28567872	28567873	0.853539292	0.474270649	0.379268643	0.001534052	Intergenic	NA
chr1	28567878	28567879	0.853539292	0.474270649	0.379268643	2.59E-07	Intergenic	NA
chr1	28567879	28567880	0.853539292	0.474270649	0.379268643	0.041018131	Intergenic	NA
chr1	28585815	28585816	0.233982637	0.545540223	-0.311557586	1.24E-05	promoter-TSS (ENSSSCT00000004581)	ENSSSCG00000004145
chr1	28585823	28585824	0.233982637	0.545540223	-0.311557586	1.56E-05	promoter-TSS (ENSSSCT00000004581)	ENSSSCG00000004145
chr1	28585824	28585825	0.233982637	0.545540223	-0.311557586	0.000199605	promoter-TSS (ENSSSCT00000004581)	ENSSSCG00000004145
chr1	28585940	28585941	0.264911886	0.548535027	-0.283623141	0.006635439	promoter-TSS (ENSSSCT00000004581)	ENSSSCG00000004145
chr1	28585941	28585942	0.264911886	0.548535027	-0.283623141	0.010186563	promoter-TSS (ENSSSCT00000004581)	ENSSSCG00000004145
chr1	28586036	28586037	0.300716082	0.74581378	-0.445097698	9.12E-09	promoter-TSS (ENSSSCT00000004581)	ENSSSCG00000004145
chr1	28586037	28586038	0.300716082	0.74581378	-0.445097698	0.000122642	promoter-TSS (ENSSSCT00000004581)	ENSSSCG00000004145
chr1	28586039	28586040	0.300716082	0.74581378	-0.445097698	1.92E-09	promoter-TSS (ENSSSCT00000004581)	ENSSSCG00000004145
chr1	28586040	28586041	0.300716082	0.74581378	-0.445097698	0.000430579	promoter-TSS (ENSSSCT00000004581)	ENSSSCG00000004145
chr1	28586045	28586046	0.300716082	0.74581378	-0.445097698	1.45E-06	promoter-TSS (ENSSSCT00000004581)	ENSSSCG00000004145
chr1	28586056	28586057	0.300716082	0.74581378	-0.445097698	1.08E-05	promoter-TSS (ENSSSCT00000004581)	ENSSSCG00000004145
chr1	28586057	28586058	0.300716082	0.74581378	-0.445097698	2.63E-06	promoter-TSS (ENSSSCT00000004581)	ENSSSCG00000004145
chr1	28586130	28586131	0.458203408	0.744352423	-0.286149015	0.017270736	promoter-TSS (ENSSSCT00000004581)	ENSSSCG00000004145
chr1	28588746	28588747	0.872857913	0.519284186	0.353573727	0.005408572	Intergenic	NA
chr1	28598294	28598295	0.17903538	0.737095208	-0.558059828	0.001255672	Intergenic	NA
chr1	28598325	28598326	0.17903538	0.737095208	-0.558059828	0.000621532	Intergenic	NA
chr1	28607548	28607549	0.849781123	0.616974554	0.232806569	2.39E-05	Intergenic	NA
chr1	28607554	28607555	0.849781123	0.616974554	0.232806569	2.42E-05	Intergenic	NA
chr1	28607566	28607567	0.849781123	0.616974554	0.232806569	9.89E-05	Intergenic	NA
chr1	28607571	28607572	0.849781123	0.616974554	0.232806569	0.014502449	Intergenic	NA
chr1	28607574	28607575	0.849781123	0.616974554	0.232806569	2.39E-05	Intergenic	NA
chr1	28612300	28612301	0.692741053	0.259570319	0.433170735	1.90E-06	Intergenic	NA
chr1	28612400	28612401	0.692741053	0.259570319	0.433170735	0.00769903	Intergenic	NA
chr1	28612405	28612406	0.692741053	0.259570319	0.433170735	0.011060375	Intergenic	NA
chr1	28612431	28612432	0.692741053	0.259570319	0.433170735	1.90E-06	Intergenic	NA
chr1	28613850	28613851	0.60273556	0.04434462	0.558390939	0.002817387	Intergenic	NA
chr1	28630419	28630420	0.954228382	0.66912298	0.285105403	0.015004158	Intergenic	NA
chr1	28630551	28630552	0.954228382	0.66912298	0.285105403	0.012008147	Intergenic	NA
chr1	28652230	28652231	0.523501658	0.865365636	-0.341863978	0.000141378	intron (ENSSSCT00000004582, intron 1 of 19)	ENSSSCG00000004146
chr1	28652333	28652334	0.523501658	0.865365636	-0.341863978	0.049285522	intron (ENSSSCT00000004582, intron 1 of 19)	ENSSSCG00000004146
chr1	28700869	28700870	0.862097134	0.611395589	0.250701545	0.007835561	TTS (ENSSSCT00000036391)	ENSSSCG00000004146
chr1	28700901	28700902	0.862097134	0.611395589	0.250701545	0.007781478	TTS (ENSSSCT00000036391)	ENSSSCG00000004146
chr1	28712049	28712050	0.716807496	0.93567361	-0.218866115	0.017372523	intron (ENSSSCT00000023305, intron 14 of 15)	ENSSSCG00000004147
chr1	28712059	28712060	0.716807496	0.93567361	-0.218866115	0.014849211	intron (ENSSSCT00000023305, intron 14 of 15)	ENSSSCG00000004147
chr1	28721989	28721990	0.82779953	0.610064197	0.217735333	0.020559855	intron (ENSSSCT00000023305, intron 9 of 15)	ENSSSCG00000004147
chr1	28725055	28725056	0.706752219	0.136756414	0.569995805	1.07E-08	intron (ENSSSCT00000023305, intron 9 of 15)	ENSSSCG00000004147
chr1	28725149	28725150	0.706752219	0.136756414	0.569995805	0.000368849	intron (ENSSSCT00000023305, intron 9 of 15)	ENSSSCG00000004147
chr1	28729143	28729144	0.934718817	0.64753817	0.287180648	5.97E-05	intron (ENSSSCT00000023305, intron 6 of 15)	ENSSSCG00000004147
chr1	28755668	28755669	0.865825931	0.608644048	0.257181883	0.002078051	intron (ENSSSCT00000004583, intron 2 of 19)	ENSSSCG00000004147
chr1	28755669	28755670	0.865825931	0.608644048	0.257181883	0.01334512	intron (ENSSSCT00000004583, intron 2 of 19)	ENSSSCG00000004147
chr1	28785476	28785477	0.903306382	0.61943485	0.283871532	0.002887768	intron (ENSSSCT00000004584, intron 5 of 5)	ENSSSCG00000004148
chr1	28785477	28785478	0.903306382	0.61943485	0.283871532	0.001848013	intron (ENSSSCT00000004584, intron 5 of 5)	ENSSSCG00000004148
chr1	28785718	28785719	0.888904075	0.612792971	0.276111104	3.37E-06	intron (ENSSSCT00000004584, intron 5 of 5)	ENSSSCG00000004148
chr1	28785721	28785722	0.888904075	0.612792971	0.276111104	0.00401519	intron (ENSSSCT00000004584, intron 5 of 5)	ENSSSCG00000004148
chr1	28785726	28785727	0.888904075	0.612792971	0.276111104	0.000575986	intron (ENSSSCT00000004584, intron 5 of 5)	ENSSSCG00000004148
chr1	28785738	28785739	0.885315793	0.576458505	0.308857288	0.001037269	intron (ENSSSCT00000004584, intron 5 of 5)	ENSSSCG00000004148
chr1	28785744	28785745	0.885315793	0.576458505	0.308857288	0.003556383	intron (ENSSSCT00000004584, intron 5 of 5)	ENSSSCG00000004148
chr1	28785765	28785766	0.885315793	0.576458505	0.308857288	0.001949572	intron (ENSSSCT00000004584, intron 5 of 5)	ENSSSCG00000004148
chr1	28785771	28785772	0.885315793	0.576458505	0.308857288	0.000582683	intron (ENSSSCT00000004584, intron 5 of 5)	ENSSSCG00000004148
chr1	28785791	28785792	0.883625512	0.594424451	0.28920106	1.44E-06	intron (ENSSSCT00000004584, intron 5 of 5)	ENSSSCG00000004148
chr1	28785804	28785805	0.883625512	0.594424451	0.28920106	0.000307706	intron (ENSSSCT00000004584, intron 5 of 5)	ENSSSCG00000004148
chr1	28785807	28785808	0.883625512	0.594424451	0.28920106	7.27E-11	intron (ENSSSCT00000004584, intron 5 of 5)	ENSSSCG00000004148
chr1	28785813	28785814	0.883625512	0.594424451	0.28920106	7.27E-11	intron (ENSSSCT00000004584, intron 5 of 5)	ENSSSCG00000004148
chr1	28785822	28785823	0.883625512	0.594424451	0.28920106	1.62E-10	intron (ENSSSCT00000004584, intron 5 of 5)	ENSSSCG00000004148
chr1	28785838	28785839	0.883625512	0.594424451	0.28920106	1.02E-11	intron (ENSSSCT00000004584, intron 5 of 5)	ENSSSCG00000004148
chr1	28785839	28785840	0.883625512	0.594424451	0.28920106	1.02E-11	intron (ENSSSCT00000004584, intron 5 of 5)	ENSSSCG00000004148
chr1	28785840	28785841	0.883625512	0.594424451	0.28920106	1.65E-11	intron (ENSSSCT00000004584, intron 5 of 5)	ENSSSCG00000004148
chr1	28785841	28785842	0.883625512	0.594424451	0.28920106	1.02E-11	intron (ENSSSCT00000004584, intron 5 of 5)	ENSSSCG00000004148
chr1	28785852	28785853	0.883625512	0.594424451	0.28920106	0.000452555	intron (ENSSSCT00000004584, intron 5 of 5)	ENSSSCG00000004148
chr1	28785871	28785872	0.883625512	0.594424451	0.28920106	0.000282118	intron (ENSSSCT00000004584, intron 5 of 5)	ENSSSCG00000004148
chr1	28785893	28785894	0.883625512	0.594424451	0.28920106	1.40E-10	intron (ENSSSCT00000004584, intron 5 of 5)	ENSSSCG00000004148
chr1	28785929	28785930	0.883625512	0.594424451	0.28920106	1.02E-11	intron (ENSSSCT00000004584, intron 5 of 5)	ENSSSCG00000004148
chr1	28793282	28793283	0.890853379	0.601313189	0.289540189	0.000144607	intron (ENSSSCT00000004584, intron 3 of 5)	ENSSSCG00000004148
chr1	28793375	28793376	0.890853379	0.601313189	0.289540189	0.001781355	intron (ENSSSCT00000004584, intron 3 of 5)	ENSSSCG00000004148
chr1	28820686	28820687	0.252066248	0.825146515	-0.573080267	1.55E-05	Intergenic	NA
chr1	28820696	28820697	0.252066248	0.825146515	-0.573080267	1.13E-07	Intergenic	NA
chr1	28820697	28820698	0.252066248	0.825146515	-0.573080267	1.52E-11	Intergenic	NA
chr1	28840512	28840513	0.620344568	0.418392029	0.201952538	1.56E-06	Intergenic	NA
chr1	28840517	28840518	0.620344568	0.418392029	0.201952538	1.44E-06	Intergenic	NA
chr1	28852437	28852438	0.860212194	0.589635428	0.270576766	0.035789161	Intergenic	NA
chr1	28864892	28864893	0.54725005	0.811394999	-0.264144948	0.026452437	Intergenic	NA
chr1	28871448	28871449	0.041971377	0.3871119	-0.345140523	1.45E-09	5' UTR (ENSSSCT00000004585, exon 1 of 7)	ENSSSCG00000004149
chr1	28871453	28871454	0.041971377	0.3871119	-0.345140523	2.47E-09	5' UTR (ENSSSCT00000004585, exon 1 of 7)	ENSSSCG00000004149
chr1	28871463	28871464	0.041971377	0.3871119	-0.345140523	2.66E-09	5' UTR (ENSSSCT00000004585, exon 1 of 7)	ENSSSCG00000004149
chr1	28871466	28871467	0.041971377	0.3871119	-0.345140523	2.84E-09	5' UTR (ENSSSCT00000004585, exon 1 of 7)	ENSSSCG00000004149
chr1	28871490	28871491	0.042946765	0.396489051	-0.353542285	0.041068246	5' UTR (ENSSSCT00000004585, exon 1 of 7)	ENSSSCG00000004149
chr1	28871492	28871493	0.042946765	0.396489051	-0.353542285	1.38E-09	5' UTR (ENSSSCT00000004585, exon 1 of 7)	ENSSSCG00000004149
chr1	28871496	28871497	0.042946765	0.396489051	-0.353542285	1.37E-09	5' UTR (ENSSSCT00000004585, exon 1 of 7)	ENSSSCG00000004149
chr1	28871503	28871504	0.043887872	0.40541683	-0.361528958	6.00E-10	5' UTR (ENSSSCT00000004585, exon 1 of 7)	ENSSSCG00000004149
chr1	28871505	28871506	0.044763195	0.413926785	-0.36916359	3.36E-10	5' UTR (ENSSSCT00000004585, exon 1 of 7)	ENSSSCG00000004149
chr1	28871508	28871509	0.045605694	0.422047576	-0.376441882	1.17E-10	5' UTR (ENSSSCT00000004585, exon 1 of 7)	ENSSSCG00000004149
chr1	28871512	28871513	0.046418222	0.429805301	-0.383387079	0.024282001	5' UTR (ENSSSCT00000004585, exon 1 of 7)	ENSSSCG00000004149
chr1	28871514	28871515	0.046498174	0.437223776	-0.390725602	0.020909052	5' UTR (ENSSSCT00000004585, exon 1 of 7)	ENSSSCG00000004149
chr1	28871521	28871522	0.046498174	0.437223776	-0.390725602	0.020908872	5' UTR (ENSSSCT00000004585, exon 1 of 7)	ENSSSCG00000004149
chr1	28871535	28871536	0.046741993	0.457652536	-0.410910544	1.02E-12	5' UTR (ENSSSCT00000004585, exon 1 of 7)	ENSSSCG00000004149
chr1	28871540	28871541	0.046759341	0.406268326	-0.359508985	7.46E-13	5' UTR (ENSSSCT00000004585, exon 1 of 7)	ENSSSCG00000004149
chr1	28886996	28886997	0.312258194	0.524585924	-0.21232773	0.023752442	intron (ENSSSCT00000004585, intron 1 of 6)	ENSSSCG00000004149
chr1	28887134	28887135	0.312258194	0.524585924	-0.21232773	0.024274394	intron (ENSSSCT00000004585, intron 1 of 6)	ENSSSCG00000004149
chr1	28930084	28930085	0.922672926	0.677127338	0.245545588	0.002464787	intron (ENSSSCT00000004585, intron 1 of 6)	ENSSSCG00000004149
chr1	28933139	28933140	0.941936235	0.726908864	0.215027371	0	intron (ENSSSCT00000004585, intron 1 of 6)	ENSSSCG00000004149
chr1	28933140	28933141	0.941936235	0.726908864	0.215027371	0	intron (ENSSSCT00000004585, intron 1 of 6)	ENSSSCG00000004149
chr1	28933239	28933240	0.941936235	0.726908864	0.215027371	0.006696766	intron (ENSSSCT00000004585, intron 1 of 6)	ENSSSCG00000004149
chr1	28933240	28933241	0.941936235	0.726908864	0.215027371	0.013754572	intron (ENSSSCT00000004585, intron 1 of 6)	ENSSSCG00000004149
chr1	28933268	28933269	0.941936235	0.726908864	0.215027371	0.000807138	intron (ENSSSCT00000004585, intron 1 of 6)	ENSSSCG00000004149
chr1	28933269	28933270	0.941936235	0.726908864	0.215027371	0.008458068	intron (ENSSSCT00000004585, intron 1 of 6)	ENSSSCG00000004149
chr1	28944028	28944029	0.920022749	0.683708196	0.236314553	0.019201032	intron (ENSSSCT00000004585, intron 1 of 6)	ENSSSCG00000004149
chr1	28944048	28944049	0.920022749	0.683708196	0.236314553	0.022131567	intron (ENSSSCT00000004585, intron 1 of 6)	ENSSSCG00000004149
chr1	28944095	28944096	0.920022749	0.683708196	0.236314553	0.004384458	intron (ENSSSCT00000004585, intron 1 of 6)	ENSSSCG00000004149
chr1	28944096	28944097	0.920022749	0.683708196	0.236314553	0.006773091	intron (ENSSSCT00000004585, intron 1 of 6)	ENSSSCG00000004149
chr1	28944124	28944125	0.90256803	0.682853116	0.219714914	1.18E-06	intron (ENSSSCT00000004585, intron 1 of 6)	ENSSSCG00000004149
chr1	28944125	28944126	0.90256803	0.682853116	0.219714914	3.90E-06	intron (ENSSSCT00000004585, intron 1 of 6)	ENSSSCG00000004149
chr1	28956230	28956231	0.90488734	0.667135271	0.237752069	2.62E-07	intron (ENSSSCT00000004585, intron 1 of 6)	ENSSSCG00000004149
chr1	28956342	28956343	0.90488734	0.667135271	0.237752069	0.047966645	intron (ENSSSCT00000004585, intron 1 of 6)	ENSSSCG00000004149
chr1	28968818	28968819	0.878516311	0.631464616	0.247051696	5.38E-06	intron (ENSSSCT00000004585, intron 1 of 6)	ENSSSCG00000004149
chr1	28968853	28968854	0.89800894	0.668237608	0.229771332	0.030292035	intron (ENSSSCT00000004585, intron 1 of 6)	ENSSSCG00000004149
chr1	28971087	28971088	0.433482844	0.813160872	-0.379678028	0.040576886	intron (ENSSSCT00000004585, intron 1 of 6)	ENSSSCG00000004149
chr1	28983746	28983747	0.621417195	0.822962864	-0.201545669	0.028705216	intron (ENSSSCT00000004585, intron 1 of 6)	ENSSSCG00000004149
chr1	28987048	28987049	0.269792292	0.757140172	-0.48734788	4.91E-12	intron (ENSSSCT00000004585, intron 1 of 6)	ENSSSCG00000004149
chr1	28987120	28987121	0.298529232	0.573956285	-0.275427053	6.94E-05	intron (ENSSSCT00000004585, intron 1 of 6)	ENSSSCG00000004149
chr1	28987122	28987123	0.298529232	0.573956285	-0.275427053	0.000448472	intron (ENSSSCT00000004585, intron 1 of 6)	ENSSSCG00000004149
chr1	28987172	28987173	0.298529232	0.573956285	-0.275427053	0.000127486	intron (ENSSSCT00000004585, intron 1 of 6)	ENSSSCG00000004149
chr1	28987174	28987175	0.298529232	0.573956285	-0.275427053	0.000200476	intron (ENSSSCT00000004585, intron 1 of 6)	ENSSSCG00000004149
chr1	28987198	28987199	0.298529232	0.573956285	-0.275427053	3.47E-08	intron (ENSSSCT00000004585, intron 1 of 6)	ENSSSCG00000004149
chr1	28996246	28996247	0.912436809	0.674813032	0.237623777	0.049317711	intron (ENSSSCT00000004585, intron 1 of 6)	ENSSSCG00000004149
chr1	29002853	29002854	0.370810354	0.592290568	-0.221480214	6.58E-05	intron (ENSSSCT00000004585, intron 1 of 6)	ENSSSCG00000004149
chr1	29002854	29002855	0.370810354	0.592290568	-0.221480214	0.018851509	intron (ENSSSCT00000004585, intron 1 of 6)	ENSSSCG00000004149
chr1	29002986	29002987	0.370810354	0.592290568	-0.221480214	0.030666182	intron (ENSSSCT00000004585, intron 1 of 6)	ENSSSCG00000004149
chr1	29002987	29002988	0.370810354	0.592290568	-0.221480214	2.50E-05	intron (ENSSSCT00000004585, intron 1 of 6)	ENSSSCG00000004149
chr1	29005015	29005016	0.680947612	0.886646684	-0.205699072	0.001208484	intron (ENSSSCT00000004585, intron 1 of 6)	ENSSSCG00000004149
chr1	29021603	29021604	0.663916179	0.38690817	0.277008008	2.12E-05	intron (ENSSSCT00000004585, intron 1 of 6)	ENSSSCG00000004149
chr1	29028610	29028611	0.464567474	0.721706841	-0.257139368	0.008276082	intron (ENSSSCT00000004585, intron 1 of 6)	ENSSSCG00000004149
chr1	29062115	29062116	0.798892585	0.583604946	0.215287639	0.002658314	intron (ENSSSCT00000004585, intron 2 of 6)	ENSSSCG00000004149
chr1	29062116	29062117	0.798892585	0.583604946	0.215287639	0.01979017	intron (ENSSSCT00000004585, intron 2 of 6)	ENSSSCG00000004149
chr1	29069807	29069808	0.782895112	0.493387287	0.289507825	0.001553011	intron (ENSSSCT00000004585, intron 2 of 6)	ENSSSCG00000004149
chr1	29069808	29069809	0.782895112	0.493387287	0.289507825	0.03025374	intron (ENSSSCT00000004585, intron 2 of 6)	ENSSSCG00000004149
chr1	29069871	29069872	0.782895112	0.493387287	0.289507825	0.004382799	intron (ENSSSCT00000004585, intron 2 of 6)	ENSSSCG00000004149
chr1	29084625	29084626	0.896155031	0.688987506	0.207167525	0.001165557	intron (ENSSSCT00000004585, intron 3 of 6)	ENSSSCG00000004149
chr1	29084665	29084666	0.896155031	0.688987506	0.207167525	2.83E-05	intron (ENSSSCT00000004585, intron 3 of 6)	ENSSSCG00000004149
chr1	29084674	29084675	0.896155031	0.688987506	0.207167525	4.14E-05	intron (ENSSSCT00000004585, intron 3 of 6)	ENSSSCG00000004149
chr1	29084698	29084699	0.896155031	0.688987506	0.207167525	0.000938757	intron (ENSSSCT00000004585, intron 3 of 6)	ENSSSCG00000004149
chr1	29084705	29084706	0.896155031	0.688987506	0.207167525	0.001128005	intron (ENSSSCT00000004585, intron 3 of 6)	ENSSSCG00000004149
chr1	29088385	29088386	0.883377818	0.622738887	0.260638931	3.09E-06	intron (ENSSSCT00000004585, intron 3 of 6)	ENSSSCG00000004149
chr1	29088386	29088387	0.883377818	0.622738887	0.260638931	3.34E-06	intron (ENSSSCT00000004585, intron 3 of 6)	ENSSSCG00000004149
chr1	29088400	29088401	0.883377818	0.622738887	0.260638931	3.09E-06	intron (ENSSSCT00000004585, intron 3 of 6)	ENSSSCG00000004149
chr1	29088500	29088501	0.875664479	0.619236733	0.256427746	0.015874022	intron (ENSSSCT00000004585, intron 3 of 6)	ENSSSCG00000004149
chr1	29088512	29088513	0.875664479	0.619236733	0.256427746	0.004192602	intron (ENSSSCT00000004585, intron 3 of 6)	ENSSSCG00000004149
chr1	29095518	29095519	0.74128239	0.171458919	0.56982347	0.001806528	intron (ENSSSCT00000004585, intron 3 of 6)	ENSSSCG00000004149
chr1	29095519	29095520	0.74128239	0.171458919	0.56982347	1.38E-08	intron (ENSSSCT00000004585, intron 3 of 6)	ENSSSCG00000004149
chr1	29113183	29113184	0.783880626	0.582552711	0.201327915	0.005197906	intron (ENSSSCT00000004585, intron 4 of 6)	ENSSSCG00000004149
chr1	29121372	29121373	0.596783148	0.974370503	-0.377587355	8.08E-05	intron (ENSSSCT00000004585, intron 6 of 6)	ENSSSCG00000004149
chr1	29121421	29121422	0.596783148	0.974370503	-0.377587355	6.86E-05	intron (ENSSSCT00000004585, intron 6 of 6)	ENSSSCG00000004149
chr1	29135918	29135919	0.667980659	0.444764069	0.22321659	0.045431605	Intergenic	NA
chr1	29150109	29150110	0.042179394	0.341190395	-0.299011	0.037073356	Intergenic	NA
chr1	29184428	29184429	0.628928569	0.264367214	0.364561355	0.00911573	Intergenic	NA
chr1	29184429	29184430	0.628928569	0.264367214	0.364561355	0.000192831	Intergenic	NA
chr1	29185126	29185127	0.579989925	0.790304761	-0.210314835	0.004408933	Intergenic	NA
chr1	29185132	29185133	0.579989925	0.790304761	-0.210314835	0.001621299	Intergenic	NA
chr1	29185134	29185135	0.579989925	0.790304761	-0.210314835	0.000750772	Intergenic	NA
chr1	29185200	29185201	0.579989925	0.790304761	-0.210314835	0.030317623	Intergenic	NA
chr1	29187695	29187696	0.553474458	0.79269298	-0.239218521	0.044422745	Intergenic	NA
chr1	29187809	29187810	0.553474458	0.79269298	-0.239218521	0.011142648	Intergenic	NA
chr1	29187833	29187834	0.553474458	0.79269298	-0.239218521	0.02885539	Intergenic	NA
chr1	29195862	29195863	0.895128605	0.648684071	0.246444535	0.020276302	Intergenic	NA
chr1	29196031	29196032	0.895128605	0.648684071	0.246444535	0.001690045	Intergenic	NA
chr1	29196032	29196033	0.895128605	0.648684071	0.246444535	0.001881849	Intergenic	NA
chr1	29197917	29197918	0.404095685	0.736645754	-0.332550069	0.022472893	Intergenic	NA
chr1	29198006	29198007	0.427532185	0.742564657	-0.315032472	0.030458838	Intergenic	NA
chr1	29198007	29198008	0.368553345	0.718361618	-0.349808273	2.09E-09	Intergenic	NA
chr1	29198058	29198059	0.368553345	0.718361618	-0.349808273	0.03854454	Intergenic	NA
chr1	29198237	29198238	0.263708171	0.688684513	-0.424976342	2.42E-05	Intergenic	NA
chr1	29198257	29198258	0.295565227	0.71473795	-0.419172723	0.006992784	Intergenic	NA
chr1	29217031	29217032	0.945664721	0.722363982	0.223300739	0.048820885	Intergenic	NA
chr1	29217250	29217251	0.945664721	0.722363982	0.223300739	0.002171232	Intergenic	NA
chr1	29217251	29217252	0.945664721	0.722363982	0.223300739	0.02649768	Intergenic	NA
chr1	29217253	29217254	0.945664721	0.722363982	0.223300739	0.002171232	Intergenic	NA
chr1	29217254	29217255	0.945664721	0.722363982	0.223300739	2.01E-07	Intergenic	NA
chr1	29233300	29233301	0.092188247	0.578757194	-0.486568946	0.017069581	Intergenic	NA
chr1	29242986	29242987	0.575171643	0.792358074	-0.217186431	0.029185316	Intergenic	NA
chr1	29244819	29244820	0.283775194	0.582193226	-0.298418032	0.039711087	Intergenic	NA
chr1	29248420	29248421	0.599361429	0.239886069	0.35947536	0.007516306	Intergenic	NA
chr1	29248452	29248453	0.599361429	0.239886069	0.35947536	0.008453804	Intergenic	NA
chr1	29334419	29334420	0.876473651	0.676140516	0.200333135	0.036261543	Intergenic	NA
chr1	29334889	29334890	0.358961792	0.664323177	-0.305361385	3.00E-05	Intergenic	NA
chr1	29335012	29335013	0.281392398	0.592093329	-0.310700932	0.001256801	Intergenic	NA
chr1	29335128	29335129	0.189333071	0.491457631	-0.30212456	0.024234311	Intergenic	NA
chr1	29335171	29335172	0.173542912	0.425343835	-0.251800922	6.81E-05	Intergenic	NA
chr1	29377409	29377410	0.17903538	0.55433853	-0.37530315	0.025964938	Intergenic	NA
chr1	29410626	29410627	0.493475125	0.763838979	-0.270363854	0.000236255	Intergenic	NA
chr1	29476404	29476405	0.851047183	0.443177276	0.407869908	0.015891023	Intergenic	NA
chr1	29484550	29484551	0.316107672	0.570464263	-0.254356592	0.000408578	Intergenic	NA
chr1	29484559	29484560	0.316107672	0.570464263	-0.254356592	1.24E-05	Intergenic	NA
chr1	29486731	29486732	0.813045059	0.60092589	0.212119169	0.004824636	Intergenic	NA
chr1	29486819	29486820	0.861014932	0.639170897	0.221844035	0.04042081	Intergenic	NA
chr1	29493700	29493701	0.822320728	0.6188994	0.203421328	0.002264886	Intergenic	NA
chr1	29493701	29493702	0.822320728	0.6188994	0.203421328	0.036592645	Intergenic	NA
chr1	29525520	29525521	0.616197634	0.842563229	-0.226365595	6.88E-05	Intergenic	NA
chr1	29525676	29525677	0.612183412	0.859536401	-0.24735299	0.02580173	Intergenic	NA
chr1	29527791	29527792	0.565183531	0.845083888	-0.279900357	0.002637432	Intergenic	NA
chr1	29527792	29527793	0.565183531	0.845083888	-0.279900357	0.00033405	Intergenic	NA
chr1	29527835	29527836	0.565183531	0.845083888	-0.279900357	0.006139565	Intergenic	NA
chr1	29527836	29527837	0.565183531	0.845083888	-0.279900357	1.47E-10	Intergenic	NA
chr1	29527882	29527883	0.565183531	0.845083888	-0.279900357	0.002078639	Intergenic	NA
chr1	29527895	29527896	0.565183531	0.845083888	-0.279900357	0.005356146	Intergenic	NA
chr1	29527919	29527920	0.565183531	0.845083888	-0.279900357	0.001353453	Intergenic	NA
chr1	29529716	29529717	0.926284482	0.439043202	0.48724128	0.019844835	Intergenic	NA
chr1	29542159	29542160	0.453724885	0.892908345	-0.439183461	0.024229822	Intergenic	NA
chr1	29548587	29548588	0.27843529	0.846103457	-0.567668167	5.25E-12	Intergenic	NA
chr1	29548588	29548589	0.27843529	0.846103457	-0.567668167	0.001046588	Intergenic	NA
chr1	29583922	29583923	0.94784943	0.712565687	0.235283743	0.046371447	Intergenic	NA
chr1	29585442	29585443	0.289645681	0.508144516	-0.218498835	1.04E-05	Intergenic	NA
chr1	29585443	29585444	0.289645681	0.508144516	-0.218498835	0.018454107	Intergenic	NA
chr1	29640086	29640087	0.908968777	0.508521586	0.400447191	0.00107375	Intergenic	NA
chr1	29650232	29650233	0.901906402	0.618731895	0.283174507	9.11E-06	Intergenic	NA
chr1	29650244	29650245	0.901906402	0.618731895	0.283174507	7.43E-05	Intergenic	NA
chr1	29650252	29650253	0.901906402	0.618731895	0.283174507	0.000137179	Intergenic	NA
chr1	29650270	29650271	0.901906402	0.618731895	0.283174507	0.001553302	Intergenic	NA
chr1	29650287	29650288	0.901906402	0.618731895	0.283174507	0.000306713	Intergenic	NA
chr1	29666722	29666723	0.349151542	0.119180454	0.229971088	0.00638606	Intergenic	NA
chr1	29675641	29675642	0.243645554	0.978708438	-0.735062884	3.36E-05	Intergenic	NA
chr1	29677175	29677176	0.742674447	0.439299488	0.303374959	0.037189167	Intergenic	NA
chr1	29677176	29677177	0.742674447	0.439299488	0.303374959	3.58E-10	Intergenic	NA
chr1	29677358	29677359	0.781986944	0.447278735	0.334708209	0.000965891	Intergenic	NA
chr1	29677359	29677360	0.781986944	0.447278735	0.334708209	0.003652758	Intergenic	NA
chr1	29704628	29704629	0.844095296	0.544818636	0.29927666	0.037201969	Intergenic	NA
chr1	29728764	29728765	0.944126353	0.641710352	0.302416001	0.002401986	Intergenic	NA
chr1	29728836	29728837	0.950377393	0.720426571	0.229950822	0.000883129	Intergenic	NA
chr1	29728837	29728838	0.950377393	0.720426571	0.229950822	0.012194338	Intergenic	NA
chr1	29754151	29754152	0.891108703	0.488408583	0.40270012	4.20E-05	Intergenic	NA
chr1	29754162	29754163	0.891108703	0.488408583	0.40270012	5.95E-06	Intergenic	NA
chr1	29761298	29761299	0.929153481	0.68484639	0.244307091	4.32E-08	Intergenic	NA
chr1	29762463	29762464	0.627337919	0.889795666	-0.262457747	0.010592104	Intergenic	NA
chr1	29762551	29762552	0.627337919	0.889795666	-0.262457747	0.046537973	Intergenic	NA
chr1	29811431	29811432	0.566278352	0.890584307	-0.324305956	0.01115471	Intergenic	NA
chr1	29821354	29821355	0.697679999	0.925974144	-0.228294145	0.005330218	Intergenic	NA
chr1	29821361	29821362	0.697679999	0.925974144	-0.228294145	0.038431136	Intergenic	NA
chr1	29827279	29827280	0.863032754	0.620844297	0.242188457	0.027302645	3' UTR (ENSSSCT00000004592, exon 8 of 8)	ENSSSCG00000004154
chr1	29841673	29841674	0.054213592	0.340013015	-0.285799423	0.000908783	promoter-TSS (ENSSSCT00000034426)	ENSSSCG00000004154
chr1	29841677	29841678	0.054539604	0.345951673	-0.291412068	0.00072615	promoter-TSS (ENSSSCT00000034426)	ENSSSCG00000004154
chr1	29841679	29841680	0.054539604	0.345951673	-0.291412068	0.001828654	promoter-TSS (ENSSSCT00000034426)	ENSSSCG00000004154
chr1	29841718	29841719	0.059338077	0.331334023	-0.271995946	0.00122249	promoter-TSS (ENSSSCT00000034426)	ENSSSCG00000004154
chr1	29841723	29841724	0.059338077	0.331334023	-0.271995946	0	promoter-TSS (ENSSSCT00000034426)	ENSSSCG00000004154
chr1	29841726	29841727	0.059338077	0.331334023	-0.271995946	0	promoter-TSS (ENSSSCT00000034426)	ENSSSCG00000004154
chr1	29841731	29841732	0.060015007	0.325264014	-0.265249007	0	promoter-TSS (ENSSSCT00000034426)	ENSSSCG00000004154
chr1	29841739	29841740	0.060489227	0.305742376	-0.245253149	0	promoter-TSS (ENSSSCT00000034426)	ENSSSCG00000004154
chr1	29841746	29841747	0.061299933	0.299820093	-0.238520159	0	promoter-TSS (ENSSSCT00000034426)	ENSSSCG00000004154
chr1	29841750	29841751	0.061738696	0.296801814	-0.235063117	0	promoter-TSS (ENSSSCT00000034426)	ENSSSCG00000004154
chr1	29841796	29841797	0.063652254	0.311070235	-0.24741798	0	promoter-TSS (ENSSSCT00000034426)	ENSSSCG00000004154
chr1	29841814	29841815	0.065201338	0.317201754	-0.252000416	1.33E-15	promoter-TSS (ENSSSCT00000034426)	ENSSSCG00000004154
chr1	29841851	29841852	0.072833095	0.276344821	-0.203511726	1.02E-09	promoter-TSS (ENSSSCT00000034426)	ENSSSCG00000004154
chr1	29841855	29841856	0.072833095	0.276344821	-0.203511726	1.23E-09	promoter-TSS (ENSSSCT00000034426)	ENSSSCG00000004154
chr1	29841858	29841859	0.072833095	0.276344821	-0.203511726	1.23E-09	promoter-TSS (ENSSSCT00000034426)	ENSSSCG00000004154
chr1	29841863	29841864	0.07350274	0.281214267	-0.207711527	1.83E-09	promoter-TSS (ENSSSCT00000034426)	ENSSSCG00000004154
chr1	29841868	29841869	0.074757321	0.276344821	-0.2015875	6.16E-09	promoter-TSS (ENSSSCT00000034426)	ENSSSCG00000004154
chr1	29841964	29841965	0.097539006	0.31076486	-0.213225854	0.043688089	promoter-TSS (ENSSSCT00000034426)	ENSSSCG00000004154
chr1	29842063	29842064	0.159014847	0.391623364	-0.232608517	0.003503882	promoter-TSS (ENSSSCT00000034426)	ENSSSCG00000004154
chr1	29842112	29842113	0.221433423	0.441032248	-0.219598825	5.27E-12	promoter-TSS (ENSSSCT00000034426)	ENSSSCG00000004154
chr1	29842115	29842116	0.225680043	0.43874926	-0.213069216	2.87E-11	promoter-TSS (ENSSSCT00000034426)	ENSSSCG00000004154
chr1	29844659	29844660	0.619124975	0.833472822	-0.214347847	0.002907781	Intergenic	NA
chr1	29844660	29844661	0.619124975	0.833472822	-0.214347847	9.32E-05	Intergenic	NA
chr1	29859590	29859591	0.922235104	0.64993047	0.272304635	6.74E-06	Intergenic	NA
chr1	29859591	29859592	0.922235104	0.64993047	0.272304635	1.22E-05	Intergenic	NA
chr1	29859614	29859615	0.922235104	0.64993047	0.272304635	5.02E-06	Intergenic	NA
chr1	29859633	29859634	0.922235104	0.64993047	0.272304635	7.61E-06	Intergenic	NA
chr1	29859654	29859655	0.922235104	0.64993047	0.272304635	1.83E-05	Intergenic	NA
chr1	29859660	29859661	0.922235104	0.64993047	0.272304635	2.14E-05	Intergenic	NA
chr1	29873617	29873618	0.628499611	0.8587083	-0.230208688	0.005199515	Intergenic	NA
chr1	29883453	29883454	0.516349658	0.803674094	-0.287324435	0.000578824	Intergenic	NA
chr1	29889456	29889457	0.982395605	0.573909928	0.408485677	4.45E-05	Intergenic	NA
chr1	29889460	29889461	0.982395605	0.573909928	0.408485677	3.51E-05	Intergenic	NA
chr1	29894173	29894174	0.621829797	0.871289671	-0.249459873	8.25E-07	Intergenic	NA
chr1	29894197	29894198	0.655956885	0.87902922	-0.223072335	0	Intergenic	NA
chr1	29898557	29898558	0.971093595	0.730151868	0.240941728	9.69E-07	Intergenic	NA
chr1	29904146	29904147	0.942058174	0.656237088	0.285821086	0.000709096	Intergenic	NA
chr1	29904177	29904178	0.942058174	0.656237088	0.285821086	0.01658339	Intergenic	NA
chr1	29911984	29911985	0.668225938	0.883700521	-0.215474583	0.001187929	Intergenic	NA
chr1	29941266	29941267	0.741280269	0.50166541	0.239614859	0.024356521	Intergenic	NA
chr1	29941314	29941315	0.757275569	0.554004085	0.203271484	0.017093752	Intergenic	NA
chr1	29941315	29941316	0.757275569	0.554004085	0.203271484	0.000218345	Intergenic	NA
chr1	29941437	29941438	0.781291209	0.559062778	0.222228431	2.64E-06	Intergenic	NA
chr1	30005455	30005456	0.792953193	0.46732695	0.325626243	0.014531998	Intergenic	NA
chr1	30027064	30027065	0.924123746	0.581922395	0.342201351	0.003481537	Intergenic	NA
chr1	30027069	30027070	0.924123746	0.581922395	0.342201351	0.005537966	Intergenic	NA
chr1	30037395	30037396	0.778289189	0.572099507	0.206189682	0.009620721	Intergenic	NA
chr1	30037396	30037397	0.778289189	0.572099507	0.206189682	1.32E-07	Intergenic	NA
chr1	30044987	30044988	0.86221575	0.50477563	0.35744012	7.71E-05	Intergenic	NA
chr1	30044988	30044989	0.86221575	0.50477563	0.35744012	0.025747859	Intergenic	NA
chr1	30045075	30045076	0.86221575	0.50477563	0.35744012	0.00378966	Intergenic	NA
chr1	30045335	30045336	0.847299453	0.523047859	0.324251594	0.00152985	Intergenic	NA
chr1	30045366	30045367	0.847299453	0.523047859	0.324251594	7.99E-05	Intergenic	NA
chr1	30045401	30045402	0.847299453	0.523047859	0.324251594	0.004728453	Intergenic	NA
chr1	30046370	30046371	0.546849895	0.773038451	-0.226188556	0.042688146	Intergenic	NA
chr1	30063441	30063442	0.919450112	0.519850433	0.399599679	0.000677133	Intergenic	NA
chr1	30104077	30104078	0.764469898	0.298300952	0.466168946	0.03767025	Intergenic	NA
chr1	30104996	30104997	0.65537546	0.452983212	0.202392248	2.60E-07	Intergenic	NA
chr1	30113518	30113519	0.699778765	0.429818846	0.26995992	0.000102495	Intergenic	NA
chr1	30113519	30113520	0.699778765	0.429818846	0.26995992	0.007978029	Intergenic	NA
chr1	30114161	30114162	0.428727243	0.716748734	-0.288021491	0.000406455	Intergenic	NA
chr1	30115909	30115910	0.655050339	0.90552456	-0.250474221	4.54E-05	Intergenic	NA
chr1	30130968	30130969	0.538096086	0.801908922	-0.263812837	6.51E-09	Intergenic	NA
chr1	30130969	30130970	0.538096086	0.801908922	-0.263812837	2.77E-06	Intergenic	NA
chr1	30131024	30131025	0.538096086	0.801908922	-0.263812837	0.023127304	Intergenic	NA
chr1	30139580	30139581	0.815703957	0.612227758	0.203476199	0.002971013	Intergenic	NA
chr1	30139667	30139668	0.815703957	0.612227758	0.203476199	0.028626627	Intergenic	NA
chr1	30142216	30142217	0.919186209	0.69535642	0.223829789	0.00274893	Intergenic	NA
chr1	30142237	30142238	0.919186209	0.69535642	0.223829789	0.003771015	Intergenic	NA
chr1	30142243	30142244	0.919186209	0.69535642	0.223829789	0.004288023	Intergenic	NA
chr1	30142276	30142277	0.929561323	0.686516139	0.243045184	2.15E-11	Intergenic	NA
chr1	30142279	30142280	0.929561323	0.686516139	0.243045184	1.95E-11	Intergenic	NA
chr1	30142285	30142286	0.929561323	0.686516139	0.243045184	1.13E-10	Intergenic	NA
chr1	30142576	30142577	0.965002005	0.757036079	0.207965926	0.00014193	Intergenic	NA
chr1	30164763	30164764	0.893237875	0.565329583	0.327908292	0.007643499	Intergenic	NA
chr1	30165011	30165012	0.828312577	0.588409408	0.239903169	9.12E-08	Intergenic	NA
chr1	30165012	30165013	0.828312577	0.588409408	0.239903169	9.03E-06	Intergenic	NA
chr1	30166337	30166338	0.868656085	0.463303745	0.40535234	0.019781863	Intergenic	NA
chr1	30166415	30166416	0.868656085	0.463303745	0.40535234	0	Intergenic	NA
chr1	30166450	30166451	0.868656085	0.463303745	0.40535234	3.30E-09	Intergenic	NA
chr1	30166754	30166755	0.753883149	0.448348061	0.305535088	0.002834205	Intergenic	NA
chr1	30166755	30166756	0.753883149	0.448348061	0.305535088	0.003191767	Intergenic	NA
chr1	30166776	30166777	0.753883149	0.448348061	0.305535088	0.001021013	Intergenic	NA
chr1	30166777	30166778	0.753883149	0.448348061	0.305535088	9.98E-05	Intergenic	NA
chr1	30166886	30166887	0.753883149	0.448348061	0.305535088	1.03E-07	Intergenic	NA
chr1	30170518	30170519	0.90697179	0.621008788	0.285963002	0.022716054	Intergenic	NA
chr1	30170561	30170562	0.90697179	0.621008788	0.285963002	0.027343707	Intergenic	NA
chr1	30170653	30170654	0.90697179	0.621008788	0.285963002	6.75E-07	Intergenic	NA
chr1	30190848	30190849	0.911722251	0.684574379	0.227147872	0.008750247	Intergenic	NA
chr1	30190977	30190978	0.911722251	0.684574379	0.227147872	3.07E-05	Intergenic	NA
chr1	30190984	30190985	0.915177293	0.702987326	0.212189967	3.77E-05	Intergenic	NA
chr1	30191004	30191005	0.915177293	0.702987326	0.212189967	0.000132759	Intergenic	NA
chr1	30191046	30191047	0.905755122	0.70370936	0.202045762	0.007712573	Intergenic	NA
chr1	30191076	30191077	0.905755122	0.70370936	0.202045762	0.01602187	Intergenic	NA
chr1	30212639	30212640	0.509367854	0.766645663	-0.257277809	0.011272329	Intergenic	NA
chr1	30212731	30212732	0.453845965	0.692008243	-0.238162277	0.002707179	Intergenic	NA
chr1	30212732	30212733	0.453845965	0.692008243	-0.238162277	0.001235498	Intergenic	NA
chr1	30212764	30212765	0.453845965	0.692008243	-0.238162277	0.003124687	Intergenic	NA
chr1	30212765	30212766	0.453845965	0.692008243	-0.238162277	0.002581833	Intergenic	NA
chr1	30212774	30212775	0.453845965	0.692008243	-0.238162277	0.014856151	Intergenic	NA
chr1	30212871	30212872	0.453845965	0.692008243	-0.238162277	0.004499639	Intergenic	NA
chr1	30249039	30249040	0.504829667	0.713924182	-0.209094514	0.003534116	Intergenic	NA
chr1	30249040	30249041	0.504829667	0.713924182	-0.209094514	2.60E-09	Intergenic	NA
chr1	30249059	30249060	0.504829667	0.713924182	-0.209094514	0.001197105	Intergenic	NA
chr1	30249060	30249061	0.501909014	0.731327711	-0.229418697	7.77E-07	Intergenic	NA
chr1	30249144	30249145	0.515813129	0.757806761	-0.241993632	2.22E-16	Intergenic	NA
chr1	30249145	30249146	0.515813129	0.757806761	-0.241993632	3.22E-08	Intergenic	NA
chr1	30256172	30256173	0.558958982	0.813969209	-0.255010227	0.022783858	Intergenic	NA
chr1	30270294	30270295	0.94784943	0.589050036	0.358799394	0.002588437	Intergenic	NA
chr1	30270369	30270370	0.94784943	0.589050036	0.358799394	0.008130658	Intergenic	NA
chr1	30273118	30273119	0.400220396	0.760156349	-0.359935953	0.022858623	Intergenic	NA
chr1	30273183	30273184	0.400220396	0.760156349	-0.359935953	7.55E-15	Intergenic	NA
chr1	30273198	30273199	0.400220396	0.760156349	-0.359935953	1.15E-08	Intergenic	NA
chr1	30273268	30273269	0.400220396	0.760156349	-0.359935953	0.005217186	Intergenic	NA
chr1	30288299	30288300	0.665779308	0.896289536	-0.230510228	0.000834471	Intergenic	NA
chr1	30288335	30288336	0.651013256	0.882770513	-0.231757257	0.00225149	Intergenic	NA
chr1	30288463	30288464	0.539759376	0.868265128	-0.328505753	0.000120943	Intergenic	NA
chr1	30320000	30320001	0.716807106	0.942847292	-0.226040186	0.006892087	Intergenic	NA
chr1	30320046	30320047	0.716807106	0.942847292	-0.226040186	0.00396157	Intergenic	NA
chr1	30333205	30333206	0.548760881	0.838733077	-0.289972196	0.005717779	Intergenic	NA
chr1	30338902	30338903	0.563154869	0.777555769	-0.214400901	9.05E-05	Intergenic	NA
chr1	30338913	30338914	0.563154869	0.777555769	-0.214400901	0.00029247	Intergenic	NA
chr1	30338991	30338992	0.563154869	0.777555769	-0.214400901	0.028341644	Intergenic	NA
chr1	30338995	30338996	0.563154869	0.777555769	-0.214400901	0.009775803	Intergenic	NA
chr1	30339075	30339076	0.522078028	0.746975729	-0.224897701	0.004941113	Intergenic	NA
chr1	30343336	30343337	0.669349669	0.893258566	-0.223908897	0.011161734	Intergenic	NA
chr1	30363510	30363511	0.565778494	0.786802632	-0.221024137	0.009066782	Intergenic	NA
chr1	30371476	30371477	0.66097666	0.926670042	-0.265693382	7.59E-06	Intergenic	NA
chr1	30374453	30374454	0.552588997	0.756833807	-0.204244809	0.031359656	Intergenic	NA
chr1	30378690	30378691	0.523532007	0.865896554	-0.342364547	0.002048519	Intergenic	NA
chr1	30378876	30378877	0.523532007	0.865896554	-0.342364547	7.41E-07	Intergenic	NA
chr1	30387185	30387186	0.144555435	0.676040526	-0.531485091	0.007916856	Intergenic	NA
chr1	30390043	30390044	0.539170458	0.8225183	-0.283347842	0.048988628	intron (ENSSSCT00000004594, intron 1 of 6)	ENSSSCG00000004156
chr1	30399811	30399812	0.521580232	0.916603869	-0.395023637	0.001390064	intron (ENSSSCT00000004594, intron 3 of 6)	ENSSSCG00000004156
chr1	30409113	30409114	0.472242526	0.736101614	-0.263859087	0.007595454	TTS (ENSSSCT00000034018)	ENSSSCG00000004156
chr1	30409207	30409208	0.612997766	0.914755164	-0.301757398	0.020780709	TTS (ENSSSCT00000034018)	ENSSSCG00000004156
chr1	30436199	30436200	0.552588997	0.955509481	-0.402920484	0.023789916	Intergenic	NA
chr1	30436200	30436201	0.552588997	0.955509481	-0.402920484	8.11E-06	Intergenic	NA
chr1	30437500	30437501	0.626797528	0.875364403	-0.248566874	2.09E-06	Intergenic	NA
chr1	30442023	30442024	0.672458008	0.915785833	-0.243327825	0.047061709	Intergenic	NA
chr1	30458195	30458196	0.667903597	0.879430606	-0.211527009	0	Intergenic	NA
chr1	30467705	30467706	0.700259299	0.928423244	-0.228163945	8.40E-06	intron (ENSSSCT00000034715, intron 2 of 4)	ENSSSCG00000004158
chr1	30467990	30467991	0.59534779	0.857995123	-0.262647333	0.01493688	intron (ENSSSCT00000034715, intron 2 of 4)	ENSSSCG00000004158
[truncated: 30,790,898 more chars]
