# Supplementary material for: Methylome and Transcriptome-Based Integration Analysis Identified Molecular Signatures Associated With Meningitis Induced by Glaesserella parasuis
Source: Front Immunol. 2022 Feb 25;13:840399. doi: 10.3389/fimmu.2022.840399 (PMC8913945; doi:10.3389/fimmu.2022.840399)
Supplement: Supplementary file 7 [file DataSheet_5.xls]

## Sheet: Supplementary file 5_DMRs annot
Supplementary file 5. Differentially methylated regions in G. parasuis-infected porcine brain.
chr	start	end	length	nCG	meanMethy1	meanMethy2	diff.Methy	areaStat	Annotation	Dist.to.TSS	Nearest.PromoterID	Nearest.CGI	Dist.to.CGI	gene_id	gene_name	description
chr5	111032689	111033090	402	113	0.0760029	0.232476	-0.156473	-893.909	promoter-TSS (ENSSSCT00000022756)	-77		CpG:_179	0	ENSSSCG00000023949	PIM3	NA
chr7	27969153	27969495	343	98	0.128628	0.290653	-0.162025	-867.366	exon (ENSSSCT00000027572, exon 1 of 3)	1023	ENSSSCT00000027572	CpG:_201	0	ENSSSCG00000026732	NA	NA
chr6	69527795	69528126	332	104	0.0683364	0.275545	-0.207208	-750.005	Intergenic	-1672		CpG:_70	0	NA	NA	NA
chr16	31323704	31324027	324	101	0.0714242	0.213201	-0.141777	-714.906	5' UTR (ENSSSCT00000028722, exon 1 of 7)	298	ENSSSCT00000028722	CpG:_52	0	ENSSSCG00000026527	HCN1	NA
chr18	3019428	3020032	605	91	0.331358	0.0795987	0.251759	708.803	promoter-TSS (ENSSSCT00000017880)	-90	ENSSSCT00000017880	CpG:_94	0	ENSSSCG00000016420	INSIG1	NA
chr1	74987194	74987866	673	85	0.0923168	0.46896	-0.376643	-663.4	5' UTR (ENSSSCT00000024260, exon 1 of 4)	152	ENSSSCT00000024260	CpG:_102	0	ENSSSCG00000023154	NA	NA
chr14	111659855	111660280	426	84	0.0766199	0.316019	-0.239399	-650.459	5' UTR (ENSSSCT00000011445, exon 1 of 3)	108		CpG:_122	0	ENSSSCG00000010459	HTR7	5-hydroxytryptamine receptor 7
chr11	15969107	15969513	407	73	0.0708278	0.30625	-0.235422	-592.302	intron (ENSSSCT00000010273, intron 1 of 13)	417	ENSSSCT00000010273	CpG:_85	0	ENSSSCG00000009376	VPS36	ESCRT-II complex subunit VPS36
chr12	1630319	1631042	724	67	0.528064	0.831015	-0.302952	-578.417	intron (ENSSSCT00000018658, intron 18 of 27)	-29065	ENSSSCT00000018659	CpG:_1106	0	ENSSSCG00000017139	NA	regulatory associated protein of mTOR
chr4	2263227	2264068	842	82	0.457758	0.0855508	0.372207	558.311	intron (ENSSSCT00000029251, intron 1 of 3)	495	ENSSSCT00000029251	CpG:_144	0	ENSSSCG00000026625	PTK2	NA
chr1	314151624	314151889	266	99	0.107811	0.285863	-0.178052	-557.896	promoter-TSS (ENSSSCT00000006437)	-231	ENSSSCT00000006436	CpG:_160	0	ENSSSCG00000005858	RNF208	NA
chr3	125569318	125569663	346	64	0.395394	0.0991012	0.296293	549.85	promoter-TSS (ENSSSCT00000027306)	-31		CpG:_73	0	ENSSSCG00000030115	NA	NA
chr8	314687	315234	548	91	0.245977	0.0798961	0.166081	540.962	Intergenic	-7509	ENSSSCT00000009494	CpG:_204	0	NA	NA	NA
chr9	152542101	152542517	417	59	0.767016	0.536371	0.230645	513.777	Intergenic	-491826	ENSSSCT00000031277	CpG:_32	0	NA	NA	NA
chr2	72109006	72109480	475	66	0.181429	0.380546	-0.199117	-512.613	exon (ENSSSCT00000025848, exon 1 of 6)	448	ENSSSCT00000025848	CpG:_82	0	ENSSSCG00000013571	C19orf45	NA
chr6	56217835	56218389	555	71	0.0842534	0.341733	-0.25748	-491.872	promoter-TSS (ENSSSCT00000025504)	-16	ENSSSCT00000025504	CpG:_90	0	ENSSSCG00000027774	ZFP28	NA
chr15	147668318	147668747	430	73	0.819883	0.653195	0.166688	486.375	exon (ENSSSCT00000017748, exon 23 of 23)	15575	ENSSSCT00000025043	CpG:_32	0	ENSSSCG00000016298	INPP5D	NA
chr3	11635000	11635354	355	64	0.0586197	0.277559	-0.218939	-480.766	exon (ENSSSCT00000008468, exon 1 of 11)	259	ENSSSCT00000008468	CpG:_88	0	ENSSSCG00000007723	WBSCR16	NA
chr8	146048680	146048955	276	85	0.076825	0.219375	-0.142549	-457.851	5' UTR (ENSSSCT00000010130, exon 1 of 19)	163	ENSSSCT00000010130	CpG:_142	0	ENSSSCG00000009250	PRKG2	cGMP-dependent protein kinase 2
chr12	63193371	63193753	383	55	0.398369	0.089523	0.308846	453.469	Intergenic	-42897	ENSSSCT00000019650	CpG:_61	0	NA	NA	NA
chr3	5730548	5730853	306	59	0.447242	0.121103	0.326139	450.659	Intergenic	-1432	ENSSSCT00000008343	CpG:_65	0	NA	NA	NA
chr11	4015688	4016042	355	36	0.169685	0.713529	-0.543844	-450.416	Intergenic	55537	ENSSSCT00000010190	CpG:_17	4279	NA	NA	NA
chr7	44086041	44086332	292	55	0.0588974	0.382694	-0.323797	-430.808	5' UTR (ENSSSCT00000001870, exon 1 of 6)	186		CpG:_142	0	ENSSSCG00000001676	LRRC73	NA
chr7	60624600	60624809	210	50	0.0654428	0.545971	-0.480528	-423.156	Intergenic	-23207		CpG:_103	0	NA	NA	NA
chr13	215700629	215700908	280	67	0.2937	0.0819325	0.211767	421.709	Intergenic	-12687		CpG:_172	0	NA	NA	NA
chr1	294608225	294608575	351	58	0.0956149	0.343406	-0.247791	-419.282	intron (ENSSSCT00000006081, intron 6 of 13)	13305	ENSSSCT00000006081	CpG:_54	0	ENSSSCG00000005530	LHX6	NA
chr13	77999245	77999688	444	64	0.0862976	0.304406	-0.218108	-415.068	intron (ENSSSCT00000012703, intron 1 of 4)	1936	ENSSSCT00000012703	CpG:_212	0	ENSSSCG00000011606	WNT7A	NA
chr14	29904454	29905111	658	68	0.111457	0.334141	-0.222683	-413.169	promoter-TSS (ENSSSCT00000010697)	-139	ENSSSCT00000010697	CpG:_96	0	ENSSSCG00000009757	BRI3BP	NA
chr5	7196471	7197179	709	56	0.158383	0.495672	-0.337289	-413.073	exon (ENSSSCT00000000117, exon 6 of 10)	-4801	ENSSSCT00000000119	CpG:_76	0	ENSSSCG00000000111	BAIAP2L2	NA
chr12	55857079	55857401	323	68	0.241185	0.0764082	0.164776	411.467	intron (ENSSSCT00000019570, intron 1 of 3)	335	ENSSSCT00000019570	CpG:_26	164	ENSSSCG00000017984	NA	vesicle-associated membrane protein 2
chr18	53588313	53588628	316	58	0.0765664	0.240769	-0.164203	-404.24	Intergenic	49817	ENSSSCT00000018205	CpG:_46	0	NA	NA	NA
chr5	162812	163166	355	73	0.539555	0.700826	-0.161271	-400.542	exon (ENSSSCT00000001044, exon 9 of 12)	-60286		CpG:_58	0	ENSSSCG00000000955	TBC1D22A	NA
chr1	176595564	176595957	394	67	0.305312	0.511274	-0.205962	-400.222	TTS (ENSSSCT00000005404)	30401	ENSSSCT00000032931	CpG:_57	0	ENSSSCG00000004898	TNFRSF11A	NA
chr15	117640022	117640351	330	67	0.0847846	0.284539	-0.199755	-396.923	exon (ENSSSCT00000017545, exon 1 of 8)	465	ENSSSCT00000017545	CpG:_124	0	ENSSSCG00000016114	FAM117B	NA
chr1	145601400	145601884	485	56	0.0766362	0.279526	-0.20289	-390.732	5' UTR (ENSSSCT00000005257, exon 1 of 3)	136		CpG:_60	0	ENSSSCG00000004758	RHOV	NA
chr4	142420697	142420909	213	49	0.825572	0.670058	0.155514	388.83	Intergenic	174313	ENSSSCT00000007600	CpG:_34	0	NA	NA	NA
chr3	17180479	17180749	271	54	0.301789	0.075849	0.22594	383.859	promoter-TSS (ENSSSCT00000008493)	-130		CpG:_86	0	ENSSSCG00000007746	NA	NA
chr16	83820423	83821198	776	56	0.384181	0.148685	0.235496	383.025	Intergenic	-309126	ENSSSCT00000018628	CpG:_61	0	NA	NA	NA
chr2	147451338	147451760	423	59	0.520187	0.308452	0.211734	382.979	Intergenic	-16585		CpG:_58	0	NA	NA	NA
chr15	55691102	55691443	342	58	0.315123	0.11955	0.195572	381.163	exon (ENSSSCT00000017233, exon 19 of 19)	6806	ENSSSCT00000024753	CpG:_122	0	ENSSSCG00000015825	GPR124	NA
chr7	119618401	119618565	165	53	0.266934	0.0829582	0.183975	379.3	5' UTR (ENSSSCT00000002710, exon 1 of 32)	125		CpG:_111	0	ENSSSCG00000002440	CCDC88C	NA
chr1	267521938	267522155	218	63	0.0721643	0.218028	-0.145863	-378.427	5' UTR (ENSSSCT00000026076, exon 1 of 3)	166		CpG:_102	0	ENSSSCG00000029895	NA	NA
chr3	41772373	41772699	327	63	0.247808	0.060522	0.187286	374.002	promoter-TSS (ENSSSCT00000008789)	-69	ENSSSCT00000008789	CpG:_342	0	ENSSSCG00000008020	IFT140	NA
chr11	183545	184199	655	64	0.520999	0.269872	0.251127	371.98	intron (ENSSSCT00000024896, intron 2 of 2)	-6754	ENSSSCT00000035652	CpG:_83	0	ENSSSCG00000025308	IL17D	interleukin 17D
chr13	37144473	37145505	1033	66	0.389382	0.607394	-0.218012	-370.43	Intergenic	12406	ENSSSCT00000012503	CpG:_33	0	NA	NA	NA
chr8	643872	644085	214	53	0.21138	0.0650196	0.146361	366.485	promoter-TSS (ENSSSCT00000009503)	3	ENSSSCT00000009503	CpG:_250	0	ENSSSCG00000008686	C4orf48	NA
chr6	38565965	38566256	292	69	0.266122	0.0996911	0.166431	356.453	exon (ENSSSCT00000023090, exon 1 of 9)	244	ENSSSCT00000023090	CpG:_112	0	ENSSSCG00000002863	LRP3	NA
chr1	11330825	11331213	389	36	0.633739	0.308082	0.325657	353.132	Intergenic	-11990	ENSSSCT00000030285	CpG:_138	30568	NA	NA	NA
chr6	57743661	57744329	669	47	0.414926	0.190495	0.224431	349.83	Intergenic	-2502	ENSSSCT00000029564	CpG:_58	0	NA	NA	NA
chr13	75263082	75263453	372	62	0.269408	0.0799996	0.189408	345.906	Intergenic	-13170	ENSSSCT00000020968	CpG:_20	-10295	NA	NA	NA
chr15	152110962	152111343	382	49	0.80166	0.61303	0.18863	338.662	exon (ENSSSCT00000017788, exon 8 of 9)	-11962		CpG:_29	0	ENSSSCG00000016335	ESPNL	NA
chr14	152750888	152751581	694	51	0.787184	0.519366	0.267818	338.269	intron (ENSSSCT00000011777, intron 1 of 15)	41729	ENSSSCT00000011777	CpG:_142	0	ENSSSCG00000010765	INPP5A	inositol-1,4,5-trisphosphate 5-phosphatase
chr4	79237402	79237716	315	47	0.425958	0.0874731	0.338484	336.682	Intergenic	45439		CpG:_117	0	NA	NA	NA
chr13	73170455	73170692	238	49	0.261274	0.0811756	0.180098	334.987	exon (ENSSSCT00000012643, exon 1 of 13)	838	ENSSSCT00000012643	CpG:_59	0	ENSSSCG00000011553	NA	NA
chr3	9105336	9105569	234	49	0.0870028	0.458884	-0.371881	-334.263	Intergenic	-219126	ENSSSCT00000008422	CpG:_30	0	NA	NA	NA
chr1	307506891	307507131	241	50	0.252678	0.0601803	0.192497	333.825	intron (ENSSSCT00000006321, intron 1 of 11)	419	ENSSSCT00000006321	CpG:_56	-27	ENSSSCG00000005749	BRD3	NA
chr7	130919437	130919762	326	50	0.287018	0.0678792	0.219139	333.76	Intergenic	20821		CpG:_128	0	NA	NA	NA
chr5	6279043	6279256	214	41	0.0687955	0.357122	-0.288327	-330.81	Intergenic	17836	ENSSSCT00000029148	CpG:_156	0	NA	NA	NA
chr12	44550509	44550685	177	47	0.0761717	0.236047	-0.159876	-328.367	Intergenic	-20549		CpG:_151	0	NA	NA	NA
chr1	283742007	283742517	511	50	0.105567	0.563186	-0.457619	-327.373	intron (ENSSSCT00000006011, intron 1 of 17)	389	ENSSSCT00000006011	CpG:_34	0	ENSSSCG00000005465	SUSD1	NA
chr17	69241649	69242129	481	55	0.612367	0.816361	-0.203994	-324.038	intron (ENSSSCT00000008270, intron 1 of 5)	1549	ENSSSCT00000008270	CpG:_253	0	ENSSSCG00000007538	GATA5	NA
chr2	43551465	43551915	451	34	0.764228	0.47681	0.287418	321.158	exon (ENSSSCT00000014590, exon 20 of 20)	8435		CpG:_35	0	ENSSSCG00000013359	IGSF22	NA
chr2	4446725	4447161	437	54	0.100756	0.333533	-0.232777	-318.476	Intergenic	61174	ENSSSCT00000029033	CpG:_189	0	NA	NA	NA
chr7	131271057	131271342	286	45	0.353625	0.0699833	0.283642	315.571	Intergenic	-7737	ENSSSCT00000002844	CpG:_86	0	NA	NA	NA
chr5	5647518	5647967	450	72	0.508785	0.29429	0.214496	314.625	promoter-TSS (ENSSSCT00000000085)	34	ENSSSCT00000000085	CpG:_24	0	ENSSSCG00000000079	NA	NA
chr12	63087434	63087973	540	42	0.526936	0.799419	-0.272483	-313.576	Intergenic	23831	ENSSSCT00000019647	CpG:_20	2394	NA	NA	NA
chr4	137226354	137226650	297	44	0.883337	0.719318	0.164019	311.351	Intergenic	119133	ENSSSCT00000007570	CpG:_46	0	NA	NA	NA
chrX	6555781	6557099	1319	42	0.0867684	0.427141	-0.340372	-309.609	intron (ENSSSCT00000013238, intron 6 of 7)	2683	ENSSSCT00000033843	CpG:_28	0	ENSSSCG00000012103	GPR143	NA
chr18	4691586	4691992	407	50	0.789444	0.594745	0.194699	307.322	Intergenic	-245529		CpG:_26	26639	NA	NA	NA
chr2	3748467	3748570	104	43	0.388116	0.135909	0.252207	306.527	promoter-TSS (ENSSSCT00000014106)	-61	ENSSSCT00000014106	CpG:_99	0	ENSSSCG00000012903	PITPNM1	NA
chr3	41413982	41414215	234	53	0.073447	0.242243	-0.168796	-303.391	exon (ENSSSCT00000008773, exon 3 of 6)	467	ENSSSCT00000008773	CpG:_83	0	ENSSSCG00000008005	METRN	NA
chr12	21809026	21809612	587	48	0.535278	0.733545	-0.198268	-300.726	exon (ENSSSCT00000019010, exon 6 of 9)	2524	ENSSSCT00000019010	CpG:_26	0	ENSSSCG00000017462	KRT27	NA
chr10	16926554	16926961	408	49	0.0708999	0.230878	-0.159978	-300.612	Intergenic	52168	ENSSSCT00000011882	CpG:_119	0	NA	NA	NA
chr1	205433021	205433369	349	51	0.0858177	0.24751	-0.161692	-299.372	intron (ENSSSCT00000005577, intron 1 of 44)	399		CpG:_110	0	ENSSSCG00000005060	KTN1	NA
chr13	159309542	159309920	379	42	0.406079	0.625145	-0.219067	-298.423	Intergenic	17969	ENSSSCT00000026641	CpG:_83	-157945	NA	NA	NA
chr3	17233456	17233922	467	46	0.292233	0.0760516	0.216181	298.393	Intergenic	7698	ENSSSCT00000008496	CpG:_32	0	NA	NA	NA
chr2	2878076	2878298	223	48	0.371657	0.0933008	0.278356	296.027	exon (ENSSSCT00000014082, exon 1 of 9)	135	ENSSSCT00000014082	CpG:_138	0	ENSSSCG00000012882	MTL5	NA
chr6	57648635	57649173	539	56	0.66129	0.468428	0.192861	295.667	Intergenic	8620	ENSSSCT00000004424	CpG:_217	0	NA	NA	NA
chr4	63955573	63955873	301	47	0.337243	0.163164	0.174079	294.7	exon (ENSSSCT00000006758, exon 5 of 5)	4633	ENSSSCT00000006758	CpG:_70	0	ENSSSCG00000006164	WNT8B	wingless-type MMTV integration site family, member 8
chr4	119551347	119551478	132	39	0.210855	0.0629001	0.147955	292.961	5' UTR (ENSSSCT00000026833, exon 1 of 8)	700	ENSSSCT00000026833	CpG:_95	0	ENSSSCG00000026922	DRAM2	NA
chr14	50765767	50765999	233	44	0.319639	0.0967982	0.222841	290.723	intron (ENSSSCT00000010972, intron 2 of 13)	65537	ENSSSCT00000031780	CpG:_62	0	ENSSSCG00000010015	OSBP2	NA
chr3	41108533	41108817	285	45	0.0773655	0.246524	-0.169158	-288.142	promoter-TSS (ENSSSCT00000008749)	-472	ENSSSCT00000008749	CpG:_110	0	ENSSSCG00000007985	TMEM8A	NA
chr12	32304491	32304671	181	48	0.471879	0.3072	0.164678	287.803	Intergenic	-59715	ENSSSCT00000019165	CpG:_54	0	NA	NA	NA
chr4	103588668	103588877	210	38	0.0764745	0.384124	-0.307649	-286.394	promoter-TSS (ENSSSCT00000007162)	96	ENSSSCT00000007162	CpG:_94	0	ENSSSCG00000006540	PYGO2	NA
chr3	4237044	4237416	373	56	0.298759	0.468872	-0.170113	-286.382	intron (ENSSSCT00000008315, intron 1 of 8)	32355		CpG:_135	0	ENSSSCG00000007576	FOXK1	NA
chr4	79510050	79510362	313	44	0.0792639	0.296789	-0.217525	-284.976	5' UTR (ENSSSCT00000006830, exon 1 of 11)	180	ENSSSCT00000006830	CpG:_80	0	ENSSSCG00000006233	CA8	NA
chr7	44899627	44899868	242	45	0.401722	0.0807028	0.321019	283.704	Intergenic	56005	ENSSSCT00000001895	CpG:_42	-2678	NA	NA	NA
chr3	141269546	141270093	548	40	0.747973	0.476666	0.271307	277.429	Intergenic	-219771		CpG:_66	0	NA	NA	NA
chr1	307533397	307533593	197	39	0.0685065	0.300187	-0.231681	-277.282	intron (ENSSSCT00000023586, intron 1 of 13)	283		CpG:_134	0	ENSSSCG00000024912	WDR5	NA
chr9	11487367	11487616	250	59	0.259589	0.099308	0.160281	276.13	Intergenic	-4026	ENSSSCT00000025742	CpG:_207	0	NA	NA	NA
chr10	26463600	26464027	428	42	0.512161	0.745846	-0.233685	-276.112	Intergenic	-36692		CpG:_21	294950	NA	NA	NA
chr7	4657515	4657765	251	49	0.0956542	0.312261	-0.216607	-274.936	Intergenic	40476	ENSSSCT00000001115	CpG:_98	0	NA	NA	NA
chr3	42628942	42629339	398	39	0.435905	0.699766	-0.263861	-273.431	exon (ENSSSCT00000008826, exon 1 of 6)	294	ENSSSCT00000008826	CpG:_363	0	ENSSSCG00000008054	NTN3	netrin 3
chr12	56806312	56806599	288	39	0.35848	0.183495	0.174985	270.302	Intergenic	-7056	ENSSSCT00000019579	CpG:_96	0	NA	NA	NA
chr14	40913949	40914245	297	45	0.313099	0.0889988	0.2241	269.56	intron (ENSSSCT00000010817, intron 5 of 5)	6032		CpG:_225	0	ENSSSCG00000009869	LHX5	LIM homeobox protein 5
chr6	30224045	30224173	129	35	0.312867	0.0633799	0.249487	267.158	intron (ENSSSCT00000003137, intron 2 of 3)	1628		CpG:_443	0	ENSSSCG00000002836	SALL1	NA
chr3	2173688	2173829	142	49	0.296653	0.0756347	0.221019	266.734	promoter-TSS (ENSSSCT00000008297)	-173	ENSSSCT00000008297	CpG:_57	0	ENSSSCG00000007565	TTYH3	NA
chr12	55063922	55064253	332	42	0.315853	0.669154	-0.3533	-264.705	exon (ENSSSCT00000025738, exon 3 of 9)	773		CpG:_58	0	ENSSSCG00000024740	NLGN2	neuroligin
chr12	47949737	47950013	277	51	0.0930186	0.268493	-0.175474	-264.509	promoter-TSS (ENSSSCT00000019364)	-675	ENSSSCT00000019364	CpG:_47	0	ENSSSCG00000017792	NA	NA
chr8	843333	843636	304	48	0.514585	0.34817	0.166415	263.718	Intergenic	-8294	ENSSSCT00000009506	CpG:_87	0	NA	NA	NA
chr3	1080927	1081240	314	46	0.455345	0.669566	-0.214221	-263.534	intron (ENSSSCT00000008289, intron 1 of 19)	4485	ENSSSCT00000008289	CpG:_123	0	ENSSSCG00000007557	MICALL2	NA
chr1	305284660	305284799	140	39	0.255837	0.0952867	0.160551	257.976	promoter-TSS (ENSSSCT00000023759)	-549	ENSSSCT00000023759	CpG:_161	0	ENSSSCG00000028172	FAM78A	NA
chr3	14800582	14801021	440	41	0.549367	0.773769	-0.224402	-257.573	Intergenic	-54854		CpG:_26	-3912	NA	NA	NA
chr4	20637466	20637581	116	34	0.0647566	0.223002	-0.158245	-256.772	promoter-TSS (ENSSSCT00000006587)	95		CpG:_64	0	ENSSSCG00000006003	MAL2	NA
chr14	13360257	13360411	155	32	0.175836	0.414326	-0.23849	-255.72	Intergenic	8028		CpG:_79	0	NA	NA	NA
chr5	66579701	66579892	192	35	0.470311	0.0626762	0.407635	253.74	Intergenic	14972	ENSSSCT00000000764	CpG:_23	-7057	NA	NA	NA
chr8	90009405	90009542	138	37	0.0660683	0.243583	-0.177514	-249.269	Intergenic	-211452	ENSSSCT00000027160	CpG:_128	0	NA	NA	NA
chr10	45386817	45386955	139	41	0.0684493	0.229356	-0.160906	-246.846	intron (ENSSSCT00000024823, intron 1 of 3)	436	ENSSSCT00000012062	CpG:_99	0	ENSSSCG00000011020	KIAA1462	NA
chr15	91399097	91399243	147	36	0.0922368	0.438945	-0.346708	-246.428	promoter-TSS (ENSSSCT00000017404)	-44	ENSSSCT00000017404	CpG:_152	0	ENSSSCG00000015983	HOXD8	NA
chr12	26250491	26250700	210	35	0.0881062	0.226426	-0.138319	-244.872	promoter-TSS (ENSSSCT00000019136)	-11	ENSSSCT00000036562	CpG:_101	0	ENSSSCG00000017578	ITGA3	integrin alpha 3
chr6	58229703	58229980	278	37	0.27631	0.482489	-0.206179	-244.745	exon (ENSSSCT00000024371, exon 17 of 17)	-1510	ENSSSCT00000003720	CpG:_854	0	ENSSSCG00000003350	MIB2	NA
chr12	62278737	62278885	149	37	0.0917083	0.282846	-0.191138	-241.71	Intergenic	-1345	ENSSSCT00000019627	CpG:_21	-4544	NA	NA	NA
chr14	152900163	152900295	133	37	0.282434	0.0980186	0.184416	241.489	promoter-TSS (ENSSSCT00000011780)	-682	ENSSSCT00000011780	CpG:_78	0	ENSSSCG00000010767	NA	NA
chr2	149670184	149670563	380	40	0.269651	0.580102	-0.310451	-241.481	Intergenic	26335	ENSSSCT00000023766	CpG:_78	0	NA	NA	NA
chr12	47945725	47946066	342	46	0.618924	0.353922	0.265002	240.603	exon (ENSSSCT00000019365, exon 14 of 14)	3305	ENSSSCT00000019364	CpG:_69	0	ENSSSCG00000017793	NA	NA
chr12	44254710	44255073	364	39	0.522065	0.126779	0.395286	240.579	Intergenic	-1216	ENSSSCT00000019297	CpG:_197	0	NA	NA	NA
chr3	114859300	114859564	265	45	0.335896	0.104448	0.231448	240.001	5' UTR (ENSSSCT00000029610, exon 1 of 2)	670	ENSSSCT00000029610	CpG:_73	0	ENSSSCG00000027034	NA	NA
chr18	3178784	3178995	212	38	0.085114	0.231512	-0.146398	-239.771	promoter-TSS (ENSSSCT00000024944)	3	ENSSSCT00000024944	CpG:_161	0	ENSSSCG00000023077	NA	NA
chr18	6014137	6014348	212	51	0.0898906	0.241447	-0.151556	-237.658	TTS (ENSSSCT00000025093)	35024	ENSSSCT00000017895	CpG:_118	0	ENSSSCG00000026023	NA	NA
chr14	151046934	151047098	165	37	0.106614	0.250771	-0.144156	-237.196	intron (ENSSSCT00000011769, intron 5 of 16)	5939	ENSSSCT00000011769	CpG:_121	0	ENSSSCG00000010757	EBF3	NA
chr3	55689671	55689861	191	43	0.388049	0.0956814	0.292367	236.517	intron (ENSSSCT00000008947, intron 4 of 4)	-62814	ENSSSCT00000008944	CpG:_138	0	ENSSSCG00000008170	RPL31	large subunit ribosomal protein L31e
chr4	46381467	46381637	171	33	0.257254	0.0870416	0.170212	236.508	promoter-TSS (ENSSSCT00000006701)	-77	ENSSSCT00000006701	CpG:_88	0	ENSSSCG00000006109	FAM92A1	NA
chr1	182331269	182331596	328	37	0.124088	0.45818	-0.334091	-236.342	Intergenic	-46017	ENSSSCT00000005459	CpG:_41	0	NA	NA	NA
chr1	108142757	108142939	183	31	0.0568596	0.559346	-0.502486	-233.241	Intergenic	-25339	ENSSSCT00000004979	CpG:_86	0	NA	NA	NA
chr12	54308755	54309002	248	46	0.293263	0.120191	0.173072	232.676	Intergenic	10219	ENSSSCT00000019495	CpG:_39	0	NA	NA	NA
chr18	20562564	20562746	183	39	0.432193	0.0924303	0.339763	232.082	TTS (ENSSSCT00000018040)	-13837	ENSSSCT00000018039	CpG:_116	-13595	ENSSSCG00000016570	TSPAN33	NA
chr2	7054885	7055008	124	31	0.0792221	0.285799	-0.206577	-231.927	exon (ENSSSCT00000014256, exon 1 of 11)	216	ENSSSCT00000014256	CpG:_89	0	ENSSSCG00000013043	MACROD1	NA
chr5	86307234	86307465	232	35	0.267339	0.0728378	0.194501	230.685	5' UTR (ENSSSCT00000029052, exon 1 of 7)	667		CpG:_92	0	ENSSSCG00000023972	DRAM1	NA
chr12	56787282	56787815	534	35	0.817741	0.626707	0.191034	230.452	intron (ENSSSCT00000019579, intron 1 of 18)	11851	ENSSSCT00000019579	CpG:_23	0	ENSSSCG00000017991	PIK3R5	phosphoinositide-3-kinase, regulatory subunit
chr2	59454130	59454287	158	28	0.219622	0.0675032	0.152119	229.985	exon (ENSSSCT00000015176, exon 1 of 16)	106		CpG:_151	0	ENSSSCG00000013890	SLC5A5	solute carrier family 5 (sodium/iodide cotransporter), member 5
chr4	120713265	120713485	221	34	0.366467	0.0751813	0.291286	229.454	intron (ENSSSCT00000022950, intron 1 of 5)	154	ENSSSCT00000022950	CpG:_75	0	ENSSSCG00000030191	NA	NA
chr11	77322489	77322622	134	34	0.0860132	0.317895	-0.231882	-229.172	promoter-TSS (ENSSSCT00000025439)	-4	ENSSSCT00000025439	CpG:_82	0	ENSSSCG00000021447	NA	NA
chr18	42458534	42458863	330	41	0.309137	0.117003	0.192134	227.947	Intergenic	-8406	ENSSSCT00000018141	CpG:_36	0	NA	NA	NA
chr5	105711266	105711631	366	33	0.122942	0.604346	-0.481405	-225.434	intron (ENSSSCT00000001023, intron 2 of 2)	1076	ENSSSCT00000001023	CpG:_45	0	ENSSSCG00000026533	MYF6	NA
chr3	38327162	38327595	434	31	0.705362	0.875057	-0.169695	-224.982	exon (ENSSSCT00000008680, exon 6 of 9)	11535	ENSSSCT00000008680	CpG:_32	0	ENSSSCG00000007920	NA	NA
chr6	12611443	12611706	264	32	0.275315	0.092542	0.182773	224.843	Intergenic	-13326	ENSSSCT00000028190	CpG:_145	0	NA	NA	NA
chr2	162133528	162133917	390	36	0.251417	0.104651	0.146767	223.751	promoter-TSS (ENSSSCT00000015911)	-88	ENSSSCT00000015911	CpG:_231	0	ENSSSCG00000014561	NLRP6	NA
chr3	141950992	141951348	357	42	0.487975	0.673617	-0.185643	-222.11	Intergenic	78498	ENSSSCT00000009472	CpG:_51	0	NA	NA	NA
chr12	54332323	54332759	437	44	0.606663	0.785659	-0.178997	-221.802	intron (ENSSSCT00000019498, intron 3 of 4)	2667	ENSSSCT00000019497	CpG:_40	0	ENSSSCG00000017916	TM4SF5	NA
chr4	139662837	139663251	415	34	0.544584	0.73031	-0.185726	-221.43	intron (ENSSSCT00000007584, intron 8 of 10)	3963	ENSSSCT00000036228	CpG:_81	13087	ENSSSCG00000006924	GBP1	NA
chr17	68857984	68858458	475	35	0.707485	0.486389	0.221096	220.108	intron (ENSSSCT00000027830, intron 1 of 1)	12177	ENSSSCT00000027830	CpG:_150	0	ENSSSCG00000028573	NA	NA
chr2	299645	299988	344	38	0.428521	0.20496	0.223561	220.026	TTS (ENSSSCT00000014048)	372	ENSSSCT00000014049	CpG:_95	0	ENSSSCG00000012852	CDHR5	NA
chr6	62206038	62206349	312	40	0.329189	0.109481	0.219708	219.964	Intergenic	15221	ENSSSCT00000021568	CpG:_131	0	NA	NA	NA
chr5	16386189	16386379	191	40	0.0929051	0.258888	-0.165983	-219.855	5' UTR (ENSSSCT00000028934, exon 1 of 3)	472	ENSSSCT00000028934	CpG:_101	0	ENSSSCG00000027522	NA	NA
chr12	1156989	1157267	279	41	0.309127	0.0973154	0.211812	218.911	Intergenic	-6097		CpG:_111	0	NA	NA	NA
chr12	10078	10292	215	36	0.151738	0.347439	-0.195702	-216.137	Intergenic	7934		CpG:_81	0	NA	NA	NA
chr9	107331912	107332086	175	31	0.0909956	0.370058	-0.279062	-215.542	promoter-TSS (ENSSSCT00000016776)	-50	ENSSSCT00000025400	CpG:_58	0	ENSSSCG00000015401	PCLO	protein piccolo
chr1	76004316	76004624	309	38	0.144029	0.423193	-0.279164	-215.336	exon (ENSSSCT00000004814, exon 10 of 11)	66760	ENSSSCT00000004814	CpG:_43	0	ENSSSCG00000004357	SIM1	NA
chr4	92889341	92889699	359	31	0.605397	0.238064	0.367333	215.116	Intergenic	-27365		CpG:_26	0	NA	NA	NA
chr11	86256868	86257136	269	45	0.383442	0.594215	-0.210773	-214.418	intron (ENSSSCT00000025592, intron 17 of 36)	11611	ENSSSCT00000027599	CpG:_174	0	ENSSSCG00000021158	MCF2L	NA
chr7	64634104	64634233	130	33	0.0876637	0.268267	-0.180603	-213.976	exon (ENSSSCT00000002149, exon 2 of 9)	463	ENSSSCT00000002149	CpG:_246	0	ENSSSCG00000001920	HCN4	hyperpolarization activated cyclic nucleotide-gated potassium channel 4
chr3	41107919	41108075	157	42	0.101067	0.288552	-0.187486	-213.87	exon (ENSSSCT00000008749, exon 1 of 13)	206	ENSSSCT00000008749	CpG:_110	0	ENSSSCG00000007985	TMEM8A	NA
chr14	504067	504210	144	41	0.076021	0.21179	-0.135769	-213.467	Intergenic	-26062	ENSSSCT00000025042	CpG:_142	0	NA	NA	NA
chr14	148652997	148653256	260	33	0.322472	0.109852	0.212619	213.213	exon (ENSSSCT00000011764, exon 2 of 2)	1439		CpG:_201	0	ENSSSCG00000010752	FOXI2	NA
chr3	247444	247934	491	43	0.591584	0.816295	-0.22471	-213.114	intron (ENSSSCT00000008274, intron 3 of 11)	16292	ENSSSCT00000008274	CpG:_18	0	ENSSSCG00000007542	NA	NA
chr4	103516850	103517056	207	41	0.332793	0.086587	0.246206	213.063	intron (ENSSSCT00000007154, intron 1 of 3)	217		CpG:_134	0	ENSSSCG00000006532	NA	ephrin-A
chr9	15159556	15159768	213	29	0.525777	0.0531485	0.472629	212.953	Intergenic	-39106	ENSSSCT00000020794	CpG:_305	0	NA	NA	NA
chr9	153592302	153592623	322	31	0.483595	0.808934	-0.325339	-212.653	Intergenic	-67922	ENSSSCT00000021039	CpG:_101	0	NA	NA	NA
chr8	147687751	147688188	438	36	0.518924	0.741177	-0.222253	-211.799	Intergenic	-102076	ENSSSCT00000010139	CpG:_26	39461	NA	NA	NA
chr7	39642110	39642209	100	30	0.203352	0.0641314	0.13922	211.213	Intergenic	47106	ENSSSCT00000001769	CpG:_61	0	NA	NA	NA
chr6	57693647	57693754	108	37	0.0907453	0.243928	-0.153182	-210.711	Intergenic	7347	ENSSSCT00000004425	CpG:_115	0	NA	NA	NA
chr1	303687023	303687398	376	36	0.460102	0.141985	0.318117	210.602	promoter-TSS (ENSSSCT00000006243)	-101	ENSSSCT00000006243	CpG:_52	0	ENSSSCG00000005678	NTMT1	NA
chr8	2047305	2047533	229	27	0.225994	0.0651124	0.160881	210.465	Intergenic	-1283	ENSSSCT00000009522	CpG:_31	0	NA	NA	NA
chr2	3247242	3247507	266	30	0.250268	0.0634646	0.186803	208.609	intron (ENSSSCT00000014087, intron 1 of 3)	237	ENSSSCT00000014087	CpG:_65	0	ENSSSCG00000012886	NA	NA
chr12	1603642	1604011	370	28	0.617571	0.140068	0.477503	208.364	Intergenic	-2211	ENSSSCT00000018659	CpG:_20	544	NA	NA	NA
chr14	140694664	140695084	421	30	0.880664	0.598064	0.2826	208.361	intron (ENSSSCT00000011684, intron 1 of 15)	56906	ENSSSCT00000011684	CpG:_138	-56029	ENSSSCG00000010683	GRK5	G protein-coupled receptor kinase
chr18	5783645	5783769	125	31	0.0760033	0.31252	-0.236517	-208.128	promoter-TSS (ENSSSCT00000025093)	-753		CpG:_191	0	ENSSSCG00000026023	NA	NA
chr13	217490836	217491040	205	33	0.105224	0.272626	-0.167402	-207.783	Intergenic	-1768	ENSSSCT00000024296	CpG:_176	0	NA	NA	NA
chr4	101821213	101821639	427	44	0.188362	0.373036	-0.184674	-206.028	intron (ENSSSCT00000007082, intron 7 of 21)	9145	ENSSSCT00000007082	CpG:_27	0	ENSSSCG00000006465	INSRR	insulin receptor-related receptor
chr9	115530819	115531342	524	37	0.692973	0.445975	0.246998	204.469	Intergenic	-77882	ENSSSCT00000022506	CpG:_38	28107	NA	NA	NA
chr4	82444911	82445032	122	30	0.0837437	0.214888	-0.131145	-203.391	Intergenic	-3817	ENSSSCT00000006841	CpG:_170	0	NA	NA	NA
chr15	147331117	147331316	200	35	0.261758	0.061354	0.200404	203.229	TTS (ENSSSCT00000017743)	6690	ENSSSCT00000017743	CpG:_70	0	ENSSSCG00000016294	C2orf82	NA
chr10	32810038	32810259	222	28	0.178054	0.390199	-0.212144	-202.906	Intergenic	-228033	ENSSSCT00000011987	CpG:_18	145	NA	NA	NA
chr5	69607235	69607458	224	33	0.0729288	0.376197	-0.303268	-202.863	intron (ENSSSCT00000000807, intron 1 of 9)	1278		CpG:_176	0	ENSSSCG00000000743	FKBP4	FK506-binding protein 4/5
chr7	89236825	89236910	86	28	0.225523	0.0565767	0.168946	202.567	Intergenic	-97494		CpG:_32	101624	NA	NA	NA
chr9	134561412	134561731	320	33	0.595278	0.288422	0.306856	201.689	Intergenic	18105	ENSSSCT00000016927	CpG:_106	0	NA	NA	NA
chr5	14266408	14266690	283	32	0.553605	0.737811	-0.184206	-201.289	intron (ENSSSCT00000029499, intron 3 of 6)	51987	ENSSSCT00000029499	CpG:_80	19321	ENSSSCG00000027055	NUAK1	NA
chr8	4213022	4213292	271	39	0.59847	0.776939	-0.178469	-200.268	intron (ENSSSCT00000009541, intron 2 of 21)	31392	ENSSSCT00000009541	CpG:_26	0	ENSSSCG00000008721	ABLIM2	actin-binding LIM protein
chr12	1456345	1456683	339	28	0.431048	0.749031	-0.317983	-200.053	intron (ENSSSCT00000018663, intron 12 of 24)	10496	ENSSSCT00000018663	CpG:_35	0	ENSSSCG00000017143	CEP131	NA
chr7	5326905	5327184	280	35	0.407297	0.0932749	0.314022	199.898	Intergenic	-76644	ENSSSCT00000001123	CpG:_50	151	NA	NA	NA
chr5	66368232	66368451	220	28	0.132914	0.627143	-0.494229	-199.242	exon (ENSSSCT00000000750, exon 3 of 8)	1474		CpG:_50	0	ENSSSCG00000000688	LAG3	NA
chr17	67535772	67536238	467	38	0.411495	0.633514	-0.222019	-198.952	Intergenic	122382	ENSSSCT00000008262	CpG:_32	8556	NA	NA	NA
chr17	33240193	33240433	241	39	0.246275	0.0761485	0.170126	198.55	Intergenic	-9768		CpG:_265	0	NA	NA	NA
chr1	22134472	22134724	253	40	0.666971	0.482377	0.184594	198.081	exon (ENSSSCT00000004557, exon 4 of 4)	84049	ENSSSCT00000004557	CpG:_30	0	ENSSSCG00000004122	EPM2A	NA
chr14	146826850	146827051	202	28	0.362223	0.0707105	0.291512	197.734	promoter-TSS (ENSSSCT00000011757)	-175	ENSSSCT00000011757	CpG:_111	0	ENSSSCG00000010745	FANK1	NA
chr11	7126888	7127006	119	37	0.0668406	0.243194	-0.176354	-196.897	intron (ENSSSCT00000010221, intron 1 of 4)	1414	ENSSSCT00000010221	CpG:_19	-1024	ENSSSCG00000009327	HMGB1	high mobility group protein B1
chr5	5921076	5921503	428	32	0.611597	0.35936	0.252237	196.818	intron (ENSSSCT00000000088, intron 18 of 35)	42658	ENSSSCT00000000088	CpG:_46	112	ENSSSCG00000000082	CACNA1I	NA
chr11	49866928	49867077	150	29	0.0874165	0.239739	-0.152322	-196.358	Intergenic	-2694	ENSSSCT00000010372	CpG:_125	0	NA	NA	NA
chr16	83948384	83948565	182	26	0.316943	0.112182	0.204761	193.834	Intergenic	-436790	ENSSSCT00000018628	CpG:_130	0	NA	NA	NA
chr1	29841613	29841927	315	29	0.0676737	0.282968	-0.215295	-193.787	promoter-TSS (ENSSSCT00000034426)	-144	ENSSSCT00000034426	CpG:_68	0	ENSSSCG00000004154	TNFAIP3	tumor necrosis factor, alpha-induced protein 3
chr6	44627022	44627409	388	28	0.640432	0.368132	0.2723	192.518	promoter-TSS (ENSSSCT00000003332)	-530		CpG:_25	307	ENSSSCG00000003000	ITPKC	1D-myo-inositol-triphosphate 3-kinase
chr14	124484313	124484425	113	19	0.18997	0.0667857	0.123184	192.008	5' UTR (ENSSSCT00000011600, exon 1 of 10)	150		CpG:_35	0	ENSSSCG00000010604	SH3PXD2A	NA
chr10	20768398	20769043	646	31	0.575836	0.232246	0.343589	191.596	Intergenic	134787	ENSSSCT00000022970	CpG:_41	0	NA	NA	NA
chr12	12238746	12239363	618	30	0.514321	0.757194	-0.242873	-191.4	intron (ENSSSCT00000018790, intron 9 of 11)	57370	ENSSSCT00000018789	CpG:_27	-7149	ENSSSCG00000017261	ARSG	arylsulfatase G [EC:3.1.6.-]
chr2	1475522	1475728	207	36	0.584584	0.750483	-0.165899	-191.046	intron (ENSSSCT00000028464, intron 4 of 5)	6311	ENSSSCT00000028464	CpG:_57	519	ENSSSCG00000022579	NA	NA
chr2	66357810	66358134	325	40	0.116971	0.346542	-0.229571	-190.942	intron (ENSSSCT00000015016, intron 1 of 9)	36245	ENSSSCT00000015016	CpG:_27	0	ENSSSCG00000013742	NA	NA
chr12	26783239	26783564	326	25	0.167194	0.467893	-0.300699	-190.767	promoter-TSS (ENSSSCT00000019125)	-335	ENSSSCT00000019125	CpG:_59	-89	ENSSSCG00000017570	NA	NA
chr11	63664033	63664344	312	32	0.402711	0.13783	0.264881	189.957	exon (ENSSSCT00000010403, exon 2 of 2)	2254	ENSSSCT00000010403	CpG:_35	0	ENSSSCG00000009488	SLITRK5	NA
chr3	115880757	115880927	171	34	0.0692008	0.328015	-0.258814	-189.381	intron (ENSSSCT00000009333, intron 1 of 2)	1155	ENSSSCT00000009333	CpG:_97	0	ENSSSCG00000008529	YPEL5	NA
chr3	4250901	4251141	241	31	0.401416	0.11264	0.288776	189.233	intron (ENSSSCT00000008315, intron 2 of 8)	-30200		CpG:_90	0	ENSSSCG00000007576	FOXK1	NA
chr14	141103350	141103571	222	33	0.34366	0.0975194	0.246141	189.097	intron (ENSSSCT00000011688, intron 1 of 19)	465	ENSSSCT00000011688	CpG:_58	0	ENSSSCG00000010687	INPP5F	NA
chr15	140262109	140262751	643	24	0.080477	0.346958	-0.266481	-188.287	Intergenic	-150323	ENSSSCT00000017680	CpG:_107	-50576	NA	NA	NA
chr6	47155397	47155537	141	38	0.357722	0.100449	0.257273	187.47	5' UTR (ENSSSCT00000028895, exon 1 of 9)	257	ENSSSCT00000028895	CpG:_128	0	ENSSSCG00000027426	BCL3	B-cell CLL/lymphoma protein 3
chr13	11778364	11778736	373	28	0.496355	0.717687	-0.221332	-186.346	intron (ENSSSCT00000035075, intron 2 of 2)	15053	ENSSSCT00000028152	CpG:_74	71957	ENSSSCG00000011209	UBE2E2	NA
chr17	47139265	47139437	173	36	0.271327	0.0841828	0.187144	186.309	Intergenic	-28163	ENSSSCT00000008039	CpG:_36	0	NA	NA	NA
chr6	56641565	56641793	229	24	0.50775	0.670438	-0.162688	-186.153	Intergenic	-11864	ENSSSCT00000003692	CpG:_61	0	NA	NA	NA
chr11	83740986	83741309	324	28	0.604596	0.853745	-0.249149	-185.859	Intergenic	312441	ENSSSCT00000010461	CpG:_22	-8699	NA	NA	NA
chr1	184299460	184299603	144	33	0.229875	0.0756405	0.154234	185.755	Intergenic	-72775		CpG:_127	0	NA	NA	NA
chr3	4680891	4681427	537	26	0.501051	0.732956	-0.231905	-185.231	Intergenic	40924	ENSSSCT00000026431	CpG:_24	0	NA	NA	NA
chr14	98768680	98768838	159	24	0.0752065	0.315498	-0.240292	-184.838	5' UTR (ENSSSCT00000011387, exon 1 of 9)	305	ENSSSCT00000011387	CpG:_67	0	ENSSSCG00000010403	MARCH8	NA
chr13	218092300	218092670	371	32	0.306518	0.509515	-0.202997	-184.75	3' UTR (ENSSSCT00000022901, exon 7 of 7)	6093	ENSSSCT00000027402	CpG:_58	0	ENSSSCG00000030696	SLC19A1	solute carrier family 19 (folate transporter), member 1
chr2	158409162	158409306	145	41	0.487927	0.749811	-0.261884	-184.202	intron (ENSSSCT00000015795, intron 1 of 2)	834		CpG:_95	0	ENSSSCG00000014448	NA	NA
chr15	144372865	144373109	245	41	0.0915941	0.26818	-0.176586	-183.77	Intergenic	215213	ENSSSCT00000017703	CpG:_56	0	NA	NA	NA
chr15	154133073	154133203	131	40	0.244419	0.0925397	0.151879	183.4	Intergenic	-10119	ENSSSCT00000025340	CpG:_136	0	NA	NA	NA
chr11	18543558	18543862	305	25	0.717813	0.428814	0.288998	183.311	intron (ENSSSCT00000010295, intron 3 of 9)	23021		CpG:_68	22343	ENSSSCG00000009396	PHF11	NA
chr14	4548710	4549087	378	25	0.291936	0.0932356	0.1987	182.92	Intergenic	36846	ENSSSCT00000010520	CpG:_30	0	NA	NA	NA
chr16	6353485	6354029	545	29	0.270742	0.582038	-0.311297	-182.765	intron (ENSSSCT00000018282, intron 39 of 39)	-29211	ENSSSCT00000018280	CpG:_20	0	ENSSSCG00000016794	MYO10	myosin X
chr6	30262513	30262734	222	32	0.11736	0.468307	-0.350947	-182.684	Intergenic	40142		CpG:_63	0	NA	NA	NA
chr2	151158611	151158770	160	33	0.0581241	0.321865	-0.263741	-182.438	promoter-TSS (ENSSSCT00000015739)	-111		CpG:_271	0	ENSSSCG00000014401	NR3C1	glucocorticoid receptor
chr5	37330035	37330263	229	37	0.100201	0.262228	-0.162027	-182.155	promoter-TSS (ENSSSCT00000000543)	7	ENSSSCT00000000543	CpG:_58	0	ENSSSCG00000000504	PTPRB	receptor-type tyrosine-protein phosphatase beta
chr3	138280836	138281170	335	26	0.546194	0.856251	-0.310057	-182.037	Intergenic	-69245	ENSSSCT00000021621	CpG:_60	268328	NA	NA	NA
chr7	129327443	129327605	163	30	0.756755	0.89793	-0.141174	-180.838	Intergenic	-1215	ENSSSCT00000002807	CpG:_78	0	NA	NA	NA
chr9	61772803	61773173	371	26	0.676801	0.381911	0.29489	180.822	intron (ENSSSCT00000016603, intron 1 of 6)	50039	ENSSSCT00000025369	CpG:_20	10941	ENSSSCG00000015237	FLI1	NA
chr14	145732515	145732938	424	32	0.455857	0.722839	-0.266982	-180.219	intron (ENSSSCT00000011749, intron 7 of 8)	22899	ENSSSCT00000011749	CpG:_67	-22073	ENSSSCG00000010737	FAM175B	NA
chr9	131489318	131489456	139	32	0.252792	0.0642012	0.188591	180.14	intron (ENSSSCT00000031105, intron 2 of 3)	6453	ENSSSCT00000031105	CpG:_98	0	ENSSSCG00000025934	NA	NA
chr6	72702285	72702581	297	27	0.402888	0.647635	-0.244747	-179.519	Intergenic	54696		CpG:_18	-47839	NA	NA	NA
chr13	217438007	217438162	156	36	0.259049	0.0679207	0.191129	179.435	exon (ENSSSCT00000027029, exon 1 of 6)	136		CpG:_46	0	ENSSSCG00000021296	PTTG1IP	NA
chr6	77760832	77761027	196	34	0.285569	0.0912215	0.194347	179.01	TTS (ENSSSCT00000003956)	2205	ENSSSCT00000003956	CpG:_65	0	ENSSSCG00000003562	SFN	stratifin
chr13	19375736	19376186	451	35	0.365073	0.659868	-0.294795	-177.929	Intergenic	-75122	ENSSSCT00000021531	CpG:_30	0	NA	NA	NA
chr15	28959667	28960155	489	34	0.52893	0.210307	0.318622	177.822	Intergenic	-48480	ENSSSCT00000017120	CpG:_45	-46452	NA	NA	NA
chr18	54881979	54882549	571	42	0.576287	0.288204	0.288083	176.885	Intergenic	-15460	ENSSSCT00000018209	CpG:_26	0	NA	NA	NA
chr12	19444074	19444319	246	28	0.465874	0.257166	0.208708	176.163	intron (ENSSSCT00000030078, intron 2 of 4)	1441		CpG:_43	0	ENSSSCG00000025414	PYY	NA
chr14	32503789	32503925	137	27	0.0996197	0.621403	-0.521783	-175.279	intron (ENSSSCT00000010743, intron 1 of 7)	555		CpG:_172	0	ENSSSCG00000009801	BCL7A	NA
chr3	24210794	24211051	258	28	0.818777	0.416344	0.402433	174.279	Intergenic	16659		CpG:_34	-32030	NA	NA	NA
chr8	50389952	50390104	153	27	0.0511373	0.238942	-0.187804	-174.239	promoter-TSS (ENSSSCT00000009724)	-512	ENSSSCT00000009724	CpG:_166	0	ENSSSCG00000008881	RAPGEF2	Rap guanine nucleotide exchange factor 2
chr3	42202512	42202681	170	38	0.234835	0.0830197	0.151816	173.563	5' UTR (ENSSSCT00000008805, exon 1 of 4)	132	ENSSSCT00000008805	CpG:_67	0	ENSSSCG00000008036	SYNGR3	NA
chr9	144372206	144372367	162	24	0.886016	0.737045	0.14897	173.213	Intergenic	-8875	ENSSSCT00000016994	CpG:_96	-48619	NA	NA	NA
chr10	19843983	19844135	153	32	0.682943	0.510072	0.172871	173.192	Intergenic	-9305	ENSSSCT00000032313	CpG:_104	8760	NA	NA	NA
chr14	10862676	10863027	352	32	0.740146	0.5024	0.237746	173.088	Intergenic	-124346	ENSSSCT00000026763	CpG:_66	-86134	NA	NA	NA
chr7	24626882	24627083	202	30	0.550667	0.117308	0.433359	172.899	exon (ENSSSCT00000034907, exon 2 of 2)	362		CpG:_91	0	ENSSSCG00000030790	TMP-CH242-74M17.6	NA
chr17	58885180	58885412	233	37	0.107257	0.287472	-0.180215	-172.892	promoter-TSS (ENSSSCT00000008182)	-412		CpG:_132	0	ENSSSCG00000007476	KCNG1	NA
chr10	27920857	27921003	147	30	0.0894294	0.279425	-0.189996	-172.82	Intergenic	-13122		CpG:_86	0	NA	NA	NA
chr1	2706368	2706807	440	35	0.645809	0.846121	-0.200311	-172.67	intron (ENSSSCT00000004441, intron 3 of 15)	10082	ENSSSCT00000004441	CpG:_241	0	ENSSSCG00000004016	KIF25	NA
chr2	61031531	61031914	384	30	0.162472	0.356199	-0.193727	-172.214	Intergenic	-5160	ENSSSCT00000015134	CpG:_35	-4889	NA	NA	NA
chr16	51548629	51548767	139	24	0.252861	0.0729033	0.179957	171.833	intron (ENSSSCT00000027610, intron 1 of 8)	1251		CpG:_118	0	ENSSSCG00000021514	NA	occludin
chr18	47316492	47316755	264	34	0.314892	0.111125	0.203768	171.529	Intergenic	20762		CpG:_132	0	NA	NA	NA
chr9	6956554	6956972	419	30	0.403341	0.624954	-0.221613	-171.271	intron (ENSSSCT00000016143, intron 1 of 11)	-75860	ENSSSCT00000032470	CpG:_46	3189	ENSSSCG00000014792	STIM1	stromal interaction molecule 1
chr12	878161	878445	285	23	0.440671	0.120399	0.320272	169.792	Intergenic	53823	ENSSSCT00000030531	CpG:_26	0	NA	NA	NA
chr8	3229315	3229635	321	33	0.701203	0.895775	-0.194572	-168.987	intron (ENSSSCT00000009532, intron 2 of 10)	22785	ENSSSCT00000009532	CpG:_22	0	ENSSSCG00000008713	KIAA0232	NA
chr7	2440661	2440776	116	27	0.075269	0.263971	-0.188702	-168.95	Intergenic	31083		CpG:_59	0	NA	NA	NA
chr1	313803114	313803294	181	25	0.356119	0.119487	0.236632	168.696	Intergenic	-1684		CpG:_63	1215	NA	NA	NA
chrX	125075823	125076052	230	33	0.333722	0.0888906	0.244831	168.287	TTS (ENSSSCT00000035713)	837	ENSSSCT00000035713	CpG:_242	0	ENSSSCG00000021375	HS6ST2	heparan sulfate 6-O-sulfotransferase HS6ST2 [EC:2.8.2.-]
chr3	100973404	100973540	137	38	0.315268	0.113233	0.202035	168.229	Intergenic	-44021		CpG:_140	0	NA	NA	NA
chr3	126845399	126845488	90	28	0.457328	0.0860953	0.371233	168.111	Intergenic	1751		CpG:_73	0	NA	NA	NA
chr3	61722718	61723432	715	33	0.362899	0.115895	0.247005	167.653	intron (ENSSSCT00000025660, intron 1 of 1)	362	ENSSSCT00000025660	CpG:_64	0	ENSSSCG00000025805	NA	NA
chr1	81596489	81596748	260	27	0.483475	0.643178	-0.159703	-166.896	exon (ENSSSCT00000004830, exon 5 of 7)	19144		CpG:_89	0	ENSSSCG00000004369	NA	NA
chr9	1275454	1275902	449	31	0.535747	0.735368	-0.199621	-166.828	intron (ENSSSCT00000022371, intron 1 of 3)	6982		CpG:_18	431	ENSSSCG00000023057	LMO1	NA
chr3	5157733	5157950	218	26	0.948437	0.762563	0.185874	166.764	TTS (ENSSSCT00000030527)	5052		CpG:_74	1265	ENSSSCG00000007593	ANKRD61	NA
chr6	138473185	138473274	90	24	0.0872904	0.696548	-0.609258	-166.709	Intergenic	163593	ENSSSCT00000004229	CpG:_50	0	NA	NA	NA
chr6	156638274	156638578	305	37	0.841013	0.671856	0.169157	166.218	Intergenic	-128780		CpG:_102	-20510	NA	NA	NA
chr18	2861950	2862142	193	24	0.272863	0.106721	0.166142	165.94	Intergenic	-66971	ENSSSCT00000017877	CpG:_96	0	NA	NA	NA
chr3	41123477	41123814	338	27	0.19254	0.533487	-0.340946	-165.566	promoter-TSS (ENSSSCT00000008752)	-458	ENSSSCT00000008752	CpG:_65	0	ENSSSCG00000007987	DECR2	peroxisomal 2,4-dienoyl-CoA reductase
chr8	135106861	135107046	186	28	0.250535	0.0960517	0.154483	163.69	Intergenic	-1412	ENSSSCT00000010069	CpG:_27	0	NA	NA	NA
chr2	77793392	77793810	419	21	0.427043	0.733837	-0.306794	-163.456	exon (ENSSSCT00000014676, exon 6 of 7)	3866	ENSSSCT00000014676	CpG:_31	461	ENSSSCG00000013432	MIDN	NA
chr17	36254672	36254836	165	30	0.27501	0.0900241	0.184986	163.158	promoter-TSS (ENSSSCT00000007824)	-190		CpG:_64	0	ENSSSCG00000007151	CDC25B	M-phase inducer phosphatase 2
chr14	153248505	153248753	249	29	0.108024	0.287399	-0.179375	-162.655	Intergenic	-15520		CpG:_79	0	NA	NA	NA
chr1	2923002	2923303	302	27	0.661508	0.84974	-0.188232	-161.861	Intergenic	-107748	ENSSSCT00000004443	CpG:_53	0	NA	NA	NA
chr1	298440141	298440381	241	34	0.278938	0.0901385	0.188799	161.692	intron (ENSSSCT00000006139, intron 1 of 12)	309	ENSSSCT00000006139	CpG:_59	0	ENSSSCG00000026555	DENND1A	NA
chr11	150048	150372	325	21	0.107496	0.36997	-0.262473	-161.223	promoter-TSS (ENSSSCT00000030327)	-11	ENSSSCT00000034892	CpG:_100	0	ENSSSCG00000025308	IL17D	interleukin 17D
chr6	64090711	64090812	102	19	0.27043	0.0794806	0.190949	160.995	intron (ENSSSCT00000003766, intron 1 of 23)	296	ENSSSCT00000003766	CpG:_103	0	ENSSSCG00000003395	CH242-402I11.1	phosphatidylinositol-4,5-bisphosphate 3-kinase
chr15	150004220	150004651	432	28	0.69207	0.427699	0.264371	160.733	intron (ENSSSCT00000022776, intron 1 of 4)	127311	ENSSSCT00000022776	CpG:_18	0	ENSSSCG00000024859	NA	NA
chr15	71455409	71455498	90	21	0.056972	0.206188	-0.149216	-160.651	Intergenic	-32936	ENSSSCT00000017284	CpG:_64	0	NA	NA	NA
chr6	42655731	42655887	157	29	0.266973	0.0676041	0.199369	160.533	Intergenic	-11391	ENSSSCT00000030231	CpG:_47	0	NA	NA	NA
chr5	57298809	57298948	140	28	0.219346	0.0663264	0.15302	160.515	Intergenic	-8032	ENSSSCT00000023569	CpG:_83	-33	NA	NA	NA
chr3	84213194	84213277	84	28	0.31149	0.120016	0.191474	160.363	intron (ENSSSCT00000031751, intron 2 of 3)	-39430	ENSSSCT00000009178	CpG:_63	-75771	ENSSSCG00000028100	NA	NA
chr7	94421864	94422086	223	32	0.348041	0.0839332	0.264108	160.356	5' UTR (ENSSSCT00000032333, exon 1 of 4)	169		CpG:_112	0	ENSSSCG00000026251	NA	NA
chr3	79960708	79964626	3919	35	0.554267	0.883446	-0.32918	-160.293	Intergenic	-449066	ENSSSCT00000009151	CpG:_75	355872	NA	NA	NA
chr10	70923439	70924239	801	34	0.423854	0.641787	-0.217933	-159.827	Intergenic	41114	ENSSSCT00000012186	CpG:_19	-5764	NA	NA	NA
chr6	154051511	154051803	293	27	0.790462	0.539879	0.250582	159.796	TTS (ENSSSCT00000004344)	827	ENSSSCT00000004343	CpG:_83	0	ENSSSCG00000003928	PLK3	polo-like kinase 3
chr10	13443947	13444243	297	26	0.445298	0.176995	0.268303	159.612	exon (ENSSSCT00000011850, exon 1 of 9)	113		CpG:_41	0	ENSSSCG00000010832	HHIPL2	NA
chr4	116787218	116787316	99	21	0.391124	0.0739356	0.317188	159.584	intron (ENSSSCT00000007405, intron 7 of 32)	34360		CpG:_72	0	ENSSSCG00000006760	HIPK1	NA
chr13	25951792	25951980	189	31	0.645854	0.307073	0.338781	159.3	Intergenic	-43542	ENSSSCT00000012329	CpG:_43	0	NA	NA	NA
chr10	71160745	71161134	390	28	0.807245	0.551183	0.256062	159.272	intron (ENSSSCT00000029511, intron 1 of 6)	1799	ENSSSCT00000029511	CpG:_25	-6049	ENSSSCG00000022849	IL2RA	interleukin 2 receptor alpha
chr9	146919744	146919996	253	21	0.386081	0.0969651	0.289116	159.095	Intergenic	-111510	ENSSSCT00000020348	CpG:_46	0	NA	NA	NA
chr8	41232570	41232831	262	25	0.540053	0.739857	-0.199803	-158.961	intron (ENSSSCT00000009666, intron 9 of 10)	69933	ENSSSCT00000023082	CpG:_23	0	ENSSSCG00000008831	DCUN1D4	NA
chr15	152983862	152984083	222	27	0.446987	0.654072	-0.207085	-158.778	intron (ENSSSCT00000027033, intron 9 of 23)	62728	ENSSSCT00000027033	CpG:_103	0	ENSSSCG00000024777	HDAC4	NA
chr6	1640723	1641153	431	31	0.373406	0.598705	-0.225299	-158.73	Intergenic	6030	ENSSSCT00000023685	CpG:_19	1314	NA	NA	NA
chr18	2686788	2687038	251	27	0.577682	0.391285	0.186397	158.139	Intergenic	22119	ENSSSCT00000017875	CpG:_29	0	NA	NA	NA
chr14	12546654	12546787	134	33	0.265422	0.0925608	0.172861	157.977	5' UTR (ENSSSCT00000025007, exon 1 of 6)	257	ENSSSCT00000025007	CpG:_70	0	ENSSSCG00000020846	SCARA3	NA
chr3	9639175	9639378	204	31	0.128582	0.314219	-0.185637	-157.86	Intergenic	-1885	ENSSSCT00000008438	CpG:_28	0	NA	NA	NA
chr6	99655623	99655841	219	31	0.310225	0.101477	0.208749	157.615	Intergenic	-90054	ENSSSCT00000025346	CpG:_119	1790	NA	NA	NA
chr11	4079668	4079887	220	23	0.560358	0.848733	-0.288375	-156.615	Intergenic	-8375		CpG:_19	-2428	NA	NA	NA
chr11	26573715	26573931	217	25	0.440829	0.623867	-0.183037	-156.528	exon (ENSSSCT00000010344, exon 1 of 1)	284	ENSSSCT00000010344	CpG:_115	0	ENSSSCG00000009437	NA	NA
chr3	100809583	100809847	265	25	0.151564	0.485312	-0.333748	-156.281	Intergenic	-193851	ENSSSCT00000009246	CpG:_140	163199	NA	NA	NA
chr14	63669004	63669304	301	25	0.105744	0.48304	-0.377297	-155.789	Intergenic	95843	ENSSSCT00000011137	CpG:_91	0	NA	NA	NA
chr1	2671876	2672331	456	26	0.248318	0.560327	-0.312009	-155.724	3' UTR (ENSSSCT00000027970, exon 10 of 10)	8089	ENSSSCT00000027970	CpG:_40	0	ENSSSCG00000004017	FRMD1	FERM domain-containing protein 1
chr1	3014159	3014557	399	26	0.512862	0.758148	-0.245285	-155.624	Intergenic	-86819		CpG:_31	625	NA	NA	NA
chr14	43745742	43746055	314	37	0.329648	0.156992	0.172656	155.334	Intergenic	-25808	ENSSSCT00000010878	CpG:_30	0	NA	NA	NA
chr4	87151481	87151905	425	27	0.620317	0.294535	0.325782	155.132	intron (ENSSSCT00000006872, intron 11 of 20)	33380		CpG:_32	0	ENSSSCG00000006273	MCM4	NA
chr2	52589774	52589880	107	27	0.087598	0.267618	-0.18002	-154.573	5' UTR (ENSSSCT00000024151, exon 1 of 12)	164	ENSSSCT00000024151	CpG:_74	0	ENSSSCG00000028260	NA	NA
chrX	142987894	142988156	263	33	0.577248	0.35109	0.226158	154.342	Intergenic	-9785	ENSSSCT00000033665	CpG:_88	0	NA	NA	NA
chr5	5936813	5937008	196	31	0.513875	0.36064	0.153235	154.284	exon (ENSSSCT00000000088, exon 5 of 36)	27037	ENSSSCT00000000088	CpG:_23	0	ENSSSCG00000000082	CACNA1I	NA
chrX	127762311	127762413	103	23	0.0910708	0.692507	-0.601436	-153.805	Intergenic	-20496	ENSSSCT00000030110	CpG:_130	0	NA	NA	NA
chr18	59054213	59054483	271	27	0.434695	0.179299	0.255396	153.773	Intergenic	-225072	ENSSSCT00000018251	CpG:_22	-26157	NA	NA	NA
chr4	136888668	136888856	189	30	0.706432	0.862072	-0.15564	-153.484	intron (ENSSSCT00000007569, intron 14 of 14)	10681	ENSSSCT00000035989	CpG:_32	1589	ENSSSCG00000006911	NA	NA
chr2	16451961	16452284	324	22	0.308537	0.141399	0.167138	153.401	3' UTR (ENSSSCT00000035577, exon 5 of 5)	-2480	ENSSSCT00000014456	CpG:_57	0	ENSSSCG00000013237	SPI1	transcription factor PU.1
chr10	28611792	28611996	205	30	0.092551	0.299906	-0.207355	-153.324	intron (ENSSSCT00000026899, intron 1 of 2)	672		CpG:_95	0	ENSSSCG00000030640	IPO9	NA
chr6	48032295	48032484	190	23	0.336815	0.621799	-0.284983	-153.249	promoter-TSS (ENSSSCT00000003444)	-269	ENSSSCT00000003444	CpG:_133	0	ENSSSCG00000003105	SLC1A5	solute carrier family 1 (neutral amino acid transporter), member 5
chr14	122553746	122553967	222	26	0.458083	0.149875	0.308208	152.861	TTS (ENSSSCT00000011559)	5604	ENSSSCT00000011559	CpG:_48	0	ENSSSCG00000010567	NA	NA
chr12	18605251	18605415	165	21	0.538834	0.743601	-0.204767	-152.738	intron (ENSSSCT00000018876, intron 3 of 4)	20299		CpG:_27	0	ENSSSCG00000017340	DCAKD	NA
chr3	9807514	9807647	134	35	0.438802	0.200395	0.238407	152.538	Intergenic	-5673	ENSSSCT00000027187	CpG:_58	0	NA	NA	NA
chr14	24972328	24972432	105	25	0.273368	0.0944865	0.178882	152.505	Intergenic	-11216		CpG:_111	0	NA	NA	NA
chr1	3401143	3401423	281	20	0.331779	0.58745	-0.255671	-152.376	Intergenic	111532		CpG:_51	0	NA	NA	NA
chr8	110661603	110662303	701	33	0.180414	0.487561	-0.307147	-152.158	Intergenic	-39834	ENSSSCT00000009965	CpG:_81	0	NA	NA	NA
chr3	110246130	110246352	223	16	0.661339	0.926861	-0.265522	-151.877	intron (ENSSSCT00000009305, intron 5 of 7)	34633	ENSSSCT00000009305	CpG:_44	-34056	ENSSSCG00000008503	FEZ2	NA
chr16	85759321	85759601	281	20	0.381291	0.687642	-0.306351	-151.728	Intergenic	-38685		CpG:_96	0	NA	NA	NA
chr16	29346399	29346530	132	32	0.352115	0.0944085	0.257707	151.712	Intergenic	-1762	ENSSSCT00000026745	CpG:_107	0	NA	NA	NA
chr12	36211207	36211372	166	29	0.104137	0.285076	-0.180939	-151.24	intron (ENSSSCT00000019200, intron 5 of 30)	3760	ENSSSCT00000035757	CpG:_57	0	ENSSSCG00000017638	BZRAP1	NA
chr14	32913110	32913363	254	25	0.392665	0.070872	0.321793	150.969	intron (ENSSSCT00000010754, intron 1 of 5)	900	ENSSSCT00000010754	CpG:_99	0	ENSSSCG00000009811	NA	NA
chr6	1899078	1899338	261	25	0.867463	0.676034	0.191429	150.659	Intergenic	-38563		CpG:_53	1486	NA	NA	NA
chr3	41387301	41387479	179	19	0.725643	0.371368	0.354275	150.253	promoter-TSS (ENSSSCT00000008753)	-513	ENSSSCT00000008753	CpG:_399	0	ENSSSCG00000007988	JMJD8	NA
chr15	150472585	150472685	101	26	0.24641	0.0887644	0.157646	150.036	Intergenic	-5729	ENSSSCT00000017772	CpG:_115	0	NA	NA	NA
chr11	76109847	76110121	275	25	0.655224	0.427864	0.227359	149.994	Intergenic	6705	ENSSSCT00000010438	CpG:_63	0	NA	NA	NA
chr13	82600410	82600738	329	24	0.306717	0.554024	-0.247307	-149.966	Intergenic	-15007	ENSSSCT00000033693	CpG:_38	0	NA	NA	NA
chr15	147077068	147077251	184	24	0.250807	0.0933519	0.157455	149.887	promoter-TSS (ENSSSCT00000017739)	-101	ENSSSCT00000017739	CpG:_131	0	ENSSSCG00000016290	EFHD1	NA
chr15	146108310	146108626	317	29	0.443894	0.715115	-0.271221	-149.776	Intergenic	39444	ENSSSCT00000017727	CpG:_42	0	NA	NA	NA
chr14	27758098	27758243	146	23	0.127268	0.501701	-0.374433	-149.276	Intergenic	-12630	ENSSSCT00000031300	CpG:_94	0	NA	NA	NA
chr17	37451596	37452057	462	21	0.171172	0.510026	-0.338854	-149.064	promoter-TSS (ENSSSCT00000007846)	-517		CpG:_52	-220	ENSSSCG00000007173	IDH3B	isocitrate dehydrogenase (NAD+)
chr5	18768534	18768636	103	28	0.297448	0.0913774	0.20607	148.755	exon (ENSSSCT00000000280, exon 1 of 4)	583	ENSSSCT00000000280	CpG:_38	0	ENSSSCG00000000261	IGFBP6	NA
chr8	144297873	144298180	308	31	0.709364	0.464537	0.244827	148.691	promoter-TSS (ENSSSCT00000010113)	-623	ENSSSCT00000010113	CpG:_99	0	ENSSSCG00000009234	FAM175A	NA
chr6	120052047	120052377	331	27	0.606	0.869537	-0.263537	-148.455	intron (ENSSSCT00000022348, intron 1 of 18)	10028	ENSSSCT00000004162	CpG:_72	9059	ENSSSCG00000003760	TTLL7	NA
chr16	56119843	56120242	400	29	0.541193	0.780898	-0.239706	-148.424	Intergenic	-17579		CpG:_41	-17085	NA	NA	NA
chr1	307351140	307351350	211	29	0.405151	0.248334	0.156818	148.329	intron (ENSSSCT00000006315, intron 3 of 27)	-83126	ENSSSCT00000006311	CpG:_78	0	ENSSSCG00000005743	VAV2	guanine nucleotide exchange factor VAV
chr14	151498750	151499311	562	28	0.53858	0.739821	-0.201241	-148.316	Intergenic	121789	ENSSSCT00000022060	CpG:_33	7710	NA	NA	NA
chr2	87662909	87663125	217	26	0.283318	0.0859633	0.197355	148.203	Intergenic	33740		CpG:_44	0	NA	NA	NA
chr12	1008889	1009059	171	25	0.832668	0.660939	0.171729	148.17	Intergenic	25707	ENSSSCT00000029960	CpG:_38	-2786	NA	NA	NA
chr6	49104764	49105025	262	22	0.195127	0.540326	-0.345199	-147.546	Intergenic	15047	ENSSSCT00000003471	CpG:_68	0	NA	NA	NA
chr17	68568094	68568475	382	24	0.273437	0.476965	-0.203527	-147.275	Intergenic	67813	ENSSSCT00000028577	CpG:_22	0	NA	NA	NA
chr18	821901	822143	243	24	0.63663	0.78444	-0.14781	-147.037	intron (ENSSSCT00000017863, intron 3 of 21)	7898		CpG:_20	-5733	ENSSSCG00000016406	ESYT2	NA
chr13	91593712	91593844	133	17	0.0495025	0.213778	-0.164275	-147.01	promoter-TSS (ENSSSCT00000023649)	-955	ENSSSCT00000023649	CpG:_275	0	ENSSSCG00000022031	CHST2	carbohydrate 6-sulfotransferase 2 [EC:2.8.2.-]
chr3	133946238	133946470	233	21	0.581023	0.832289	-0.251266	-146.972	Intergenic	-4602		CpG:_19	-1199	NA	NA	NA
chr3	107318442	107318698	257	25	0.0699073	0.438708	-0.368801	-146.479	Intergenic	-62382		CpG:_106	0	NA	NA	NA
chr14	7332733	7332852	120	27	0.114977	0.528595	-0.413618	-145.648	5' UTR (ENSSSCT00000010553, exon 1 of 7)	330	ENSSSCT00000010553	CpG:_96	0	ENSSSCG00000009627	NA	NA
chr4	2447881	2448177	297	36	0.688492	0.86763	-0.179138	-145.54	Intergenic	22704	ENSSSCT00000006513	CpG:_35	0	NA	NA	NA
chr12	26336764	26337123	360	21	0.270169	0.575897	-0.305728	-145.378	TTS (ENSSSCT00000019144)	1328	ENSSSCT00000035061	CpG:_54	4047	ENSSSCG00000017585	SAMD14	NA
chr8	145893582	145893681	100	23	0.701808	0.532925	0.168882	144.973	Intergenic	46304	ENSSSCT00000026377	CpG:_30	0	NA	NA	NA
chr10	73435908	73436159	252	22	0.560822	0.748426	-0.187604	-144.964	Intergenic	172296	ENSSSCT00000012220	CpG:_31	515	NA	NA	NA
chr12	63297826	63298005	180	27	0.221764	0.525864	-0.304099	-144.921	Intergenic	-88328		CpG:_50	0	NA	NA	NA
chr2	3761568	3761654	87	18	0.53036	0.852879	-0.322518	-143.672	TTS (ENSSSCT00000014107)	5909		CpG:_19	632	ENSSSCG00000012904	AIP	NA
chr13	82934859	82934970	112	24	0.062284	0.224046	-0.161762	-142.823	Intergenic	-35243	ENSSSCT00000012743	CpG:_36	463	NA	NA	NA
chr7	142680	142985	306	25	0.531944	0.7348	-0.202856	-142.369	intron (ENSSSCT00000001075, intron 5 of 27)	21749		CpG:_28	0	ENSSSCG00000000985	EXOC2	exocyst complex component 2
chr12	47233370	47233999	630	26	0.476938	0.713004	-0.236066	-142.038	intron (ENSSSCT00000019355, intron 20 of 21)	-9483		CpG:_87	2623	ENSSSCG00000017783	MYO18A	NA
chr3	125415841	125416034	194	23	0.0710276	0.368694	-0.297667	-141.989	promoter-TSS (ENSSSCT00000023215)	34		CpG:_29	24105	ENSSSCG00000025357	C2orf43	NA
chr7	34980512	34980878	367	30	0.471767	0.269706	0.202061	141.945	Intergenic	-4042	ENSSSCT00000001700	CpG:_214	0	NA	NA	NA
chr4	101913729	101913817	89	28	0.428988	0.149664	0.279324	141.828	intron (ENSSSCT00000007085, intron 1 of 5)	873	ENSSSCT00000007085	CpG:_130	0	ENSSSCG00000006468	HDGF	NA
chr2	88332512	88332651	140	21	0.0947248	0.296677	-0.201952	-141.595	Intergenic	14915	ENSSSCT00000028669	CpG:_30	-412	NA	NA	NA
chr14	23778139	23778243	105	20	0.553744	0.700528	-0.146784	-141.441	exon (ENSSSCT00000010662, exon 1 of 2)	363	ENSSSCT00000010662	CpG:_35	0	ENSSSCG00000009724	ANHX	NA
chr11	139093	139276	184	17	0.417394	0.199696	0.217699	141.353	intron (ENSSSCT00000010151, intron 2 of 11)	9234		CpG:_150	0	ENSSSCG00000009270	NA	NA
chr2	70036948	70037004	57	22	0.270903	0.0791852	0.191718	140.373	promoter-TSS (ENSSSCT00000014888)	-100	ENSSSCT00000014888	CpG:_51	-137	ENSSSCG00000013633	CARM1	NA
chr13	40893531	40893632	102	31	0.346625	0.114037	0.232588	140.25	Intergenic	-1206	ENSSSCT00000027852	CpG:_131	0	NA	NA	NA
chr1	145977757	145978314	558	21	0.215959	0.685638	-0.469679	-140.165	TTS (ENSSSCT00000005273)	17697	ENSSSCT00000005273	CpG:_38	-14067	ENSSSCG00000004774	IVD	isovaleryl-CoA dehydrogenase
chr1	62312235	62312483	249	25	0.358448	0.0783212	0.280127	140.098	intron (ENSSSCT00000029112, intron 1 of 17)	668	ENSSSCT00000029112	CpG:_111	0	ENSSSCG00000025140	ZNF292	NA
chr3	869521	869897	377	21	0.545104	0.205704	0.339401	139.262	Intergenic	9484	ENSSSCT00000008286	CpG:_24	2035	NA	NA	NA
chr2	149070	149194	125	24	0.372984	0.11095	0.262034	138.471	promoter-TSS (ENSSSCT00000034139)	139	ENSSSCT00000034734	CpG:_34	-13548	ENSSSCG00000012840	CD151	NA
chr4	137660452	137660683	232	28	0.417581	0.585251	-0.167669	-138.339	Intergenic	-47650	ENSSSCT00000007572	CpG:_17	-112	NA	NA	NA
chr8	57466733	57466969	237	23	0.0759837	0.391145	-0.315161	-138.007	promoter-TSS (ENSSSCT00000029045)	-31		CpG:_101	-482	ENSSSCG00000008893	REST	RE1-silencing transcription factor
chr7	11490825	11491176	352	26	0.493875	0.711522	-0.217648	-137.573	Intergenic	-327882	ENSSSCT00000001154	CpG:_22	95303	NA	NA	NA
chr1	386112	388168	2057	21	0.346001	0.704227	-0.358226	-137.265	Intergenic	-105772	ENSSSCT00000034841	CpG:_19	0	NA	NA	NA
chrX	114141797	114141976	180	24	0.0773491	0.382246	-0.304897	-137.244	promoter-TSS (ENSSSCT00000035094)	-48	ENSSSCT00000013812	CpG:_305	0	ENSSSCG00000012631	LONRF3	NA
chr18	3135486	3135581	96	20	0.48434	0.720539	-0.236199	-137.133	Intergenic	19607	ENSSSCT00000028589	CpG:_58	0	NA	NA	NA
chrX	21911347	21911475	129	37	0.45562	0.257437	0.198184	136.936	exon (ENSSSCT00000032809, exon 1 of 1)	1883	ENSSSCT00000032809	CpG:_17	-337	ENSSSCG00000030735	CH242-227G20.2	NA
chr2	66321377	66321570	194	27	0.467789	0.237002	0.230787	136.71	TTS (ENSSSCT00000015017)	4010	ENSSSCT00000015017	CpG:_192	0	ENSSSCG00000013743	LYL1	protein lyl-1
chr6	85681141	85681292	152	23	0.0814744	0.288708	-0.207234	-136.601	Intergenic	22714	ENSSSCT00000004034	CpG:_24	-36	NA	NA	NA
chr12	63028325	63028517	193	30	0.307192	0.0872532	0.219939	136.509	Intergenic	29530	ENSSSCT00000019646	CpG:_148	0	NA	NA	NA
chr7	42238960	42239089	130	27	0.0881299	0.2757	-0.18757	-136.408	5' UTR (ENSSSCT00000001806, exon 1 of 7)	124	ENSSSCT00000001806	CpG:_92	0	ENSSSCG00000001624	NA	NA
chr4	81073260	81073559	300	28	0.452305	0.715596	-0.263291	-136.296	exon (ENSSSCT00000006833, exon 12 of 30)	29586	ENSSSCT00000006833	CpG:_44	12408	ENSSSCG00000006236	NSMAF	factor associated with neutral sphingomyelinase activation
chr1	270529732	270529988	257	26	0.0984725	0.378529	-0.280057	-136.097	intron (ENSSSCT00000005933, intron 1 of 2)	739		CpG:_20	-8363	ENSSSCG00000005390	MSANTD3	NA
chr12	1287070	1287293	224	28	0.0764816	0.249534	-0.173053	-135.849	Intergenic	-36146	ENSSSCT00000027597	CpG:_399	0	NA	NA	NA
chr6	40560179	40560398	220	17	0.60949	0.105593	0.503897	135.813	Intergenic	-1204	ENSSSCT00000003206	CpG:_24	3148	NA	NA	NA
chr1	302253353	302253594	242	21	0.33981	0.576772	-0.236962	-135.691	intron (ENSSSCT00000006185, intron 2 of 14)	12571	ENSSSCT00000035446	CpG:_20	0	ENSSSCG00000005625	ENG	NA
chr11	150432	150558	127	19	0.0845603	0.279371	-0.19481	-135.635	TTS (ENSSSCT00000034892)	274	ENSSSCT00000034892	CpG:_100	0	ENSSSCG00000025308	IL17D	interleukin 17D
chr14	47648581	47648778	198	28	0.290201	0.455545	-0.165344	-135.587	Intergenic	341854	ENSSSCT00000010922	CpG:_16	-11403	NA	NA	NA
chr14	140292831	140293087	257	22	0.456213	0.702616	-0.246404	-135.32	Intergenic	-34334	ENSSSCT00000011677	CpG:_92	33775	NA	NA	NA
chr2	19203	19454	252	32	0.658289	0.486652	0.171637	135.212	Intergenic	-11818	ENSSSCT00000014029	CpG:_52	0	NA	NA	NA
chr1	182832253	182832417	165	20	0.0584407	0.267053	-0.208612	-134.842	Intergenic	-21466		CpG:_46	0	NA	NA	NA
chr1	297590373	297590593	221	29	0.758132	0.93876	-0.180628	-134.829	intron (ENSSSCT00000006135, intron 1 of 22)	-102123		CpG:_65	114092	ENSSSCG00000005582	STRBP	NA
chr11	7397154	7397378	225	23	0.314081	0.549975	-0.235894	-134.755	intron (ENSSSCT00000010225, intron 1 of 4)	732	ENSSSCT00000010225	CpG:_91	0	ENSSSCG00000009331	MEDAG	NA
chr17	45224633	45224727	95	27	0.270923	0.116453	0.154469	134.471	intron (ENSSSCT00000008007, intron 9 of 28)	26037	ENSSSCT00000008007	CpG:_70	0	ENSSSCG00000007317	DLGAP4	NA
chr6	12296619	12296809	191	24	0.704855	0.362863	0.341991	134.463	exon (ENSSSCT00000029606, exon 5 of 9)	1736	ENSSSCT00000029606	CpG:_61	18137	ENSSSCG00000002712	LDHD	NA
chr17	17078688	17079092	405	23	0.645452	0.91547	-0.270018	-133.957	Intergenic	26281	ENSSSCT00000007726	CpG:_48	-23988	NA	NA	NA
chr3	24291893	24292145	253	20	0.615822	0.80054	-0.184718	-133.878	intron (ENSSSCT00000008589, intron 17 of 17)	-7359	ENSSSCT00000021907	CpG:_76	-11028	ENSSSCG00000007839	EEF2K	elongation factor 2 kinase
chr18	5313968	5314054	87	16	0.0634554	0.200199	-0.136743	-133.515	Intergenic	12386	ENSSSCT00000017889	CpG:_139	0	NA	NA	NA
chr8	146872122	146872172	51	21	0.0736006	0.204015	-0.130414	-133.173	promoter-TSS (ENSSSCT00000010136)	-429	ENSSSCT00000010136	CpG:_113	0	ENSSSCG00000009256	ANTXR2	NA
chr6	81949236	81949388	153	22	0.30094	0.0804816	0.220458	133.104	Intergenic	-6826	ENSSSCT00000003999	CpG:_108	0	NA	NA	NA
chr1	4411729	4412148	420	25	0.383412	0.606988	-0.223576	-132.986	Intergenic	-13826		CpG:_27	-13899	NA	NA	NA
chr18	46332495	46332970	476	25	0.428057	0.635439	-0.207383	-132.46	Intergenic	-7514	ENSSSCT00000018151	CpG:_124	1678	NA	NA	NA
chr7	132064676	132064937	262	22	0.267644	0.534605	-0.266961	-132.189	Intergenic	1263	ENSSSCT00000030251	CpG:_44	0	NA	NA	NA
chr16	78310978	78311457	480	23	0.529715	0.884462	-0.354747	-132.17	intron (ENSSSCT00000018609, intron 7 of 17)	27420	ENSSSCT00000018609	CpG:_32	3954	ENSSSCG00000017091	TNIP1	NA
chr1	304642735	304642963	229	28	0.324273	0.106385	0.217888	132.02	Intergenic	-3672	ENSSSCT00000006272	CpG:_457	0	NA	NA	NA
chr8	1208552	1208654	103	24	0.29691	0.0923737	0.204537	131.796	5' UTR (ENSSSCT00000009510, exon 1 of 15)	146	ENSSSCT00000009510	CpG:_118	0	ENSSSCG00000008692	ADD1	NA
chr9	1516021	1516143	123	27	0.0961893	0.385474	-0.289284	-131.611	5' UTR (ENSSSCT00000015931, exon 1 of 12)	135		CpG:_43	-3077	ENSSSCG00000014581	TUB	NA
chr3	110545554	110545730	177	31	0.903644	0.740294	0.163349	131.527	Intergenic	-68431	ENSSSCT00000009306	CpG:_34	-26461	NA	NA	NA
chrX	131291462	131291617	156	21	0.282951	0.103571	0.17938	130.904	exon (ENSSSCT00000024126, exon 1 of 1)	474	ENSSSCT00000035184	CpG:_642	0	ENSSSCG00000022501	SOX3	NA
chr4	120506806	120506964	159	29	0.12651	0.288493	-0.161984	-130.355	Intergenic	-15240	ENSSSCT00000007462	CpG:_57	0	NA	NA	NA
chr10	58331284	58331398	115	20	0.0855811	0.336804	-0.251223	-130.17	Intergenic	-75476		CpG:_202	-20225	NA	NA	NA
chr3	73081306	73081554	249	29	0.459175	0.67072	-0.211546	-130.147	Intergenic	14156	ENSSSCT00000009100	CpG:_65	13591	NA	NA	NA
chr7	65325549	65325724	176	21	0.756012	0.915238	-0.159226	-130.115	intron (ENSSSCT00000030450, intron 1 of 2)	-40518	ENSSSCT00000002154	CpG:_100	39789	ENSSSCG00000023188	NA	NA
chr2	71580407	71580673	267	19	0.549209	0.187399	0.361809	129.994	Intergenic	-1629	ENSSSCT00000014845	CpG:_30	0	NA	NA	NA
chr11	185954	186358	405	25	0.419736	0.652362	-0.232626	-129.834	intron (ENSSSCT00000024896, intron 2 of 2)	-4470	ENSSSCT00000035652	CpG:_73	0	ENSSSCG00000025308	IL17D	interleukin 17D
chr3	140538727	140539031	305	18	0.805294	0.459335	0.34596	129.78	intron (ENSSSCT00000024273, intron 3 of 6)	10861	ENSSSCT00000024273	CpG:_70	0	ENSSSCG00000025629	COLEC11	collectin sub-family member 11
chr2	66716458	66716624	167	27	0.162193	0.344517	-0.182324	-129.627	exon (ENSSSCT00000014994, exon 11 of 24)	9687	ENSSSCT00000014994	CpG:_61	6385	ENSSSCG00000013720	NA	lysosomal alpha-mannosidase
chr6	153494990	153495323	334	26	0.570312	0.731292	-0.16098	-129.602	Intergenic	-72535	ENSSSCT00000004335	CpG:_88	-72521	NA	NA	NA
chr10	75062825	75063127	303	28	0.821703	0.611368	0.210335	129.575	Intergenic	-138400	ENSSSCT00000012222	CpG:_17	-664	NA	NA	NA
chr13	80097046	80097208	163	25	0.326222	0.0747687	0.251453	129.533	promoter-TSS (ENSSSCT00000023623)	-33		CpG:_101	0	ENSSSCG00000024827	ABTB1	NA
chr17	66522905	66523481	577	22	0.552035	0.837518	-0.285483	-129.23	Intergenic	-3405		CpG:_19	1898	NA	NA	NA
chr3	723861	723999	139	25	0.347573	0.111915	0.235657	129.158	intron (ENSSSCT00000008278, intron 1 of 3)	409	ENSSSCT00000008278	CpG:_55	0	ENSSSCG00000007546	C7orf50	NA
chr4	87016331	87017329	999	24	0.621344	0.921721	-0.300377	-129.02	Intergenic	154363	ENSSSCT00000006870	CpG:_20	15703	NA	NA	NA
chr7	56787240	56787432	193	27	0.374512	0.153495	0.221017	129.012	exon (ENSSSCT00000002010, exon 5 of 6)	48865	ENSSSCT00000002010	CpG:_146	65468	ENSSSCG00000001794	NA	NA
chr7	131296586	131296921	336	26	0.724223	0.458503	0.26572	128.826	Intergenic	-6943		CpG:_27	0	NA	NA	NA
chr2	47467832	47468275	444	21	0.338572	0.593837	-0.255265	-128.737	Intergenic	-1086	ENSSSCT00000014623	CpG:_30	-32364	NA	NA	NA
chrX	70891792	70891866	75	18	0.0524731	0.187201	-0.134728	-128.599	Intergenic	5139	ENSSSCT00000035991	CpG:_21	-88	NA	NA	NA
chr2	81768498	81768688	191	25	0.658684	0.832353	-0.173669	-128.538	intron (ENSSSCT00000015326, intron 8 of 12)	14081	ENSSSCT00000015326	CpG:_79	-13732	ENSSSCG00000014030	PHYKPL	5-phosphonooxy-L-lysine phospho-lyase
chr4	108790080	108790226	147	27	0.360844	0.120906	0.239938	128.32	Intergenic	8132	ENSSSCT00000031951	CpG:_69	0	NA	NA	NA
chr3	39840093	39840362	270	27	0.237168	0.441938	-0.20477	-128.313	intron (ENSSSCT00000008715, intron 2 of 18)	25391	ENSSSCT00000008716	CpG:_44	0	ENSSSCG00000007952	TRAP1	NA
chr3	31662811	31663169	359	18	0.393066	0.728914	-0.335848	-128.03	Intergenic	-48825	ENSSSCT00000008640	CpG:_19	15126	NA	NA	NA
chr4	142930820	142930960	141	24	0.450102	0.100872	0.349231	127.969	Intergenic	-3258	ENSSSCT00000007604	CpG:_34	47	NA	NA	NA
chr7	26520813	26520967	155	24	0.399875	0.648619	-0.248744	-127.777	Intergenic	4954	ENSSSCT00000031011	CpG:_29	76202	NA	NA	NA
chr8	20757177	20757270	94	20	0.0619845	0.303545	-0.24156	-127.705	Intergenic	-11485	ENSSSCT00000021065	CpG:_126	0	NA	NA	NA
chr6	59546490	59546658	169	28	0.611874	0.275171	0.336703	127.658	Intergenic	-11629		CpG:_76	0	NA	NA	NA
chr6	47065895	47066233	339	23	0.652413	0.302351	0.350063	127.654	Intergenic	-8070	ENSSSCT00000003418	CpG:_19	0	NA	NA	NA
chr1	84416711	84416801	91	22	0.0617817	0.344223	-0.282441	-127.414	Intergenic	-35277	ENSSSCT00000004852	CpG:_73	0	NA	NA	NA
chrX	128554648	128554932	285	26	0.393135	0.132449	0.260686	127.377	intron (ENSSSCT00000013891, intron 2 of 2)	2780		CpG:_356	0	ENSSSCG00000012705	ZIC3	zinc finger protein ZIC 3
chr8	71614834	71615008	175	24	0.333064	0.0961033	0.236961	127.113	promoter-TSS (ENSSSCT00000009795)	-40	ENSSSCT00000009795	CpG:_92	0	ENSSSCG00000008942	DCK	deoxycitidine kinase
chr2	120057485	120058033	549	21	0.201543	0.56851	-0.366967	-127.016	Intergenic	38625	ENSSSCT00000015512	CpG:_56	-37788	NA	NA	NA
chr15	154533927	154534219	293	31	0.694224	0.490717	0.203507	126.577	Intergenic	60330		CpG:_26	0	NA	NA	NA
chr4	517324	517440	117	27	0.278575	0.100866	0.17771	126.446	promoter-TSS (ENSSSCT00000030159)	-11	ENSSSCT00000030159	CpG:_116	0	ENSSSCG00000005910	TMEM249	NA
chr6	57655153	57655347	195	30	0.369368	0.175081	0.194287	126.313	intron (ENSSSCT00000004424, intron 5 of 7)	2274	ENSSSCT00000004424	CpG:_219	0	ENSSSCG00000004001	A1BG	NA
chr1	3073224	3073498	275	20	0.709921	0.899633	-0.189712	-126.135	Intergenic	-27816		CpG:_22	-505	NA	NA	NA
chr16	55005055	55005432	378	17	0.228794	0.449228	-0.220433	-126.025	Intergenic	-8407	ENSSSCT00000018492	CpG:_31	-120479	NA	NA	NA
chr10	69206118	69206658	541	21	0.384044	0.610919	-0.226876	-125.954	Intergenic	-84794	ENSSSCT00000028720	CpG:_19	-5749	NA	NA	NA
chr3	144267392	144267580	189	31	0.0888925	0.270659	-0.181766	-125.935	promoter-TSS (ENSSSCT00000029822)	35		CpG:_50	0	ENSSSCG00000023378	ZNF316	NA
chr12	53584971	53585477	507	29	0.540954	0.776974	-0.23602	-125.853	Intergenic	-75853		CpG:_17	5966	NA	NA	NA
chr14	51540689	51540802	114	18	0.236603	0.0871106	0.149493	125.772	promoter-TSS (ENSSSCT00000010988)	-89	ENSSSCT00000010988	CpG:_93	0	ENSSSCG00000010031	SFI1	NA
chr3	8562095	8562450	356	24	0.249364	0.424507	-0.175144	-125.72	Intergenic	-48892	ENSSSCT00000008419	CpG:_17	10928	NA	NA	NA
chr3	24736276	24736722	447	22	0.104377	0.299477	-0.1951	-125.696	Intergenic	-6844	ENSSSCT00000008595	CpG:_43	-6603	NA	NA	NA
chr15	152931641	152931929	289	25	0.280159	0.501294	-0.221134	-125.553	intron (ENSSSCT00000027033, intron 1 of 23)	10541	ENSSSCT00000027033	CpG:_79	-196	ENSSSCG00000024777	HDAC4	NA
chr14	150662256	150662575	320	22	0.562663	0.792477	-0.229814	-125.365	intron (ENSSSCT00000011768, intron 1 of 4)	55292	ENSSSCT00000011768	CpG:_68	-843	ENSSSCG00000010756	MGMT	NA
chr4	1988979	1989268	290	26	0.785334	0.623165	0.162169	125.332	intron (ENSSSCT00000006510, intron 1 of 7)	34613	ENSSSCT00000006510	CpG:_77	0	ENSSSCG00000005930	SLC45A4	NA
chr16	35056780	35057477	698	24	0.433391	0.664698	-0.231307	-125.009	Intergenic	93985	ENSSSCT00000027840	CpG:_27	-276378	NA	NA	NA
chr3	1189511	1189698	188	17	0.219286	0.402835	-0.183549	-124.778	Intergenic	-20696	ENSSSCT00000008288	CpG:_60	-686	NA	NA	NA
chr17	34885970	34886258	289	22	0.162129	0.392892	-0.230763	-124.767	Intergenic	-20541	ENSSSCT00000007803	CpG:_31	-44830	NA	NA	NA
chr15	22098608	22098762	155	30	0.370518	0.177285	0.193233	123.781	promoter-TSS (ENSSSCT00000017106)	88	ENSSSCT00000017106	CpG:_183	0	ENSSSCG00000015706	LYPD1	NA
chr14	60699296	60699444	149	24	0.36348	0.0936406	0.269839	123.552	Intergenic	-22348	ENSSSCT00000011124	CpG:_116	22184	NA	NA	NA
chr15	62905683	62905760	78	20	0.270108	0.0877411	0.182367	123.42	promoter-TSS (ENSSSCT00000017258)	-308	ENSSSCT00000017258	CpG:_283	0	ENSSSCG00000015850	DUSP4	dual specificity MAP kinase phosphatase
chr7	12309235	12309521	287	26	0.281565	0.071692	0.209873	123.197	promoter-TSS (ENSSSCT00000001157)	-96	ENSSSCT00000001157	CpG:_57	0	ENSSSCG00000001062	DTNBP1	NA
chr2	8675295	8675469	175	21	0.503886	0.0869774	0.416908	123.122	5' UTR (ENSSSCT00000014281, exon 1 of 7)	105		CpG:_122	0	ENSSSCG00000013065	ASRGL1	NA
chr2	142698793	142698902	110	17	0.0654659	0.240888	-0.175422	-123.113	Intergenic	22233	ENSSSCT00000027740	CpG:_87	0	NA	NA	NA
chr9	151209255	151209419	165	26	0.539981	0.704094	-0.164113	-122.895	Intergenic	201001	ENSSSCT00000020140	CpG:_23	0	NA	NA	NA
chr12	1869777	1870123	347	28	0.376421	0.608334	-0.231913	-122.738	intron (ENSSSCT00000030055, intron 1 of 2)	22811	ENSSSCT00000030055	CpG:_26	3585	ENSSSCG00000021150	NA	NA
chr14	69473274	69473451	178	19	0.0581671	0.671301	-0.613134	-122.624	promoter-TSS (ENSSSCT00000011181)	-99		CpG:_50	0	ENSSSCG00000010215	NA	NA
chr6	152364082	152364499	418	25	0.0831202	0.263815	-0.180695	-122.5	promoter-TSS (ENSSSCT00000004309)	-380	ENSSSCT00000004309	CpG:_50	0	ENSSSCG00000003895	EFCAB14	NA
chr4	3964216	3964386	171	19	0.430533	0.629005	-0.198472	-122.296	intron (ENSSSCT00000006520, intron 36 of 50)	88174	ENSSSCT00000006520	CpG:_24	-30095	ENSSSCG00000005938	NA	NA
chr7	4048771	4048952	182	20	0.401389	0.598564	-0.197175	-122.161	intron (ENSSSCT00000035671, intron 3 of 13)	43956	ENSSSCT00000021939	CpG:_24	14903	ENSSSCG00000024310	F13A1	coagulation factor XIII A1 polypeptide
chr10	75138178	75138557	380	26	0.522495	0.802342	-0.279847	-122.156	Intergenic	-63009	ENSSSCT00000012222	CpG:_144	0	NA	NA	NA
chr1	278646679	278647035	357	25	0.407866	0.616592	-0.208725	-121.988	intron (ENSSSCT00000025908, intron 1 of 2)	3539		CpG:_21	-132556	ENSSSCG00000026467	NA	NA
chr7	10155020	10155343	324	23	0.525263	0.269235	0.256028	121.697	intron (ENSSSCT00000001148, intron 1 of 1)	37991		CpG:_145	36937	ENSSSCG00000001054	GFOD1	NA
chr2	16255108	16255309	202	23	0.468633	0.733683	-0.26505	-121.58	Intergenic	27175		CpG:_74	-14398	NA	NA	NA
chr7	54714119	54714342	224	23	0.588674	0.366554	0.22212	121.561	Intergenic	-99503	ENSSSCT00000001996	CpG:_74	0	NA	NA	NA
chr6	59855740	59855986	247	23	0.711058	0.916902	-0.205844	-121.194	intron (ENSSSCT00000027895, intron 1 of 3)	13831	ENSSSCT00000027895	CpG:_17	-7333	ENSSSCG00000025685	TP73	NA
chr6	44045612	44045776	165	19	0.336103	0.634533	-0.298431	-120.861	Intergenic	34015		CpG:_24	-208	NA	NA	NA
chr6	31831728	31831921	194	21	0.359269	0.0639228	0.295346	120.793	Intergenic	-4654	ENSSSCT00000031189	CpG:_29	0	NA	NA	NA
chr11	84683620	84683998	379	30	0.603765	0.785059	-0.181294	-120.691	intron (ENSSSCT00000026731, intron 1 of 1)	19524	ENSSSCT00000026731	CpG:_26	0	ENSSSCG00000022719	RAB20	NA
chrX	6569660	6569955	296	25	0.56428	0.299195	0.265085	120.541	intron (ENSSSCT00000013238, intron 1 of 7)	6174	ENSSSCT00000013238	CpG:_53	0	ENSSSCG00000012103	GPR143	NA
chr8	40736358	40736723	366	26	0.578845	0.792118	-0.213273	-120.417	Intergenic	-11464	ENSSSCT00000009661	CpG:_55	117842	NA	NA	NA
chr1	9878456	9878839	384	25	0.595767	0.392491	0.203275	120.161	exon (ENSSSCT00000004480, exon 11 of 23)	35503	ENSSSCT00000004480	CpG:_182	0	ENSSSCG00000004052	FNDC1	NA
chr3	129785243	129785526	284	21	0.239627	0.486466	-0.24684	-120.067	Intergenic	42488	ENSSSCT00000009429	CpG:_16	-19176	NA	NA	NA
chr13	35428404	35428595	192	19	0.203174	0.508675	-0.305502	-119.995	promoter-TSS (ENSSSCT00000012466)	-312	ENSSSCT00000012466	CpG:_47	-377	ENSSSCG00000011388	AMIGO3	NA
chr9	10935519	10935957	439	24	0.470843	0.702015	-0.231173	-119.934	Intergenic	-36395	ENSSSCT00000016211	CpG:_22	4449	NA	NA	NA
chr6	49571527	49571650	124	21	0.289666	0.0980297	0.191636	119.83	exon (ENSSSCT00000003474, exon 13 of 13)	-2457	ENSSSCT00000003475	CpG:_152	0	ENSSSCG00000003133	GRIN2D	glutamate receptor ionotropic, NMDA 2D
chr8	332299	332472	174	19	0.89985	0.732434	0.167417	119.35	exon (ENSSSCT00000009493, exon 1 of 6)	103	ENSSSCT00000009493	CpG:_42	0	ENSSSCG00000008676	NA	NA
chr14	151047170	151047249	80	17	0.0979838	0.265932	-0.167948	-119.206	intron (ENSSSCT00000011769, intron 5 of 16)	5746	ENSSSCT00000011769	CpG:_121	0	ENSSSCG00000010757	EBF3	NA
chr1	8407392	8407530	139	27	0.686849	0.51355	0.173299	118.842	intron (ENSSSCT00000004461, intron 1 of 8)	32266	ENSSSCT00000004461	CpG:_16	-11862	ENSSSCG00000004033	AGPAT4	lysophosphatidic acid acyltransferase / lysophosphatidylinositol acyltransferase [EC:<a href=/dbget-bin/www_bget?ec:2.3.1.51>2.3.1.51</a> 2.3.1.-]
chr2	7012523	7012690	168	26	0.095979	0.38165	-0.285671	-118.771	promoter-TSS (ENSSSCT00000026232)	62	ENSSSCT00000026232	CpG:_33	0	ENSSSCG00000028806	RPS6KA4	ribosomal protein S6 kinase alpha-4
chr15	36646788	36646953	166	21	0.0783344	0.416338	-0.338004	-118.735	intron (ENSSSCT00000031440, intron 1 of 4)	314		CpG:_88	0	ENSSSCG00000025455	RALB	Ras-related protein Ral-B
chr18	2929076	2929294	219	15	0.586463	0.33812	0.248343	118.387	intron (ENSSSCT00000017880, intron 6 of 6)	65034	ENSSSCT00000017879	CpG:_44	0	ENSSSCG00000016420	INSIG1	NA
chr6	9457814	9458287	474	21	0.887986	0.65898	0.229006	118.328	Intergenic	-182089	ENSSSCT00000002987	CpG:_21	-6595	NA	NA	NA
chr6	3312911	3313185	275	22	0.308603	0.618382	-0.309779	-118.289	Intergenic	146765	ENSSSCT00000029520	CpG:_25	0	NA	NA	NA
chr10	8246219	8246534	316	23	0.511068	0.322249	0.188819	118.268	Intergenic	-425803	ENSSSCT00000022960	CpG:_17	23375	NA	NA	NA
chrX	40449756	40450023	268	24	0.0901993	0.321269	-0.23107	-118.184	exon (ENSSSCT00000033098, exon 1 of 4)	128	ENSSSCT00000035325	CpG:_49	0	ENSSSCG00000012249	CXorf38	NA
chrX	139127959	139128204	246	23	0.321822	0.110138	0.211685	118.148	Intergenic	-12407	ENSSSCT00000013922	CpG:_99	0	NA	NA	NA
chr2	71843029	71843344	316	20	0.45739	0.130709	0.32668	118.126	promoter-TSS (ENSSSCT00000014828)	-165	ENSSSCT00000014828	CpG:_51	0	ENSSSCG00000013576	STXBP2	NA
chr1	28871448	28871601	154	20	0.0450708	0.363654	-0.318584	-117.925	5' UTR (ENSSSCT00000004585, exon 1 of 7)	204	ENSSSCT00000004585	CpG:_21	-72778	ENSSSCG00000004149	NHSL1	NA
chr5	1029524	1029946	423	26	0.0865979	0.368732	-0.282134	-117.334	promoter-TSS (ENSSSCT00000032275)	-53	ENSSSCT00000032275	CpG:_33	0	ENSSSCG00000024864	NA	NA
chr13	216759410	216759517	108	21	0.0805194	0.566612	-0.486092	-117.192	intron (ENSSSCT00000031598, intron 1 of 6)	118	ENSSSCT00000031598	CpG:_70	0	ENSSSCG00000028137	NA	NA
chr17	67448244	67448487	244	21	0.570438	0.79247	-0.222032	-117.164	Intergenic	34742	ENSSSCT00000008262	CpG:_18	0	NA	NA	NA
chr14	32689821	32689924	104	18	0.306504	0.0670197	0.239484	117.078	intron (ENSSSCT00000010749, intron 2 of 18)	596		CpG:_112	280	ENSSSCG00000009806	SETD1B	histone-lysine N-methyltransferase SETD1
chr12	44246362	44246786	425	23	0.638106	0.44523	0.192876	117.044	Intergenic	7101	ENSSSCT00000019297	CpG:_43	3985	NA	NA	NA
chr9	148961409	148961710	302	22	0.355282	0.55551	-0.200228	-117.024	Intergenic	151287	ENSSSCT00000017019	CpG:_17	-4004	NA	NA	NA
chr1	13758075	13758261	187	22	0.39602	0.206653	0.189366	116.853	Intergenic	-48396	ENSSSCT00000027128	CpG:_170	0	NA	NA	NA
chr6	49572278	49572368	91	16	0.113725	0.255621	-0.141895	-116.77	exon (ENSSSCT00000003474, exon 12 of 13)	-3192	ENSSSCT00000003475	CpG:_152	-63	ENSSSCG00000003133	GRIN2D	glutamate receptor ionotropic, NMDA 2D
chr7	95069927	95070199	273	16	0.56071	0.109023	0.451687	116.657	Intergenic	-74965	ENSSSCT00000002534	CpG:_105	74572	NA	NA	NA
chr5	106779212	106779468	257	17	0.573887	0.785447	-0.211561	-116.622	Intergenic	85304	ENSSSCT00000022109	CpG:_34	-5610	NA	NA	NA
chr7	30067140	30067463	324	21	0.117963	0.440591	-0.322628	-116.385	Intergenic	-42830	ENSSSCT00000001650	CpG:_36	0	NA	NA	NA
chr12	1545033	1545231	199	21	0.825139	0.654324	0.170815	116.351	intron (ENSSSCT00000018662, intron 3 of 13)	27399	ENSSSCT00000018662	CpG:_43	2241	ENSSSCG00000017142	BAIAP2	BAI1-associated protein 2
chr4	141503535	141503793	259	22	0.51632	0.834453	-0.318133	-116.203	Intergenic	-149373	ENSSSCT00000007590	CpG:_58	0	NA	NA	NA
chr2	147113729	147113951	223	25	0.32728	0.117411	0.209869	116.132	exon (ENSSSCT00000015675, exon 1 of 1)	1916	ENSSSCT00000015675	CpG:_313	0	ENSSSCG00000014347	PROB1	NA
chr2	60571554	60571629	76	21	0.0919374	0.307627	-0.215689	-115.51	Intergenic	22432	ENSSSCT00000015143	CpG:_135	0	NA	NA	NA
chr14	41092484	41092707	224	19	0.35782	0.138708	0.219113	115.232	promoter-TSS (ENSSSCT00000010822)	-766	ENSSSCT00000010822	CpG:_89	0	ENSSSCG00000009874	RASAL1	RAS protein activator-like 1
chr4	79048912	79049386	475	22	0.315798	0.570433	-0.254635	-115.227	intron (ENSSSCT00000006828, intron 23 of 38)	103409		CpG:_24	-3498	ENSSSCG00000006231	CHD7	NA
chr2	59499013	59499379	367	22	0.395629	0.64615	-0.250521	-115.216	exon (ENSSSCT00000015173, exon 1 of 2)	180	ENSSSCT00000015173	CpG:_24	0	ENSSSCG00000013887	INSL3	NA
chr1	6595360	6595487	128	31	0.0957814	0.27049	-0.174708	-115.208	Intergenic	-108337	ENSSSCT00000004455	CpG:_40	0	NA	NA	NA
chr18	2664713	2664852	140	20	0.225095	0.0823022	0.142793	114.762	promoter-TSS (ENSSSCT00000017875)	-12		CpG:_50	0	ENSSSCG00000016416	SHH	NA
chr6	77881304	77881593	290	21	0.572889	0.819057	-0.246168	-114.756	5' UTR (ENSSSCT00000003962, exon 1 of 2)	269	ENSSSCT00000003962	CpG:_63	-169	ENSSSCG00000003568	FAM46B	NA
chr7	2060381	2060796	416	22	0.754012	0.514555	0.239457	114.652	intron (ENSSSCT00000001096, intron 10 of 11)	19390	ENSSSCT00000001097	CpG:_96	3335	ENSSSCG00000001004	SLC22A23	NA
chr5	94936911	94937300	390	23	0.556795	0.332376	0.224419	114.6	Intergenic	-151336	ENSSSCT00000000998	CpG:_35	56245	NA	NA	NA
chr12	973450	973718	269	21	0.7792	0.559234	0.219966	114.561	intron (ENSSSCT00000027851, intron 6 of 8)	4256	ENSSSCT00000023035	CpG:_1351	0	ENSSSCG00000028897	CSNK1D	NA
chr10	69638218	69638364	147	19	0.771206	0.915388	-0.144182	-114.527	intron (ENSSSCT00000012178, intron 2 of 4)	33083	ENSSSCT00000012178	CpG:_55	0	ENSSSCG00000011127	TAF3	transcription initiation factor TFIID subunit 3
chr6	1941417	1941748	332	21	0.581415	0.872175	-0.29076	-114.516	intron (ENSSSCT00000002947, intron 1 of 12)	3811	ENSSSCT00000002947	CpG:_91	0	ENSSSCG00000002656	ZCCHC14	NA
chr5	60736466	60736681	216	21	0.101831	0.350074	-0.248243	-114.322	promoter-TSS (ENSSSCT00000000647)	-90	ENSSSCT00000000647	CpG:_49	0	ENSSSCG00000000602	RERG	NA
chr14	30942024	30942079	56	18	0.0797499	0.218431	-0.138681	-114.227	promoter-TSS (ENSSSCT00000010707)	-304		CpG:_73	0	ENSSSCG00000009765	DNAH10	NA
chr1	163932122	163932241	120	19	0.284424	0.102134	0.18229	114.194	intron (ENSSSCT00000005365, intron 1 of 11)	17861	ENSSSCT00000021399	CpG:_142	-31686	ENSSSCG00000004859	ZNF516	NA
chr10	71460104	71460549	446	27	0.59683	0.39617	0.20066	114.163	Intergenic	-8283	ENSSSCT00000021655	CpG:_29	-9525	NA	NA	NA
chr3	133703830	133704162	333	26	0.607985	0.345213	0.262772	114.143	exon (ENSSSCT00000030171, exon 10 of 21)	37134	ENSSSCT00000030171	CpG:_28	0	ENSSSCG00000008624	NA	phosphatidate phosphatase LPIN
chr6	152911014	152911195	182	18	0.700356	0.870548	-0.170193	-114.131	exon (ENSSSCT00000004324, exon 10 of 10)	29703	ENSSSCT00000004328	CpG:_19	0	ENSSSCG00000003909	NA	phosphoinositide-3-kinase, regulatory subunit
chr5	24774193	24774263	71	22	0.10324	0.43852	-0.33528	-114.119	intron (ENSSSCT00000000484, intron 1 of 5)	-7836	ENSSSCT00000000479	CpG:_37	-19858	ENSSSCG00000000449	NA	deltex
chr6	157300237	157300524	288	27	0.490136	0.236953	0.253182	113.908	Intergenic	-19644	ENSSSCT00000004395	CpG:_17	2256	NA	NA	NA
chr1	210613130	210613209	80	17	0.331197	0.0598161	0.27138	113.883	Intergenic	6048		CpG:_116	0	NA	NA	NA
chr2	30987724	30987858	135	21	0.238731	0.0649827	0.173749	113.861	promoter-TSS (ENSSSCT00000030193)	49	ENSSSCT00000030193	CpG:_90	0	ENSSSCG00000024950	NA	NA
chr5	7205959	7206207	249	25	0.502296	0.750608	-0.248311	-113.761	exon (ENSSSCT00000000119, exon 5 of 5)	4457	ENSSSCT00000000119	CpG:_122	-1938	ENSSSCG00000000113	SLC16A8	NA
chr8	146658577	146658967	391	22	0.377397	0.0841027	0.293294	113.517	Intergenic	43215		CpG:_238	0	NA	NA	NA
chr9	134671024	134671215	192	20	0.0786563	0.518358	-0.439702	-113.218	exon (ENSSSCT00000016930, exon 2 of 2)	831	ENSSSCT00000016930	CpG:_192	0	ENSSSCG00000015541	NA	NA
chr10	2669801	2670203	403	23	0.163981	0.365648	-0.201667	-113.153	Intergenic	65643		CpG:_21	30105	NA	NA	NA
chr15	44818273	44818367	95	26	0.252185	0.0884801	0.163704	113.074	Intergenic	-44998	ENSSSCT00000017171	CpG:_107	-321416	NA	NA	NA
chr18	1319033	1319291	259	24	0.395291	0.220269	0.175021	112.858	Intergenic	-4807	ENSSSCT00000029209	CpG:_395	0	NA	NA	NA
chr1	284952432	284952696	265	24	0.711225	0.485717	0.225508	112.341	intron (ENSSSCT00000006026, intron 18 of 18)	44440	ENSSSCT00000006027	CpG:_27	37938	ENSSSCG00000005480	NA	NA
chr6	66477634	66477934	301	21	0.282609	0.534098	-0.25149	-112.021	intron (ENSSSCT00000003816, intron 27 of 65)	42334	ENSSSCT00000021917	CpG:_20	-57945	ENSSSCG00000003438	VPS13D	NA
chr7	37704156	37704276	121	22	0.343751	0.55428	-0.21053	-111.969	Intergenic	12253	ENSSSCT00000001752	CpG:_131	-10976	NA	NA	NA
chr14	27977640	27978224	585	19	0.525118	0.785874	-0.260757	-111.786	intron (ENSSSCT00000010692, intron 3 of 3)	-104861		CpG:_24	52491	ENSSSCG00000009753	NA	NA
chr5	6146887	6147000	114	18	0.347954	0.076039	0.271915	111.709	promoter-TSS (ENSSSCT00000035948)	-79		CpG:_71	0	ENSSSCG00000000087	TAB1	TAK1-binding protein 1
chr17	16434778	16435258	481	17	0.450992	0.735928	-0.284937	-111.708	Intergenic	-55581		CpG:_30	114	NA	NA	NA
chr13	217461655	217461899	245	22	0.386147	0.62266	-0.236512	-111.417	intron (ENSSSCT00000029647, intron 1 of 15)	14126		CpG:_24	-598	ENSSSCG00000025133	ITGB2	integrin beta 2
chr6	44299264	44299430	167	20	0.0761478	0.555219	-0.479071	-111.313	exon (ENSSSCT00000022919, exon 1 of 11)	710	ENSSSCT00000022919	CpG:_130	0	ENSSSCG00000028036	MAP3K10	NA
chr6	36251766	36252228	463	23	0.154236	0.400583	-0.246347	-111.205	Intergenic	270528	ENSSSCT00000024971	CpG:_50	0	NA	NA	NA
chr5	17901633	17901735	103	20	0.551043	0.107672	0.443371	111.142	promoter-TSS (ENSSSCT00000000252)	-25	ENSSSCT00000000252	CpG:_32	100	ENSSSCG00000000233	ACVR1B	activin receptor type-1B
chrX	39402221	39402434	214	14	0.499283	0.150548	0.348735	111.123	Intergenic	353786	ENSSSCT00000035683	CpG:_30	-6695	NA	NA	NA
chr3	42084096	42084290	195	21	0.328355	0.515787	-0.187431	-110.912	promoter-TSS (ENSSSCT00000023654)	-681	ENSSSCT00000023654	CpG:_138	0	ENSSSCG00000024405	C16orf91	NA
chr18	10499093	10499378	286	17	0.211851	0.586297	-0.374446	-110.879	Intergenic	-24656	ENSSSCT00000023629	CpG:_28	-12005	NA	NA	NA
chr2	19100954	19101522	569	21	0.260387	0.596035	-0.335648	-110.826	Intergenic	-80100	ENSSSCT00000014502	CpG:_23	-88210	NA	NA	NA
chr17	53458888	53459013	126	24	0.0627878	0.24702	-0.184232	-110.671	5' UTR (ENSSSCT00000029861, exon 1 of 4)	464		CpG:_120	0	ENSSSCG00000028487	NA	NA
chr3	1085993	1086249	257	19	0.370015	0.0777721	0.292243	110.53	promoter-TSS (ENSSSCT00000008289)	-553	ENSSSCT00000008289	CpG:_99	0	ENSSSCG00000007557	MICALL2	NA
chr6	156129430	156129764	335	19	0.405741	0.612231	-0.20649	-110.466	Intergenic	-8603	ENSSSCT00000023375	CpG:_22	1523	NA	NA	NA
chr6	58854589	58854682	94	23	0.495872	0.134268	0.361605	110.385	intron (ENSSSCT00000003725, intron 22 of 22)	5067	ENSSSCT00000028536	CpG:_102	0	ENSSSCG00000003356	MMEL1	NA
chr1	50163219	50163382	164	21	0.407598	0.123827	0.283772	110.329	5' UTR (ENSSSCT00000004709, exon 1 of 4)	282		CpG:_85	0	ENSSSCG00000004260	FAM162B	NA
chr3	4890699	4891188	490	21	0.277379	0.485055	-0.207676	-110.156	intron (ENSSSCT00000029070, intron 6 of 9)	71161	ENSSSCT00000029070	CpG:_21	-5131	ENSSSCG00000021285	NA	NA
chr3	92063249	92063862	614	17	0.248171	0.678375	-0.430205	-110.099	intron (ENSSSCT00000023995, intron 1 of 8)	748	ENSSSCT00000023995	CpG:_23	15149	ENSSSCG00000022089	GPR115	NA
chr17	38417972	38418300	329	22	0.463124	0.730716	-0.267593	-110.04	3' UTR (ENSSSCT00000031760, exon 6 of 6)	19137		CpG:_29	0	ENSSSCG00000023583	SNPH	NA
chr13	212214878	212215263	386	15	0.232824	0.534124	-0.301301	-110.036	Intergenic	-58096	ENSSSCT00000023594	CpG:_44	3145	NA	NA	NA
chr4	118804323	118804641	319	23	0.559261	0.763066	-0.203805	-109.933	Intergenic	-4221	ENSSSCT00000007432	CpG:_69	-5238	NA	NA	NA
chr1	227334861	227335074	214	18	0.266623	0.60263	-0.336007	-109.889	intron (ENSSSCT00000005701, intron 1 of 7)	874		CpG:_37	-576	ENSSSCG00000005171	PLIN2	NA
chr10	28707797	28707987	191	17	0.405704	0.68921	-0.283506	-109.811	exon (ENSSSCT00000032457, exon 1 of 2)	193	ENSSSCT00000032457	CpG:_59	3313	ENSSSCG00000022056	GPR37L1	NA
chr5	103843038	103843194	157	20	0.267472	0.431763	-0.164291	-109.728	intron (ENSSSCT00000029091, intron 1 of 1)	68634	ENSSSCT00000029567	CpG:_26	-9587	ENSSSCG00000024065	NA	NA
chr2	58562666	58562730	65	17	0.501543	0.353598	0.147945	109.713	exon (ENSSSCT00000015214, exon 2 of 2)	1321	ENSSSCT00000015214	CpG:_215	0	ENSSSCG00000013928	NA	NA
chr3	167139	167388	250	23	0.4893	0.225325	0.263976	109.709	intron (ENSSSCT00000008273, intron 2 of 5)	2653	ENSSSCT00000008273	CpG:_514	0	ENSSSCG00000007541	PDGFA	platelet-derived growth factor subunit A
chr6	42809068	42809182	115	21	0.432918	0.724922	-0.292004	-109.41	exon (ENSSSCT00000026246, exon 8 of 8)	4773		CpG:_59	0	ENSSSCG00000024751	SPRED3	NA
chr6	78288780	78288979	200	23	0.303935	0.0885866	0.215348	109.406	intron (ENSSSCT00000029793, intron 1 of 8)	196	ENSSSCT00000003971	CpG:_56	0	ENSSSCG00000003577	WASF2	WAS protein family, member 2
chr9	50196085	50196634	550	22	0.755898	0.546408	0.20949	109.384	intron (ENSSSCT00000016448, intron 2 of 7)	30301		CpG:_27	0	ENSSSCG00000015082	NA	NA
chr4	36214	36279	66	15	0.054752	0.213763	-0.159011	-109.339	Intergenic	18457	ENSSSCT00000026815	CpG:_93	0	NA	NA	NA
chr4	84254092	84254151	60	21	0.198556	0.0641552	0.134401	109.287	intron (ENSSSCT00000006861, intron 4 of 7)	26308	ENSSSCT00000006861	CpG:_268	0	ENSSSCG00000006262	RGS20	NA
chr3	14551585	14551839	255	22	0.602314	0.3771	0.225215	109.167	Intergenic	-11400		CpG:_19	-591	NA	NA	NA
chrX	6754217	6754583	367	19	0.544486	0.790114	-0.245628	-109.159	intron (ENSSSCT00000034091, intron 5 of 9)	30920	ENSSSCT00000013239	CpG:_25	-4164	ENSSSCG00000012104	SHROOM2	protein Shroom
chr3	135408225	135408433	209	20	0.652516	0.838078	-0.185563	-109.115	Intergenic	-28769	ENSSSCT00000009454	CpG:_25	459	NA	NA	NA
chr4	39576238	39576558	321	24	0.329223	0.0829274	0.246295	109.006	promoter-TSS (ENSSSCT00000006656)	-128	ENSSSCT00000006656	CpG:_140	0	ENSSSCG00000006066	RNF19A	NA
chr2	69768255	69768439	185	21	0.440824	0.673868	-0.233045	-108.937	promoter-TSS (ENSSSCT00000014894)	47	ENSSSCT00000014894	CpG:_41	0	ENSSSCG00000013639	SLC44A2	solute carrier family 44 (choline transporter-like protein), member 2/4/5
chr6	8570892	8571010	119	20	0.209414	0.051891	0.157523	108.796	Intergenic	651598	ENSSSCT00000022114	CpG:_26	0	NA	NA	NA
chr11	85426994	85427190	197	19	0.221082	0.542954	-0.321872	-108.764	Intergenic	237706	ENSSSCT00000027061	CpG:_33	0	NA	NA	NA
chr15	154213471	154213818	348	18	0.231517	0.502638	-0.271121	-108.458	Intergenic	-25743		CpG:_27	1081	NA	NA	NA
chr12	5889116	5889333	218	14	0.764789	0.918808	-0.154019	-108.447	intron (ENSSSCT00000018731, intron 2 of 5)	39738	ENSSSCT00000018731	CpG:_17	-22709	ENSSSCG00000017206	GRB2	growth factor receptor-binding protein 2
chr15	38033570	38033767	198	24	0.0984298	0.280586	-0.182156	-108.41	Intergenic	-15170	ENSSSCT00000030396	CpG:_121	0	NA	NA	NA
chr3	139089434	139089647	214	18	0.124215	0.443158	-0.318943	-108.394	Intergenic	334911	ENSSSCT00000026939	CpG:_36	-98442	NA	NA	NA
chrX	3673793	3674205	413	17	0.386993	0.678228	-0.291235	-108.1	Intergenic	379448	ENSSSCT00000031077	CpG:_44	-13872	NA	NA	NA
chr14	89018445	89018602	158	18	0.84384	0.509821	0.334019	108.07	intron (ENSSSCT00000011322, intron 3 of 7)	30486	ENSSSCT00000011322	CpG:_58	-32126	ENSSSCG00000010342	SH2D4B	NA
chr7	9783773	9783905	133	16	0.700073	0.903074	-0.203001	-108.032	intron (ENSSSCT00000001146, intron 4 of 13)	107071		CpG:_94	-90426	ENSSSCG00000001052	PHACTR1	NA
chr14	141187032	141187182	151	13	0.414917	0.61631	-0.201393	-108.013	intron (ENSSSCT00000011688, intron 15 of 19)	82250		CpG:_52	0	ENSSSCG00000010687	INPP5F	NA
chr4	98645639	98645782	144	18	0.565791	0.0656405	0.50015	107.779	TTS (ENSSSCT00000007012)	3818	ENSSSCT00000022278	CpG:_80	0	ENSSSCG00000006399	VSIG8	NA
chr10	28276426	28276701	276	22	0.254011	0.0706978	0.183313	107.775	promoter-TSS (ENSSSCT00000029374)	-54	ENSSSCT00000029374	CpG:_68	0	ENSSSCG00000030694	PKP1	NA
chr4	425885	425987	103	21	0.0928096	0.23803	-0.14522	-107.598	intron (ENSSSCT00000029061, intron 2 of 4)	1834	ENSSSCT00000029061	CpG:_55	0	ENSSSCG00000027076	CYHR1	NA
chr2	76805572	76805729	158	20	0.378602	0.0953068	0.283295	107.596	intron (ENSSSCT00000014708, intron 2 of 3)	6608	ENSSSCT00000014708	CpG:_135	0	ENSSSCG00000013463	LSM7	NA
chr11	84091278	84091637	360	25	0.470677	0.66445	-0.193773	-107.581	Intergenic	341162	ENSSSCT00000010462	CpG:_72	319	NA	NA	NA
chr14	142502213	142502498	286	22	0.341047	0.572868	-0.231821	-107.577	intron (ENSSSCT00000032653, intron 1 of 2)	63458	ENSSSCT00000036459	CpG:_23	51997	ENSSSCG00000010698	FGFR2	NA
chr7	5294652	5295395	744	17	0.37904	0.79098	-0.41194	-107.56	intron (ENSSSCT00000001120, intron 2 of 6)	-108665	ENSSSCT00000001123	CpG:_41	3886	ENSSSCG00000001027	BMP6	bone morphogenetic protein 6
chr14	12397154	12397955	802	28	0.12068	0.347243	-0.226564	-107.456	promoter-TSS (ENSSSCT00000010599)	-196	ENSSSCT00000010599	CpG:_39	0	ENSSSCG00000009666	EPHX2	soluble epoxide hydrolase / lipid-phosphate phosphatase
chr14	88237987	88238072	86	18	0.65754	0.0712077	0.586332	107.454	intron (ENSSSCT00000011307, intron 7 of 24)	42155	ENSSSCT00000025452	CpG:_155	0	ENSSSCG00000010329	NA	NA
chr3	5896907	5897851	945	21	0.461065	0.835358	-0.374293	-107.351	3' UTR (ENSSSCT00000008345, exon 8 of 9)	16235	ENSSSCT00000008345	CpG:_66	15265	ENSSSCG00000007605	TMEM130	NA
chr14	146998490	146998775	286	22	0.653441	0.863506	-0.210065	-107.019	intron (ENSSSCT00000011758, intron 9 of 18)	46799		CpG:_50	15849	ENSSSCG00000010746	ADAM12	NA
chr1	10795766	10795865	100	21	0.717284	0.542208	0.175076	107.004	intron (ENSSSCT00000027733, intron 1 of 2)	21738	ENSSSCT00000027733	CpG:_20	0	ENSSSCG00000022710	TULP4	NA
chr6	3201055	3201386	332	21	0.671084	0.433122	0.237962	106.991	Intergenic	258593	ENSSSCT00000029520	CpG:_69	1641	NA	NA	NA
chr5	3215976	3216031	56	13	0.213559	0.0700412	0.143518	106.981	promoter-TSS (ENSSSCT00000000037)	-148	ENSSSCT00000000037	CpG:_51	0	ENSSSCG00000000035	TTLL1	NA
chr3	5635504	5635815	312	22	0.549257	0.319185	0.230072	106.923	Intergenic	-46584	ENSSSCT00000008342	CpG:_24	11987	NA	NA	NA
chr2	139960899	139961365	467	23	0.351252	0.577029	-0.225777	-106.881	intron (ENSSSCT00000015597, intron 1 of 8)	1893	ENSSSCT00000015597	CpG:_60	-1136	ENSSSCG00000014274	PDLIM4	NA
chr10	51458757	51458807	51	12	0.0669908	0.197152	-0.130161	-106.775	intron (ENSSSCT00000024077, intron 1 of 2)	342	ENSSSCT00000024077	CpG:_58	0	ENSSSCG00000027110	RPP38	ribonucleases P/MRP protein subunit RPP38
chrX	139951685	139951784	100	15	0.6016	0.84436	-0.242761	-106.541	intron (ENSSSCT00000013931, intron 6 of 14)	49978	ENSSSCT00000013931	CpG:_44	0	ENSSSCG00000012742	MTM1	myotubularin
chr4	142968866	142969016	151	19	0.33515	0.157989	0.177162	106.464	Intergenic	-41309	ENSSSCT00000007604	CpG:_21	3079	NA	NA	NA
chr7	105582584	105582768	185	16	0.0987839	0.264055	-0.165271	-106.362	Intergenic	-45464	ENSSSCT00000002655	CpG:_108	45412	NA	NA	NA
chr18	56224339	56224713	375	22	0.58461	0.370067	0.214543	106.083	intron (ENSSSCT00000018240, intron 6 of 11)	28895	ENSSSCT00000018239	CpG:_18	-785	ENSSSCG00000016758	STK17A	NA
chr3	141244030	141244234	205	16	0.396175	0.574675	-0.1785	-106.002	Intergenic	-245458		CpG:_33	-6592	NA	NA	NA
chr3	7175279	7175445	167	23	0.0859337	0.318304	-0.23237	-105.961	promoter-TSS (ENSSSCT00000008383)	-67		CpG:_74	0	ENSSSCG00000007643	ZKSCAN1	NA
chr12	55149986	55150102	117	22	0.804644	0.648966	0.155678	105.959	Intergenic	53801	ENSSSCT00000019532	CpG:_21	0	NA	NA	NA
chr4	136027929	136027983	55	16	0.24186	0.0873143	0.154545	105.916	intron (ENSSSCT00000022812, intron 1 of 9)	502	ENSSSCT00000007557	CpG:_116	0	ENSSSCG00000006901	NA	NA
chr9	151931836	151932097	262	22	0.825844	0.618148	0.207696	105.867	Intergenic	129069	ENSSSCT00000017029	CpG:_17	-3518	NA	NA	NA
chr17	63748735	63748973	239	17	0.444651	0.671352	-0.226701	-105.818	Intergenic	-5773	ENSSSCT00000008199	CpG:_147	-5671	NA	NA	NA
chr4	137033684	137033888	205	22	0.461448	0.673628	-0.21218	-105.698	Intergenic	27411	ENSSSCT00000025454	CpG:_40	0	NA	NA	NA
chr12	42765226	42765331	106	15	0.503914	0.735234	-0.23132	-105.695	Intergenic	163338	ENSSSCT00000019291	CpG:_17	40797	NA	NA	NA
chr1	47894236	47894343	108	20	0.300154	0.107567	0.192587	105.532	promoter-TSS (ENSSSCT00000004691)	-395	ENSSSCT00000004691	CpG:_104	0	ENSSSCG00000004244	MAN1A1	mannosyl-oligosaccharide alpha-1,2-mannosidase
chr7	59881206	59881469	264	24	0.236992	0.44353	-0.206538	-105.513	promoter-TSS (ENSSSCT00000002060)	35	ENSSSCT00000002060	CpG:_56	0	ENSSSCG00000001838	POLG	DNA polymerase gamma 1
chr6	40214962	40215235	274	17	0.593604	0.873142	-0.279537	-105.468	Intergenic	-1667	ENSSSCT00000003190	CpG:_28	1564	NA	NA	NA
chr9	952332	952495	164	19	0.53824	0.0574536	0.480787	105.325	promoter-TSS (ENSSSCT00000023396)	127		CpG:_125	0	ENSSSCG00000021762	SNORA3	NA
chr13	218380055	218380174	120	19	0.684575	0.876964	-0.192389	-105.319	Intergenic	60586		CpG:_39	-531	NA	NA	NA
chr14	54259799	54259883	85	20	0.60031	0.820851	-0.220541	-105.274	promoter-TSS (ENSSSCT00000011067)	-675	ENSSSCT00000011067	CpG:_51	548	ENSSSCG00000010106	NA	NA
chr5	12466092	12466381	290	21	0.688179	0.904624	-0.216445	-105.251	Intergenic	41572	ENSSSCT00000000169	CpG:_81	-40906	NA	NA	NA
chr13	99513924	99514010	87	18	0.0711521	0.243133	-0.171981	-105.23	Intergenic	-54321		CpG:_132	0	NA	NA	NA
chr1	28785476	28785929	454	22	0.886442	0.595936	0.290505	105.149	intron (ENSSSCT00000004584, intron 5 of 5)	13148	ENSSSCT00000004584	CpG:_40	-5618	ENSSSCG00000004148	CCDC28A	NA
chr6	89882778	89882832	55	12	0.221191	0.072835	0.148356	105.084	Intergenic	-49929	ENSSSCT00000032434	CpG:_168	0	NA	NA	NA
chr9	81643149	81643239	91	23	0.539976	0.69107	-0.151095	-105.082	promoter-TSS (ENSSSCT00000016701)	-342	ENSSSCT00000016701	CpG:_30	0	ENSSSCG00000015328	SGCE	NA
chr6	40746344	40746471	128	20	0.0990565	0.402634	-0.303577	-104.846	Intergenic	-2887		CpG:_121	2824	NA	NA	NA
chr12	8617821	8618161	341	20	0.376363	0.601746	-0.225383	-104.594	Intergenic	-245749	ENSSSCT00000019829	CpG:_26	-12961	NA	NA	NA
chr4	82219056	82219271	216	17	0.828554	0.617904	0.21065	104.573	Intergenic	108613	ENSSSCT00000006840	CpG:_111	-107604	NA	NA	NA
chr17	43410644	43410740	97	26	0.654364	0.467225	0.187139	104.397	exon (ENSSSCT00000007970, exon 2 of 15)	7401	ENSSSCT00000007970	CpG:_35	0	ENSSSCG00000007285	GGT7	gamma-glutamyltranspeptidase / glutathione hydrolase
chr13	206790195	206790641	447	20	0.428049	0.631509	-0.20346	-104.303	Intergenic	-75696	ENSSSCT00000013172	CpG:_72	-34368	NA	NA	NA
chr1	9346358	9346745	388	20	0.23828	0.461352	-0.223071	-104.234	Intergenic	-18774	ENSSSCT00000004473	CpG:_19	-5293	NA	NA	NA
chr2	19377460	19377763	304	17	0.177172	0.445505	-0.268333	-104.201	Intergenic	28175	ENSSSCT00000022121	CpG:_74	0	NA	NA	NA
chr14	150395708	150395955	248	24	0.478362	0.667255	-0.188894	-104.122	Intergenic	-211292	ENSSSCT00000011768	CpG:_28	0	NA	NA	NA
chr6	59542428	59542506	79	17	0.638315	0.838122	-0.199807	-104.086	Intergenic	-15736		CpG:_160	0	NA	NA	NA
chr17	57408627	57408919	293	21	0.381853	0.616919	-0.235066	-104.034	intron (ENSSSCT00000008166, intron 1 of 1)	56191	ENSSSCT00000008166	CpG:_124	55358	ENSSSCG00000007462	KCNB1	NA
chrX	5238520	5239717	1198	20	0.309865	0.540344	-0.230479	-103.974	intron (ENSSSCT00000035815, intron 7 of 7)	57900		CpG:_30	127606	ENSSSCG00000031025	CH242-236E18.2	NA
chr14	145592940	145593262	323	25	0.690315	0.474758	0.215557	103.848	Intergenic	-11408	ENSSSCT00000011744	CpG:_28	0	NA	NA	NA
chr2	143042008	143042079	72	17	0.396305	0.549947	-0.153643	-103.846	Intergenic	91674	ENSSSCT00000015631	CpG:_37	0	NA	NA	NA
chr1	286290928	286291019	92	17	0.904588	0.696336	0.208252	103.718	Intergenic	-37375	ENSSSCT00000006037	CpG:_78	-49642	NA	NA	NA
chr3	141662408	141662641	234	24	0.723332	0.4559	0.267432	103.549	intron (ENSSSCT00000009465, intron 14 of 20)	-54648	ENSSSCT00000022979	CpG:_18	2281	ENSSSCG00000029334	NA	NA
chr2	18738447	18738724	278	20	0.0956096	0.264767	-0.169157	-103.519	Intergenic	-26043		CpG:_18	0	NA	NA	NA
chr8	139940691	139941011	321	16	0.0564193	0.225596	-0.169177	-103.5	promoter-TSS (ENSSSCT00000010085)	-55	ENSSSCT00000010085	CpG:_81	0	ENSSSCG00000009211	PYURF	phosphatidylinositol glycan anchor biosynthesis, class Y
chr10	74073188	74073454	267	15	0.299457	0.63118	-0.331723	-103.494	Intergenic	-177839		CpG:_15	1258	NA	NA	NA
chr2	9178746	9178908	163	21	0.459585	0.0847071	0.374878	103.4	promoter-TSS (ENSSSCT00000014290)	-190	ENSSSCT00000014290	CpG:_25	0	ENSSSCG00000013073	FADS3	NA
chr3	118497344	118497461	118	20	0.079651	0.282331	-0.20268	-103.132	exon (ENSSSCT00000009354, exon 2 of 15)	309	ENSSSCT00000009354	CpG:_90	0	ENSSSCG00000008549	SLC4A1AP	NA
chr15	62143790	62143887	98	15	0.0666848	0.281647	-0.214962	-103.052	promoter-TSS (ENSSSCT00000017254)	-243	ENSSSCT00000017254	CpG:_107	0	ENSSSCG00000015846	RBPMS	NA
chr5	69105802	69106275	474	22	0.390052	0.687255	-0.297203	-102.987	Intergenic	-44861		CpG:_198	-44285	NA	NA	NA
chr1	307160722	307160863	142	17	0.136374	0.314187	-0.177813	-102.905	Intergenic	-17431		CpG:_59	0	NA	NA	NA
chr1	163225030	163225159	130	20	0.447841	0.0602988	0.387542	102.901	Intergenic	32777	ENSSSCT00000022334	CpG:_52	0	NA	NA	NA
chr15	154474786	154475137	352	23	0.349171	0.608883	-0.259712	-102.86	intron (ENSSSCT00000017820, intron 1 of 17)	1218		CpG:_96	487	ENSSSCG00000016365	ANKMY1	NA
chr6	71468559	71468630	72	21	0.282407	0.0819762	0.200431	102.742	Intergenic	-25456	ENSSSCT00000022352	CpG:_42	0	NA	NA	NA
chr6	51276789	51276982	194	20	0.575654	0.81389	-0.238236	-102.703	Intergenic	-5304	ENSSSCT00000029477	CpG:_39	1440	NA	NA	NA
chr13	217522421	217523445	1025	23	0.388254	0.686465	-0.298211	-102.702	Intergenic	30227	ENSSSCT00000024296	CpG:_163	788	NA	NA	NA
chr10	20628313	20628520	208	22	0.286864	0.534189	-0.247325	-102.677	intron (ENSSSCT00000011902, intron 4 of 19)	-5517	ENSSSCT00000022970	CpG:_36	107145	ENSSSCG00000010879	KIF26B	NA
chrX	89993843	89994029	187	20	0.0948249	0.509094	-0.414269	-102.622	Intergenic	-1174	ENSSSCT00000013646	CpG:_26	0	NA	NA	NA
chr7	25434365	25434589	225	13	0.807248	0.450223	0.357025	102.589	Intergenic	-3150	ENSSSCT00000001374	CpG:_65	-88207	NA	NA	NA
chr16	81479829	81480174	346	20	0.765647	0.568257	0.19739	102.553	Intergenic	118324	ENSSSCT00000018620	CpG:_42	68657	NA	NA	NA
chr1	3320903	3321142	240	21	0.815054	0.62415	0.190903	102.524	Intergenic	31271		CpG:_68	0	NA	NA	NA
chrX	6415027	6415393	367	18	0.17945	0.461248	-0.281798	-102.359	Intergenic	-8570	ENSSSCT00000034442	CpG:_122	0	NA	NA	NA
chr9	49957606	49957828	223	18	0.666471	0.284337	0.382134	102.325	intron (ENSSSCT00000016448, intron 4 of 7)	4094	ENSSSCT00000026572	CpG:_17	-2110	ENSSSCG00000015082	NA	NA
chr3	10464003	10464449	447	22	0.503099	0.775849	-0.27275	-102.167	intron (ENSSSCT00000030732, intron 17 of 19)	9894	ENSSSCT00000024638	CpG:_34	0	ENSSSCG00000027342	BAZ1B	NA
chr14	153165626	153165706	81	23	0.287336	0.128177	0.159158	102.132	Intergenic	3998		CpG:_51	0	NA	NA	NA
chr1	264741510	264741600	91	17	0.210111	0.0768691	0.133242	102.034	Intergenic	-7208	ENSSSCT00000005877	CpG:_76	0	NA	NA	NA
chr7	128599839	128599922	84	20	0.233538	0.088179	0.145359	101.931	Intergenic	9486	ENSSSCT00000002790	CpG:_154	0	NA	NA	NA
chr13	214729674	214729784	111	16	0.612245	0.770846	-0.158601	-101.93	Intergenic	-29124	ENSSSCT00000013206	CpG:_170	28440	NA	NA	NA
chr6	154558752	154559074	323	17	0.481942	0.756923	-0.27498	-101.864	intron (ENSSSCT00000004352, intron 6 of 6)	29854	ENSSSCT00000021785	CpG:_52	-2545	ENSSSCG00000003935	ERI3	NA
chr5	17844421	17844935	515	19	0.45604	0.71576	-0.25972	-101.742	Intergenic	9159	ENSSSCT00000000250	CpG:_67	10033	NA	NA	NA
chr17	59237555	59237722	168	20	0.61345	0.799934	-0.186485	-101.594	intron (ENSSSCT00000034393, intron 6 of 9)	-61762	ENSSSCT00000035680	CpG:_29	0	ENSSSCG00000007477	NFATC2	nuclear factor of activated T-cells, cytoplasmic 2
chr7	37447556	37447640	85	16	0.252276	0.0871766	0.165099	101.386	intron (ENSSSCT00000028714, intron 1 of 3)	587	ENSSSCT00000028714	CpG:_49	0	ENSSSCG00000030390	PPIL1	peptidyl-prolyl cis-trans isomerase-like 1
chrX	101558791	101559500	710	29	0.131647	0.43507	-0.303423	-101.358	exon (ENSSSCT00000013723, exon 1 of 7)	388		CpG:_74	0	ENSSSCG00000012551	RNF128	NA
chr2	146621261	146621439	179	15	0.72615	0.881442	-0.155291	-101.332	intron (ENSSSCT00000015666, intron 15 of 17)	-55704		CpG:_29	0	ENSSSCG00000014339	CTNNA1	catenin alpha
chr14	44293084	44293267	184	21	0.119772	0.324632	-0.20486	-101.155	Intergenic	-21959		CpG:_85	257	NA	NA	NA
chr1	90599598	90599821	224	16	0.897472	0.660608	0.236864	101.149	Intergenic	-576134	ENSSSCT00000004898	CpG:_24	3982	NA	NA	NA
chr6	149357089	149357271	183	17	0.71965	0.882478	-0.162829	-100.752	Intergenic	37418		CpG:_34	-6536	NA	NA	NA
chr7	122929559	122929846	288	18	0.486893	0.225322	0.261571	100.683	Intergenic	-7125	ENSSSCT00000002759	CpG:_18	36628	NA	NA	NA
chr8	1860975	1861074	100	24	0.620392	0.785584	-0.165192	-100.681	exon (ENSSSCT00000009521, exon 7 of 7)	15185		CpG:_130	0	ENSSSCG00000008702	NA	NA
chr2	363436	363566	131	18	0.140735	0.641523	-0.500789	-100.666	intron (ENSSSCT00000026132, intron 3 of 11)	5433	ENSSSCT00000026132	CpG:_61	0	ENSSSCG00000027045	LRRC56	NA
chr18	61133029	61133399	371	22	0.447879	0.734649	-0.286771	-100.57	Intergenic	7525	ENSSSCT00000024401	CpG:_48	-6044	NA	NA	NA
chr14	138181986	138182109	124	22	0.305713	0.09901	0.206703	100.53	intron (ENSSSCT00000011662, intron 7 of 11)	-13674	ENSSSCT00000011663	CpG:_53	-7063	ENSSSCG00000010662	HSPA12A	NA
chr13	37676895	37677170	276	12	0.402022	0.828225	-0.426203	-100.483	Intergenic	-3259	ENSSSCT00000025398	CpG:_35	-25177	NA	NA	NA
chr1	301496613	301496986	374	17	0.527485	0.733571	-0.206087	-100.337	intron (ENSSSCT00000006165, intron 3 of 13)	55239	ENSSSCT00000006165	CpG:_21	2232	ENSSSCG00000005607	RALGPS1	NA
chr7	34969230	34969376	147	19	0.0628027	0.209954	-0.147152	-100.293	Intergenic	-15434	ENSSSCT00000001700	CpG:_32	0	NA	NA	NA
chr15	150336577	150336775	199	19	0.46935	0.786612	-0.317261	-100.241	intron (ENSSSCT00000017770, intron 5 of 9)	130230	ENSSSCT00000017772	CpG:_18	-451	ENSSSCG00000016317	NA	NA
chr16	78119386	78119531	146	20	0.09307	0.462882	-0.369812	-100.214	Intergenic	-3464	ENSSSCT00000018606	CpG:_72	0	NA	NA	NA
chr12	24842724	24842847	124	20	0.453792	0.0808187	0.372973	100.174	promoter-TSS (ENSSSCT00000019090)	-252	ENSSSCT00000019090	CpG:_165	0	ENSSSCG00000017536	HOXB9	NA
chr6	63025177	63025451	275	19	0.592733	0.343478	0.249255	100.112	intron (ENSSSCT00000003756, intron 5 of 5)	8744	ENSSSCT00000003756	CpG:_30	318	ENSSSCG00000003385	PARK7	NA
chr2	8229429	8229707	279	18	0.178958	0.423439	-0.244481	-100.077	Intergenic	-4279		CpG:_178	0	NA	NA	NA
chr16	80908942	80909090	149	11	0.889478	0.477655	0.411822	100.035	intron (ENSSSCT00000030175, intron 1 of 1)	70002		CpG:_47	-90444	ENSSSCG00000027191	NA	NA
chr4	83435382	83435562	181	22	0.173367	0.411036	-0.237669	-99.8695	Intergenic	-1365		CpG:_185	0	NA	NA	NA
chr13	212497058	212497324	267	15	0.80017	0.494946	0.305224	99.8255	Intergenic	-340217	ENSSSCT00000023594	CpG:_18	-9387	NA	NA	NA
chr11	76041204	76041526	323	19	0.551562	0.799026	-0.247465	-99.59	Intergenic	46022	ENSSSCT00000010437	CpG:_17	-5251	NA	NA	NA
chr16	85859931	85860129	199	23	0.830983	0.647682	0.183301	99.5779	intron (ENSSSCT00000018639, intron 2 of 14)	4578		CpG:_19	240	ENSSSCG00000017121	SLC6A3	solute carrier family 6 (neurotransmitter transporter, dopamine) member 3
chr18	7214183	7214626	444	19	0.601171	0.390791	0.210379	99.539	promoter-TSS (ENSSSCT00000017928)	-160	ENSSSCT00000017928	CpG:_72	-6831	ENSSSCG00000016465	TMEM139	NA
chr4	5291091	5291372	282	22	0.559515	0.296975	0.26254	99.5055	Intergenic	-329221	ENSSSCT00000026095	CpG:_18	44371	NA	NA	NA
chr10	58727977	58728236	260	23	0.79404	0.537009	0.257031	99.5039	Intergenic	-25994		CpG:_104	0	NA	NA	NA
chr1	99268584	99268746	163	12	0.155855	0.373176	-0.217322	-99.4818	Intergenic	-196927		CpG:_121	195891	NA	NA	NA
chr3	94704978	94705075	98	16	0.761967	0.910311	-0.148344	-99.4453	Intergenic	536825	ENSSSCT00000019868	CpG:_90	685021	NA	NA	NA
chr3	133839804	133840272	469	24	0.477825	0.717054	-0.239229	-99.3778	Intergenic	-12968	ENSSSCT00000009436	CpG:_19	-1495	NA	NA	NA
chr4	102935387	102935526	140	19	0.744224	0.916258	-0.172034	-99.322	promoter-TSS (ENSSSCT00000029745)	-236	ENSSSCT00000029745	CpG:_27	-27258	ENSSSCG00000027966	NA	NA
chr9	16213962	16214286	325	24	0.833197	0.545497	0.2877	99.1546	Intergenic	61278		CpG:_17	-1052635	NA	NA	NA
chr10	15030840	15031176	337	20	0.68099	0.895048	-0.214058	-99.0156	intron (ENSSSCT00000027577, intron 3 of 5)	-11341	ENSSSCT00000025010	CpG:_101	11339	ENSSSCG00000026705	NVL	NA
chr3	77018924	77019216	293	16	0.367898	0.625577	-0.25768	-98.7598	Intergenic	-26166		CpG:_20	25888	NA	NA	NA
chr18	3001918	3002018	101	20	0.236573	0.0816546	0.154918	98.717	intron (ENSSSCT00000017880, intron 6 of 6)	-7749	ENSSSCT00000017879	CpG:_198	0	ENSSSCG00000016420	INSIG1	NA
chr7	57621187	57621292	106	17	0.72758	0.921667	-0.194087	-98.3096	intron (ENSSSCT00000002021, intron 2 of 9)	6724		CpG:_112	5807	ENSSSCG00000001805	WHAMM	NA
chr2	157579625	157579894	270	21	0.419751	0.65323	-0.233479	-98.2788	Intergenic	-60594	ENSSSCT00000020296	CpG:_20	0	NA	NA	NA
chr3	40880050	40880218	169	17	0.583621	0.806035	-0.222414	-98.1607	Intergenic	-4031	ENSSSCT00000008731	CpG:_118	2544	NA	NA	NA
chr7	2523925	2524166	242	20	0.476044	0.241814	0.23423	98.1348	promoter-TSS (ENSSSCT00000001092)	-453		CpG:_83	0	ENSSSCG00000001000	ECI2	peroxisomal 3,2-trans-enoyl-CoA isomerase
chr14	121411130	121411282	153	25	0.271162	0.0919936	0.179168	97.993	Intergenic	-81213	ENSSSCT00000011548	CpG:_53	1415	NA	NA	NA
chr13	217863357	217863505	149	18	0.628888	0.791373	-0.162485	-97.7758	intron (ENSSSCT00000027870, intron 2 of 5)	23904		CpG:_71	0	ENSSSCG00000030160	NA	NA
chr9	5890561	5890687	127	17	0.581177	0.420984	0.160192	97.7292	Intergenic	-9974		CpG:_120	0	NA	NA	NA
chr15	152259958	152260161	204	21	0.21003	0.438751	-0.228721	-97.6977	Intergenic	-3197	ENSSSCT00000017791	CpG:_30	0	NA	NA	NA
chr18	47185866	47185966	101	26	0.271351	0.101853	0.169498	97.6578	Intergenic	87806	ENSSSCT00000018163	CpG:_124	0	NA	NA	NA
chr13	215776357	215776627	271	18	0.654546	0.832851	-0.178305	-97.5628	intron (ENSSSCT00000023123, intron 5 of 22)	15781	ENSSSCT00000023123	CpG:_28	-1510	ENSSSCG00000022290	UMODL1	NA
chr6	57838335	57838573	239	16	0.282294	0.577053	-0.294758	-97.4898	TTS (ENSSSCT00000030737)	2700	ENSSSCT00000028967	CpG:_121	0	ENSSSCG00000026816	NA	NA
chr11	9591300	9591693	394	19	0.441457	0.674974	-0.233518	-97.4207	Intergenic	-123840		CpG:_78	75068	NA	NA	NA
chr2	24554065	24554289	225	21	0.575715	0.816561	-0.240847	-97.3479	Intergenic	991187	ENSSSCT00000014510	CpG:_56	-1146206	NA	NA	NA
chr6	58298649	58298884	236	14	0.115628	0.320995	-0.205367	-97.1891	promoter-TSS (ENSSSCT00000003713)	-257	ENSSSCT00000003713	CpG:_76	0	ENSSSCG00000003344	VWA1	NA
chr17	57588363	57588800	438	17	0.945562	0.708839	0.236723	97.1674	exon (ENSSSCT00000008169, exon 5 of 9)	13902	ENSSSCT00000008169	CpG:_17	-6840	ENSSSCG00000007465	B4GALT5	beta-1,4-galactosyltransferase 5 [EC:2.4.1.-]
chr3	141277500	141277640	141	19	0.418234	0.63736	-0.219127	-97.1588	Intergenic	-212020		CpG:_72	233	NA	NA	NA
chr7	63691294	63691565	272	19	0.753545	0.931307	-0.177762	-97.0743	exon (ENSSSCT00000002136, exon 7 of 11)	8684		CpG:_43	8387	ENSSSCG00000001907	NA	NA
chrX	6391967	6392223	257	11	0.666117	0.891718	-0.2256	-96.9955	Intergenic	-31685	ENSSSCT00000034442	CpG:_25	0	NA	NA	NA
chr5	10318939	10319175	237	21	0.882098	0.676786	0.205312	96.9718	Intergenic	-344987		CpG:_41	-240544	NA	NA	NA
chr7	10946561	10946806	246	17	0.596228	0.853126	-0.256898	-96.9187	Intergenic	146781	ENSSSCT00000035424	CpG:_52	-54424	NA	NA	NA
chr7	130233405	130233552	148	17	0.178572	0.469988	-0.291416	-96.7447	Intergenic	-29176		CpG:_26	0	NA	NA	NA
chr2	150102783	150103122	340	18	0.494295	0.0835637	0.410731	96.533	Intergenic	-35985		CpG:_31	-481	NA	NA	NA
chr2	3438118	3438511	394	18	0.474044	0.715744	-0.2417	-96.4632	intron (ENSSSCT00000014091, intron 1 of 11)	21769	ENSSSCT00000014091	CpG:_37	0	ENSSSCG00000012889	CHKA	choline/ethanolamine kinase
chr14	30760298	30760367	70	19	0.0716298	0.224765	-0.153136	-96.4524	Intergenic	-15284	ENSSSCT00000030996	CpG:_160	0	NA	NA	NA
chr12	3215888	3216077	190	15	0.387982	0.57051	-0.182528	-96.3542	Intergenic	-77971		CpG:_24	-5989	NA	NA	NA
chr15	149697635	149698006	372	16	0.370926	0.574289	-0.203363	-96.2725	Intergenic	-179304		CpG:_34	-6176	NA	NA	NA
chr10	24628133	24628228	96	13	0.737613	0.873725	-0.136112	-96.2624	exon (ENSSSCT00000011921, exon 14 of 28)	29226	ENSSSCT00000011921	CpG:_16	-5944	ENSSSCG00000010896	ASPM	NA
chr15	62693778	62694142	365	16	0.571057	0.895623	-0.324566	-96.1691	Intergenic	65605	ENSSSCT00000028069	CpG:_37	192396	NA	NA	NA
chr7	67657052	67657183	132	15	0.0708645	0.301606	-0.230742	-96.0765	Intergenic	-69810	ENSSSCT00000023477	CpG:_63	0	NA	NA	NA
chr18	10219262	10219326	65	17	0.720012	0.861496	-0.141484	-95.9932	exon (ENSSSCT00000017966, exon 11 of 12)	13709	ENSSSCT00000032844	CpG:_33	0	ENSSSCG00000016502	NA	NA
chr5	63933908	63934139	232	18	0.28341	0.649825	-0.366415	-95.8651	Intergenic	-42716	ENSSSCT00000000678	CpG:_68	-47795	NA	NA	NA
chr6	4085022	4085449	428	16	0.80895	0.4293	0.37965	95.833	Intergenic	121156	ENSSSCT00000002957	CpG:_24	-2480	NA	NA	NA
chr4	1710519	1710809	291	21	0.205619	0.488798	-0.28318	-95.7635	Intergenic	163757	ENSSSCT00000027091	CpG:_29	2935	NA	NA	NA
chr11	2186777	2187048	272	20	0.638768	0.413383	0.225385	95.6712	intron (ENSSSCT00000010181, intron 1 of 10)	-35749		CpG:_88	-13153	ENSSSCG00000009293	NA	NA
chr6	40811859	40812092	234	15	0.592775	0.304118	0.288657	95.4057	intron (ENSSSCT00000003227, intron 2 of 3)	-4818	ENSSSCT00000022327	CpG:_42	0	ENSSSCG00000002922	THAP8	NA
chr3	4408087	4408560	474	20	0.180718	0.446234	-0.265516	-95.3652	Intergenic	-10918	ENSSSCT00000008317	CpG:_24	-10605	NA	NA	NA
chr15	62035737	62035867	131	14	0.617994	0.84183	-0.223837	-95.1226	intron (ENSSSCT00000017254, intron 4 of 6)	107793	ENSSSCT00000017254	CpG:_107	107105	ENSSSCG00000015846	RBPMS	NA
chr7	2535107	2535363	257	18	0.677785	0.895226	-0.217441	-95.1211	Intergenic	-11643		CpG:_48	2373	NA	NA	NA
chrX	614003	614111	109	17	0.388418	0.52586	-0.137442	-95.1075	Intergenic	59309	ENSSSCT00000013224	CpG:_22	0	NA	NA	NA
chr5	14693545	14693721	177	17	0.656595	0.873516	-0.216921	-95.0589	Intergenic	392348		CpG:_34	122597	NA	NA	NA
chr2	74941672	74942057	386	22	0.469422	0.68593	-0.216508	-95.0385	exon (ENSSSCT00000014754, exon 9 of 13)	7008	ENSSSCT00000014754	CpG:_50	6383	ENSSSCG00000013507	MPND	NA
chr4	136678408	136678835	428	20	0.601342	0.355446	0.245895	94.9811	intron (ENSSSCT00000033701, intron 1 of 15)	7331	ENSSSCT00000033701	CpG:_33	-13703	ENSSSCG00000006911	NA	NA
chr13	60878635	60878808	174	14	0.915449	0.611604	0.303845	94.946	Intergenic	-436831	ENSSSCT00000012609	CpG:_31	-196809	NA	NA	NA
chr4	97068959	97069230	272	11	0.353918	0.128476	0.225442	94.942	Intergenic	-14323	ENSSSCT00000006962	CpG:_43	0	NA	NA	NA
chr2	3823378	3823481	104	19	0.489106	0.0979252	0.39118	94.8659	Intergenic	-1795		CpG:_61	0	NA	NA	NA
chr3	144675979	144676128	150	20	0.469492	0.663303	-0.193811	-94.835	Intergenic	264787	ENSSSCT00000009488	CpG:_22	-136572	NA	NA	NA
chr8	1752302	1752430	129	21	0.0826775	0.384219	-0.301541	-94.8227	Intergenic	10992	ENSSSCT00000030203	CpG:_20	1405	NA	NA	NA
chr4	82912008	82912171	164	17	0.323859	0.0613063	0.262553	94.8073	promoter-TSS (ENSSSCT00000006850)	-413	ENSSSCT00000006850	CpG:_97	0	ENSSSCG00000006251	NA	trimethylguanosine synthase [EC:2.1.1.-]
chr3	9348338	9348518	181	15	0.433496	0.737664	-0.304168	-94.764	intron (ENSSSCT00000008422, intron 4 of 17)	23850		CpG:_24	228	ENSSSCG00000007681	CUX1	NA
chr5	73936719	73936895	177	18	0.717436	0.928492	-0.211056	-94.5962	intron (ENSSSCT00000034370, intron 3 of 4)	-6817	ENSSSCT00000029359	CpG:_79	-350584	ENSSSCG00000024523	SLC2A13	NA
chr7	128452645	128453144	500	14	0.314294	0.712724	-0.398429	-94.5601	Intergenic	-39544		CpG:_19	-32049	NA	NA	NA
chr3	15728552	15728626	75	15	0.111707	0.262262	-0.150555	-94.553	Intergenic	34087	ENSSSCT00000008474	CpG:_28	0	NA	NA	NA
chr14	27935497	27935584	88	13	0.761915	0.928774	-0.166859	-94.4902	Intergenic	-62469		CpG:_94	-75626	NA	NA	NA
chr15	73148761	73149263	503	13	0.647801	0.243104	0.404697	94.2239	Intergenic	-93559	ENSSSCT00000022133	CpG:_112	38829	NA	NA	NA
chr7	95145254	95145321	68	20	0.219298	0.0638194	0.155478	94.2035	5' UTR (ENSSSCT00000002534, exon 1 of 17)	259	ENSSSCT00000032357	CpG:_105	0	ENSSSCG00000002276	PLEKHG3	NA
chr10	19046859	19046932	74	15	0.239481	0.0436371	0.195844	94.172	Intergenic	-309107	ENSSSCT00000031963	CpG:_152	0	NA	NA	NA
chr6	18728076	18728427	352	10	0.46669	0.718486	-0.251796	-94.1582	Intergenic	-105391		CpG:_31	-128510	NA	NA	NA
chr2	9481275	9481669	395	15	0.313673	0.0828655	0.230808	93.9742	Intergenic	-43244	ENSSSCT00000023036	CpG:_15	4121	NA	NA	NA
chr2	72079460	72079557	98	16	0.0911643	0.340966	-0.249801	-93.8609	intron (ENSSSCT00000014822, intron 11 of 13)	-24497		CpG:_62	0	ENSSSCG00000013570	MCOLN1	mucolipin 1
chr2	96268336	96268640	305	15	0.395574	0.670827	-0.275252	-93.8261	exon (ENSSSCT00000015447, exon 1 of 1)	115	ENSSSCT00000015447	CpG:_35	-581700	ENSSSCG00000014143	NA	NA
chr3	16636773	16637031	259	17	0.638331	0.365969	0.272363	93.7987	3' UTR (ENSSSCT00000025997, exon 4 of 4)	-7827	ENSSSCT00000008480	CpG:_26	1579	ENSSSCG00000029180	KCTD7	NA
chr12	54535738	54536537	800	19	0.114458	0.551169	-0.436711	-93.7855	Intergenic	34063		CpG:_168	-31458	NA	NA	NA
chr14	150687271	150687326	56	14	0.531194	0.705358	-0.174164	-93.7398	intron (ENSSSCT00000011768, intron 2 of 4)	80175	ENSSSCT00000011768	CpG:_23	0	ENSSSCG00000010756	MGMT	NA
chr4	986840	987060	221	18	0.100452	0.322829	-0.222378	-93.7114	Intergenic	4603	ENSSSCT00000007616	CpG:_53	0	NA	NA	NA
chr6	58454379	58454618	240	14	0.487773	0.680791	-0.193018	-93.6772	intron (ENSSSCT00000032230, intron 6 of 14)	7557	ENSSSCT00000032230	CpG:_30	0	ENSSSCG00000030361	PRKCZ	NA
chr12	3380644	3380763	120	14	0.498524	0.659001	-0.160477	-93.6444	TTS (ENSSSCT00000018690)	16126	ENSSSCT00000018690	CpG:_57	0	ENSSSCG00000017166	NA	NA
chr14	54464787	54464881	95	20	0.222925	0.419997	-0.197072	-93.5883	exon (ENSSSCT00000011070, exon 11 of 12)	9823	ENSSSCT00000011070	CpG:_106	0	ENSSSCG00000010109	SCARF2	NA
chr18	4669557	4669778	222	22	0.392728	0.604696	-0.211968	-93.5112	Intergenic	-267651		CpG:_26	48853	NA	NA	NA
chr11	3276366	3276564	199	17	0.827294	0.53769	0.289604	93.504	intron (ENSSSCT00000028952, intron 31 of 39)	147044		CpG:_18	0	ENSSSCG00000023771	NA	NA
chr9	21965755	21965986	232	13	0.529166	0.722351	-0.193185	-93.3407	intron (ENSSSCT00000016265, intron 2 of 19)	-25429		CpG:_45	39302	ENSSSCG00000014909	SYTL2	NA
chr6	86791364	86791740	377	16	0.409102	0.629091	-0.219989	-93.251	Intergenic	9415	ENSSSCT00000004042	CpG:_174	5083	NA	NA	NA
chr3	72176869	72176978	110	18	0.0721178	0.500798	-0.428681	-93.2383	promoter-TSS (ENSSSCT00000009081)	71	ENSSSCT00000009081	CpG:_112	0	ENSSSCG00000008292	TET3	NA
chr9	136785741	136785935	195	19	0.743482	0.563102	0.18038	93.2376	exon (ENSSSCT00000016946, exon 9 of 22)	20041	ENSSSCT00000016946	CpG:_18	0	ENSSSCG00000015556	NA	laminin, gamma 2
chr3	31569002	31569412	411	17	0.223859	0.509834	-0.285975	-93.191	intron (ENSSSCT00000008640, intron 3 of 4)	44958	ENSSSCT00000008640	CpG:_21	37307	ENSSSCG00000007885	SNX29	NA
chr8	11054160	11054374	215	17	0.891255	0.698714	0.192541	93.1669	intron (ENSSSCT00000030490, intron 2 of 13)	12981		CpG:_152	-85394	ENSSSCG00000021828	TAPT1	NA
chr13	144000185	144000339	155	17	0.333087	0.0636369	0.26945	93.1374	exon (ENSSSCT00000012966, exon 1 of 21)	342	ENSSSCT00000012966	CpG:_64	0	ENSSSCG00000011854	LRCH3	NA
chr10	28629225	28629430	206	19	0.924776	0.708541	0.216235	93.1142	exon (ENSSSCT00000032914, exon 3 of 14)	-2759	ENSSSCT00000036678	CpG:_68	0	ENSSSCG00000010914	NAV1	NA
chr3	4232539	4232782	244	18	0.598307	0.769627	-0.17132	-92.9688	intron (ENSSSCT00000008315, intron 1 of 8)	27785		CpG:_21	-1010	ENSSSCG00000007576	FOXK1	NA
chr5	9980787	9981539	753	21	0.649116	0.894746	-0.245629	-92.9195	Intergenic	-7093		CpG:_41	-6429	NA	NA	NA
chr14	141034282	141034410	129	12	0.287055	0.0818711	0.205184	92.7223	promoter-TSS (ENSSSCT00000011687)	-272	ENSSSCT00000011687	CpG:_113	95	ENSSSCG00000010686	BAG3	NA
chr11	75286373	75286521	149	17	0.0933193	0.641459	-0.54814	-92.6878	Intergenic	-92757	ENSSSCT00000010434	CpG:_162	0	NA	NA	NA
chr7	119539251	119539489	239	21	0.621366	0.816329	-0.194964	-92.5928	intron (ENSSSCT00000002710, intron 10 of 31)	-78890		CpG:_46	0	ENSSSCG00000002440	CCDC88C	NA
chr6	30914215	30914495	281	19	0.564761	0.286859	0.277902	92.4929	Intergenic	60859	ENSSSCT00000027322	CpG:_21	-188	NA	NA	NA
chr11	76041691	76041878	188	18	0.377845	0.54853	-0.170685	-92.4266	Intergenic	46441	ENSSSCT00000010437	CpG:_17	-5738	NA	NA	NA
chr13	40887931	40888043	113	19	0.384485	0.0763671	0.308118	92.3839	intron (ENSSSCT00000027852, intron 1 of 4)	4388		CpG:_73	0	ENSSSCG00000029852	WNT5A	wingless-type MMTV integration site family, member 5
chr11	25821406	25821529	124	22	0.33901	0.0835889	0.255421	92.3722	promoter-TSS (ENSSSCT00000026550)	-20	ENSSSCT00000026550	CpG:_71	0	ENSSSCG00000029837	NA	NA
chr12	20357433	20357662	230	16	0.528428	0.27214	0.256287	92.2861	Intergenic	-4609		CpG:_45	5256	NA	NA	NA
chr12	18452823	18452975	153	16	0.185238	0.391983	-0.206745	-92.2186	intron (ENSSSCT00000024903, intron 14 of 25)	10420	ENSSSCT00000018868	CpG:_36	0	ENSSSCG00000017333	FMNL1	NA
chr14	110491540	110491774	235	15	0.94896	0.745135	0.203825	92.1302	Intergenic	-7461	ENSSSCT00000011443	CpG:_39	6890	NA	NA	NA
chr18	5876577	5876768	192	14	0.436508	0.627957	-0.191449	-92.1041	TTS (ENSSSCT00000017894)	830	ENSSSCT00000017894	CpG:_62	0	ENSSSCG00000016433	NA	NA
chr8	4272757	4272842	86	19	0.346582	0.542335	-0.195752	-92.068	intron (ENSSSCT00000009541, intron 15 of 21)	-4439	ENSSSCT00000020656	CpG:_62	0	ENSSSCG00000008721	ABLIM2	actin-binding LIM protein
chr4	69718857	69719205	349	19	0.666559	0.89574	-0.229181	-92.056	Intergenic	197403	ENSSSCT00000006783	CpG:_79	-34532	NA	NA	NA
chr2	148424543	148424701	159	15	0.218426	0.398533	-0.180108	-92.0519	promoter-TSS (ENSSSCT00000030832)	-190	ENSSSCT00000030832	CpG:_33	187	ENSSSCG00000026471	PCDHA3	NA
chrX	98365305	98365525	221	15	0.569858	0.881003	-0.311144	-92.0458	Intergenic	-10318	ENSSSCT00000035102	CpG:_48	-10758	NA	NA	NA
chr11	78545782	78546037	256	18	0.570068	0.788153	-0.218086	-91.8857	Intergenic	-45842		CpG:_41	473	NA	NA	NA
chr11	10450	10747	298	14	0.463887	0.734558	-0.270671	-91.6502	intron (ENSSSCT00000010149, intron 4 of 5)	58957	ENSSSCT00000010149	CpG:_24	139	ENSSSCG00000009268	GULDH	NA
chr8	3532539	3532935	397	22	0.700405	0.469577	0.230828	91.638	Intergenic	-119018		CpG:_18	-1671	NA	NA	NA
chr6	1855559	1855673	115	17	0.0897741	0.569117	-0.479343	-91.6	promoter-TSS (ENSSSCT00000002944)	84	ENSSSCT00000002944	CpG:_52	0	ENSSSCG00000002653	JPH3	NA
chr4	4189909	4190148	240	19	0.578327	0.378652	0.199675	91.5984	intron (ENSSSCT00000006522, intron 1 of 18)	25239	ENSSSCT00000032656	CpG:_19	46035	ENSSSCG00000005939	FAM135B	NA
chr14	132072136	132072557	422	19	0.645178	0.856186	-0.211008	-91.4983	Intergenic	-18342	ENSSSCT00000025671	CpG:_46	-97456	NA	NA	NA
chr7	52535137	52535417	281	18	0.502605	0.20734	0.295264	91.4879	3' UTR (ENSSSCT00000031013, exon 18 of 18)	-19134		CpG:_21	8205	ENSSSCG00000025488	MCM3	DNA replication licensing factor MCM3
chr12	32617743	32617879	137	23	0.504136	0.728486	-0.22435	-91.2636	Intergenic	60380	ENSSSCT00000019168	CpG:_24	-92927	NA	NA	NA
chr7	127974928	127975235	308	19	0.659376	0.865195	-0.20582	-91.1488	intron (ENSSSCT00000002786, intron 11 of 12)	-70452	ENSSSCT00000002787	CpG:_63	590	ENSSSCG00000002508	SETD3	NA
chr7	114443841	114443951	111	17	0.805268	0.596348	0.20892	91.1484	Intergenic	86691	ENSSSCT00000002687	CpG:_106	-173566	NA	NA	NA
chr7	2131240	2131492	253	14	0.593909	0.84167	-0.247761	-91.1373	intron (ENSSSCT00000001096, intron 3 of 11)	62895	ENSSSCT00000001096	CpG:_21	1637	ENSSSCG00000001004	SLC22A23	NA
chr13	216634769	216635112	344	18	0.58334	0.800267	-0.216927	-91.1013	exon (ENSSSCT00000028037, exon 12 of 15)	12583		CpG:_193	0	ENSSSCG00000021698	RRP1B	NA
chr9	7555592	7555653	62	12	0.483329	0.103049	0.38028	91.0614	exon (ENSSSCT00000016162, exon 1 of 28)	415	ENSSSCT00000016162	CpG:_168	0	ENSSSCG00000014811	INPPL1	phosphatidylinositol-3,4,5-trisphosphate 5-phosphatase 2
chr14	132675214	132675461	248	15	0.644683	0.872389	-0.227706	-90.9967	promoter-TSS (ENSSSCT00000011626)	-177		CpG:_306	-269763	ENSSSCG00000010630	NA	NA
chr5	67042490	67042656	167	20	0.467998	0.732901	-0.264904	-90.9551	exon (ENSSSCT00000000775, exon 10 of 24)	37192	ENSSSCT00000036466	CpG:_106	0	ENSSSCG00000000712	VWF	NA
chr2	14715907	14715997	91	16	0.847851	0.617961	0.229889	90.7683	Intergenic	-17242	ENSSSCT00000015880	CpG:_23	-988697	NA	NA	NA
chr14	43695134	43695214	81	14	0.648365	0.810313	-0.161948	-90.7644	exon (ENSSSCT00000010878, exon 2 of 2)	24916		CpG:_92	0	ENSSSCG00000009927	NA	NA
chr5	73585987	73586042	56	21	0.0772592	0.23234	-0.155081	-90.7531	promoter-TSS (ENSSSCT00000024633)	94		CpG:_79	0	ENSSSCG00000022991	NA	NA
chr7	2634724	2634977	254	15	0.615139	0.8826	-0.267461	-90.6877	Intergenic	-111258		CpG:_23	906	NA	NA	NA
chr3	40437656	40437762	107	20	0.359634	0.517354	-0.15772	-90.6524	Intergenic	27446	ENSSSCT00000008730	CpG:_24	0	NA	NA	NA
chrX	105452633	105452722	90	18	0.0749686	0.312151	-0.237182	-90.6151	promoter-TSS (ENSSSCT00000013759)	-8	ENSSSCT00000013759	CpG:_108	0	ENSSSCG00000012583	ACSL4	long-chain acyl-CoA synthetase
chr16	78338706	78338938	233	17	0.366137	0.0724762	0.293661	90.5661	promoter-TSS (ENSSSCT00000018608)	-185	ENSSSCT00000018608	CpG:_68	0	ENSSSCG00000017091	TNIP1	NA
chr3	5276568	5276971	404	18	0.697748	0.94022	-0.242472	-90.532	intron (ENSSSCT00000028320, intron 10 of 14)	12566	ENSSSCT00000028320	CpG:_34	-5034	ENSSSCG00000025940	NA	NA
chr9	152759650	152759901	252	16	0.384313	0.703669	-0.319356	-90.5273	Intergenic	-274360	ENSSSCT00000031277	CpG:_16	-840	NA	NA	NA
chr14	25031467	25031915	449	20	0.634535	0.868658	-0.234123	-90.4308	intron (ENSSSCT00000010683, intron 7 of 17)	27874	ENSSSCT00000010683	CpG:_106	26861	ENSSSCG00000009744	SFSWAP	NA
chr8	1503636	1503873	238	16	0.66649	0.867988	-0.201498	-90.3292	intron (ENSSSCT00000009515, intron 12 of 66)	41924	ENSSSCT00000009515	CpG:_26	537	ENSSSCG00000008697	HUNTINGTIN	huntingtin
chr3	927954	928035	82	17	0.649747	0.103286	0.546461	90.2836	Intergenic	14967		CpG:_47	0	NA	NA	NA
chr4	142953034	142953097	64	14	0.612812	0.764429	-0.151617	-90.2597	Intergenic	-25433	ENSSSCT00000007604	CpG:_83	0	NA	NA	NA
chr9	142482531	142482832	302	20	0.10258	0.308605	-0.206025	-90.2161	Intergenic	-13030	ENSSSCT00000016977	CpG:_99	0	NA	NA	NA
chr12	52727243	52727327	85	22	0.117566	0.308422	-0.190857	-90.1524	promoter-TSS (ENSSSCT00000024304)	-687	ENSSSCT00000024304	CpG:_105	0	ENSSSCG00000027100	MED31	NA
chr6	82938492	82938660	169	14	0.235431	0.0754916	0.159939	90.0731	5' UTR (ENSSSCT00000023350, exon 1 of 12)	231	ENSSSCT00000023350	CpG:_106	0	ENSSSCG00000028423	RBBP4	NA
chr7	1792173	1792263	91	22	0.310572	0.107037	0.203534	90.0078	intron (ENSSSCT00000001103, intron 1 of 6)	226		CpG:_30	1737	ENSSSCG00000001011	SERPINB1	serpin B
chr6	155969404	155969823	420	16	0.240332	0.558144	-0.317812	-89.9459	Intergenic	-13351		CpG:_25	7324	NA	NA	NA
chr7	131306528	131306672	145	17	0.649747	0.107376	0.542371	89.782	Intergenic	-16790		CpG:_68	1132	NA	NA	NA
chr17	64053944	64054098	155	10	0.257636	0.603731	-0.346095	-89.761	intron (ENSSSCT00000008201, intron 1 of 2)	684	ENSSSCT00000008201	CpG:_57	-288	ENSSSCG00000007492	C17H20ORF108	NA
chr14	152522547	152522652	106	14	0.685913	0.846155	-0.160242	-89.7295	Intergenic	10761	ENSSSCT00000028770	CpG:_100	0	NA	NA	NA
chr14	26806352	26806441	90	17	0.743962	0.892151	-0.148189	-89.6574	Intergenic	-93261	ENSSSCT00000028384	CpG:_92	-9462	NA	NA	NA
chr5	2748161	2748301	141	19	0.529068	0.696889	-0.167821	-89.6211	intron (ENSSSCT00000000029, intron 24 of 33)	75712	ENSSSCT00000021384	CpG:_19	0	ENSSSCG00000000028	EFCAB6	NA
chr9	58293552	58293918	367	20	0.0921081	0.44124	-0.349132	-89.616	Intergenic	-5477	ENSSSCT00000030791	CpG:_52	0	NA	NA	NA
chr2	141815618	141815886	269	20	0.797336	0.573666	0.223669	89.4792	Intergenic	58044	ENSSSCT00000015618	CpG:_20	48944	NA	NA	NA
chr6	93260112	93260344	233	14	0.760779	0.572861	0.187918	89.4282	Intergenic	-47810	ENSSSCT00000020748	CpG:_45	50060	NA	NA	NA
chr17	12906476	12906583	108	18	0.744984	0.540174	0.20481	89.3912	Intergenic	-4811		CpG:_68	-12473	NA	NA	NA
chr3	40912868	40913026	159	18	0.452253	0.646299	-0.194045	-89.3018	exon (ENSSSCT00000008744, exon 6 of 13)	18941	ENSSSCT00000008744	CpG:_63	0	ENSSSCG00000007981	NPRL3	NA
chr7	2440855	2440936	82	13	0.0675432	0.227349	-0.159806	-89.2861	Intergenic	30906		CpG:_59	0	NA	NA	NA
chr3	4232391	4232460	70	17	0.630493	0.79401	-0.163516	-89.2473	intron (ENSSSCT00000008315, intron 1 of 8)	27550		CpG:_21	-862	ENSSSCG00000007576	FOXK1	NA
chr1	305371429	305371631	203	18	0.468529	0.720719	-0.25219	-89.2316	Intergenic	-5715	ENSSSCT00000006285	CpG:_18	-1326	NA	NA	NA
chr9	150859707	150859872	166	20	0.319071	0.135095	0.183975	89.1647	Intergenic	-144719	ENSSSCT00000017026	CpG:_28	727	NA	NA	NA
chr3	23844419	23844742	324	19	0.562865	0.829624	-0.266759	-89.1319	Intergenic	-34594	ENSSSCT00000008587	CpG:_217	-33427	NA	NA	NA
chr3	27267691	27267852	162	17	0.631193	0.103151	0.528042	89.0572	Intergenic	-4199	ENSSSCT00000031474	CpG:_132	0	NA	NA	NA
chr18	3571728	3571849	122	15	0.526104	0.830743	-0.304639	-89.0294	Intergenic	-6309	ENSSSCT00000022423	CpG:_28	1026	NA	NA	NA
chr9	72159490	72159669	180	14	0.109647	0.470589	-0.360942	-88.7609	intron (ENSSSCT00000016658, intron 1 of 3)	14092	ENSSSCT00000016658	CpG:_65	8983	ENSSSCG00000015287	TMCC2	NA
chr3	141290131	141290186	56	11	0.227354	0.0677182	0.159636	88.7425	Intergenic	-199432		CpG:_92	-180	NA	NA	NA
chrX	13341543	13341653	111	16	0.0910971	0.359741	-0.268644	-88.6946	intron (ENSSSCT00000013281, intron 1 of 4)	322	ENSSSCT00000033858	CpG:_127	0	ENSSSCG00000012142	AP1S2	AP-1 complex subunit sigma 1/2
chr12	34059743	34060102	360	17	0.570975	0.274029	0.296947	88.634	intron (ENSSSCT00000019175, intron 6 of 7)	-21007		CpG:_25	-9342	ENSSSCG00000017613	COIL	NA
chr4	111079960	111082216	2257	27	0.300707	0.127014	0.173692	88.587	Intergenic	53540		CpG:_38	0	NA	NA	NA
chr3	40683514	40683693	180	19	0.36001	0.0921248	0.267885	88.5236	promoter-TSS (ENSSSCT00000028658)	-241		CpG:_67	0	ENSSSCG00000022630	FLYWCH2	NA
chr13	6011532	6011935	404	16	0.482563	0.908578	-0.426015	-88.5161	Intergenic	103878	ENSSSCT00000012267	CpG:_18	9440	NA	NA	NA
chr5	5922118	5922366	249	11	0.168896	0.438579	-0.269683	-88.5019	exon (ENSSSCT00000000088, exon 17 of 36)	41705	ENSSSCT00000000088	CpG:_46	-51	ENSSSCG00000000082	CACNA1I	NA
chr4	96212361	96212633	273	19	0.0957081	0.386073	-0.290365	-88.4666	Intergenic	-125306		CpG:_45	777	NA	NA	NA
chr1	232060531	232060681	151	17	0.487627	0.825003	-0.337376	-88.3652	intron (ENSSSCT00000005721, intron 2 of 11)	102509		CpG:_30	5777	ENSSSCG00000005190	NFIB	NA
chr14	24913633	24913750	118	18	0.55977	0.333457	0.226313	88.2598	promoter-TSS (ENSSSCT00000010681)	-490	ENSSSCT00000010681	CpG:_37	-268	ENSSSCG00000009742	ULK1	serine/threonine-protein kinase ULK/ATG1
chr7	98836586	98836719	134	19	0.674699	0.850268	-0.175569	-88.2492	Intergenic	-27581	ENSSSCT00000022695	CpG:_57	-5156	NA	NA	NA
chr2	71718219	71718529	311	19	0.602944	0.229597	0.373346	88.2238	Intergenic	-3612		CpG:_44	0	NA	NA	NA
chr8	2842489	2842730	242	19	0.322762	0.51021	-0.187448	-88.1245	intron (ENSSSCT00000009529, intron 7 of 11)	29494	ENSSSCT00000009529	CpG:_55	1279	ENSSSCG00000008710	JAKMIP1	NA
chr6	58300445	58300733	289	18	0.545112	0.859651	-0.31454	-88.1161	exon (ENSSSCT00000003713, exon 2 of 4)	1490	ENSSSCT00000025730	CpG:_37	0	ENSSSCG00000003344	VWA1	NA
chr2	22904641	22904817	177	14	0.909638	0.574337	0.335301	88.1026	Intergenic	579635		CpG:_56	502342	NA	NA	NA
chr8	8700537	8700605	69	15	0.292628	0.10085	0.191778	88.093	Intergenic	20217		CpG:_54	-466	NA	NA	NA
chr6	40219231	40219411	181	17	0.709552	0.294048	0.415504	88.056	exon (ENSSSCT00000003190, exon 3 of 4)	2556		CpG:_46	0	ENSSSCG00000002887	MAG	NA
chr10	57991194	57991456	263	14	0.557966	0.782541	-0.224575	-88.0039	intron (ENSSSCT00000012125, intron 1 of 9)	-1714	ENSSSCT00000012126	CpG:_23	15896	ENSSSCG00000011079	PIP4K2A	1-phosphatidylinositol-5-phosphate 4-kinase
chr6	58054162	58054278	117	17	0.0927966	0.518918	-0.426122	-87.974	intron (ENSSSCT00000003696, intron 9 of 22)	4248	ENSSSCT00000003696	CpG:_41	0	ENSSSCG00000003329	ACAP3	Arf-GAP with coiled-coil, ANK repeat and PH domain-containing protein
chr14	6127290	6131455	4166	11	0.899218	0.433394	0.465823	87.9044	Intergenic	-6411		CpG:_20	23602	NA	NA	NA
chr6	42807981	42808209	229	18	0.358836	0.736687	-0.377851	-87.8706	intron (ENSSSCT00000026246, intron 6 of 7)	3743		CpG:_59	745	ENSSSCG00000024751	SPRED3	NA
chr9	51582896	51583169	274	20	0.693474	0.368125	0.325349	87.8072	exon (ENSSSCT00000026848, exon 3 of 3)	1186	ENSSSCT00000026848	CpG:_124	0	ENSSSCG00000024936	C1QTNF5	NA
chr2	5855012	5855281	270	17	0.185191	0.442861	-0.25767	-87.7951	intron (ENSSSCT00000014195, intron 12 of 28)	6657		CpG:_20	0	ENSSSCG00000012985	LTBP3	NA
chr16	7639236	7639593	358	20	0.336233	0.623973	-0.28774	-87.6713	Intergenic	295370		CpG:_37	-773328	NA	NA	NA
chr2	147115845	147116067	223	20	0.334351	0.141616	0.192735	87.5544	promoter-TSS (ENSSSCT00000015675)	-200		CpG:_313	0	ENSSSCG00000014347	PROB1	NA
chr2	2524421	2524712	292	20	0.487426	0.734872	-0.247445	-87.5264	Intergenic	182296	ENSSSCT00000014070	CpG:_15	-2634	NA	NA	NA
chr3	39063102	39063200	99	16	0.0875848	0.51038	-0.422795	-87.5226	intron (ENSSSCT00000024018, intron 2 of 7)	11506		CpG:_35	0	ENSSSCG00000023653	GLIS2	NA
chr18	18490004	18490092	89	14	0.755987	0.9016	-0.145613	-87.4809	Intergenic	-41137		CpG:_134	40660	NA	NA	NA
chr14	118574060	118574267	208	22	0.338218	0.0944127	0.243805	87.2608	TTS (ENSSSCT00000011517)	788	ENSSSCT00000011517	CpG:_105	0	ENSSSCG00000010527	MARVELD1	NA
chr18	50061791	50062057	267	15	0.109735	0.30498	-0.195245	-87.2495	promoter-TSS (ENSSSCT00000018184)	-956		CpG:_273	0	ENSSSCG00000016703	HOXA5	NA
chr10	59515795	59516003	209	16	0.458876	0.658301	-0.199425	-87.2084	Intergenic	-93624	ENSSSCT00000012137	CpG:_168	-143569	NA	NA	NA
chr7	66529478	66529542	65	17	0.12136	0.258627	-0.137267	-87.1456	exon (ENSSSCT00000025386, exon 1 of 1)	479	ENSSSCT00000025386	CpG:_59	0	ENSSSCG00000023760	CLEC14A	NA
chr10	52861108	52861454	347	16	0.787186	0.569385	0.2178	87.0251	intron (ENSSSCT00000024330, intron 3 of 6)	12567	ENSSSCT00000024330	CpG:_22	-39512	ENSSSCG00000026354	NA	NA
chr7	131050829	131050888	60	16	0.489468	0.632765	-0.143297	-86.9395	intron (ENSSSCT00000002836, intron 1 of 33)	-2203	ENSSSCT00000002838	CpG:_81	0	ENSSSCG00000002552	TDRD9	NA
chr9	7571026	7571182	157	19	0.401238	0.212036	0.189202	86.8786	TTS (ENSSSCT00000016162)	3458		CpG:_163	0	ENSSSCG00000014811	INPPL1	phosphatidylinositol-3,4,5-trisphosphate 5-phosphatase 2
chr3	7922418	7922638	221	20	0.535503	0.317825	0.217678	86.8167	exon (ENSSSCT00000029137, exon 6 of 9)	-3474	ENSSSCT00000026611	CpG:_103	0	ENSSSCG00000027466	PCOLCE	NA
chr4	143325343	143325500	158	21	0.316999	0.111027	0.205972	86.7701	exon (ENSSSCT00000007611, exon 1 of 9)	207	ENSSSCT00000007611	CpG:_80	0	ENSSSCG00000006947	SYDE2	NA
chr7	128623	128774	152	16	0.797852	0.641991	0.155861	86.7645	intron (ENSSSCT00000001075, intron 9 of 27)	35883		CpG:_20	-3059	ENSSSCG00000000985	EXOC2	exocyst complex component 2
chr9	136553382	136553840	459	12	0.936841	0.601519	0.335321	86.7485	intron (ENSSSCT00000016945, intron 25 of 28)	115193		CpG:_19	-37685	ENSSSCG00000015555	LAMC1	laminin, gamma 1
chr11	17106997	17107051	55	15	0.585178	0.733764	-0.148586	-86.572	Intergenic	29522	ENSSSCT00000010285	CpG:_34	-22335	NA	NA	NA
chr6	13469667	13469904	238	20	0.342051	0.572927	-0.230876	-86.5123	Intergenic	-6118	ENSSSCT00000026805	CpG:_19	0	NA	NA	NA
chr1	185522541	185522853	313	17	0.541535	0.815665	-0.274131	-86.5051	Intergenic	-135493	ENSSSCT00000005482	CpG:_59	-135258	NA	NA	NA
chr18	17033705	17033999	295	18	0.538346	0.809227	-0.270881	-86.4348	Intergenic	-52450	ENSSSCT00000018015	CpG:_46	52109	NA	NA	NA
chrX	17716565	17716932	368	19	0.0927994	0.515497	-0.422698	-86.2788	promoter-TSS (ENSSSCT00000035589)	-32	ENSSSCT00000013303	CpG:_68	0	ENSSSCG00000012162	EIF1AX	translation initiation factor 1A
chr3	82967380	82967619	240	19	0.47865	0.663337	-0.184688	-86.2236	promoter-TSS (ENSSSCT00000009166)	-964	ENSSSCT00000009166	CpG:_332	0	ENSSSCG00000008371	OTX1	homeobox protein OTX1
chr18	60611917	60612055	139	16	0.636953	0.78882	-0.151867	-86.1372	intron (ENSSSCT00000018259, intron 3 of 28)	46231	ENSSSCT00000018259	CpG:_24	13407	ENSSSCG00000016772	NA	NA
chr6	59414272	59414486	215	23	0.563489	0.762248	-0.198759	-86.1188	Intergenic	-143824		CpG:_179	0	NA	NA	NA
chr5	69152951	69153219	269	11	0.464521	0.894274	-0.429753	-86.0854	Intergenic	-7334	ENSSSCT00000000797	CpG:_52	7275	NA	NA	NA
chr16	51548825	51549014	190	17	0.309348	0.0931972	0.216151	86.0555	intron (ENSSSCT00000027610, intron 1 of 8)	1472		CpG:_118	0	ENSSSCG00000021514	NA	occludin
chr4	39700495	39700662	168	16	0.35518	0.106213	0.248967	86.0178	Intergenic	-13691	ENSSSCT00000006658	CpG:_109	0	NA	NA	NA
chrX	46240482	46240615	134	15	0.477351	0.949379	-0.472028	-85.9993	Intergenic	-84851		CpG:_17	-60388	NA	NA	NA
chr3	10217765	10218135	371	17	0.50152	0.730482	-0.228962	-85.7869	Intergenic	-9526	ENSSSCT00000008443	CpG:_19	-10685	NA	NA	NA
chr15	147168852	147169104	253	16	0.641587	0.86672	-0.225133	-85.7189	exon (ENSSSCT00000025634, exon 2 of 3)	5017	ENSSSCT00000025634	CpG:_76	-34320	ENSSSCG00000025038	KCNJ13	potassium inwardly-rectifying channel subfamily J member 13
chr7	57568902	57569225	324	19	0.441968	0.630893	-0.188924	-85.7153	intron (ENSSSCT00000002020, intron 3 of 8)	58900		CpG:_25	8249	ENSSSCG00000001804	HOMER2	homer
chr3	80675062	80675129	68	18	0.318103	0.10535	0.212754	85.7044	promoter-TSS (ENSSSCT00000009153)	-118		CpG:_42	0	ENSSSCG00000008359	RAB1A	Ras-related protein Rab-1A
chr15	149913228	149913492	265	19	0.392827	0.604041	-0.211214	-85.689	intron (ENSSSCT00000022776, intron 1 of 4)	36236	ENSSSCT00000022776	CpG:_27	0	ENSSSCG00000024859	NA	NA
chr15	154548287	154548398	112	17	0.722039	0.932697	-0.210658	-85.6497	Intergenic	73761	ENSSSCT00000017822	CpG:_26	-1120	NA	NA	NA
chr6	76941601	76941691	91	19	0.0876364	0.262435	-0.174798	-85.5725	Intergenic	-9235		CpG:_60	0	NA	NA	NA
chr3	122512395	122512561	167	20	0.0898956	0.268724	-0.178828	-85.5314	Intergenic	-240334	ENSSSCT00000009404	CpG:_144	-70953	NA	NA	NA
chr14	4872167	4872359	193	18	0.591245	0.875604	-0.284359	-85.4987	Intergenic	-123986		CpG:_49	-123764	NA	NA	NA
chr14	152200283	152200522	240	22	0.316144	0.542595	-0.226451	-85.4616	intron (ENSSSCT00000030128, intron 1 of 5)	4408	ENSSSCT00000030128	CpG:_348	0	ENSSSCG00000024388	BNIP3	BCL2/adenovirus E1B 19 kDa protein-interacting protein 3
chr4	1099551	1099680	130	12	0.790591	0.45426	0.336331	85.3993	intron (ENSSSCT00000029650, intron 1 of 13)	1189	ENSSSCT00000029650	CpG:_138	0	ENSSSCG00000028265	NA	NA
chr6	68793186	68793498	313	16	0.38573	0.652434	-0.266704	-85.3887	Intergenic	-26430	ENSSSCT00000024265	CpG:_102	25866	NA	NA	NA
chr14	6629087	6629165	79	15	0.372656	0.0572422	0.315414	85.3218	promoter-TSS (ENSSSCT00000010534)	-212	ENSSSCT00000010534	CpG:_118	0	ENSSSCG00000009611	XPO7	NA
chr12	62197978	62198251	274	15	0.83002	0.49928	0.33074	85.3173	Intergenic	-23428	ENSSSCT00000029947	CpG:_28	-11917	NA	NA	NA
chr9	26391664	26391756	93	13	0.908048	0.691851	0.216197	85.3148	Intergenic	348346	ENSSSCT00000016291	CpG:_88	-346726	NA	NA	NA
chr10	75573451	75573526	76	15	0.249539	0.0625847	0.186954	85.2954	Intergenic	-7771	ENSSSCT00000023947	CpG:_79	0	NA	NA	NA
chr10	25245163	25245317	155	17	0.187979	0.38074	-0.192761	-85.2651	Intergenic	-96603	ENSSSCT00000011929	CpG:_30	0	NA	NA	NA
chr7	123805579	123805687	109	20	0.447841	0.103632	0.344209	85.1999	exon (ENSSSCT00000002772, exon 1 of 13)	151	ENSSSCT00000002772	CpG:_31	0	ENSSSCG00000002494	CLMN	NA
chr5	94733621	94733942	322	15	0.942935	0.732544	0.210391	85.1982	Intergenic	-105340		CpG:_25	-149169	NA	NA	NA
chr12	57130576	57130862	287	14	0.900038	0.658941	0.241097	85.1734	Intergenic	-203857	ENSSSCT00000019583	CpG:_29	2830	NA	NA	NA
chr1	7786794	7786882	89	16	0.524006	0.835159	-0.311153	-85.1733	intron (ENSSSCT00000004459, intron 5 of 5)	-255207		CpG:_43	8788	ENSSSCG00000004032	PARK2	NA
chr2	45129797	45130121	325	17	0.903396	0.619823	0.283573	85.1598	Intergenic	-6184	ENSSSCT00000014616	CpG:_125	5876	NA	NA	NA
chr2	35404412	35404531	120	14	0.600439	0.862289	-0.26185	-85.0931	Intergenic	-23888	ENSSSCT00000022243	CpG:_41	23727	NA	NA	NA
chr13	35993355	35993638	284	14	0.0880636	0.372328	-0.284265	-85.0561	intron (ENSSSCT00000012486, intron 1 of 2)	360	ENSSSCT00000012486	CpG:_49	0	ENSSSCG00000011406	TUSC2	NA
chr1	268966214	268966432	219	20	0.930138	0.740727	0.189411	84.9277	intron (ENSSSCT00000029937, intron 2 of 3)	7520	ENSSSCT00000029937	CpG:_26	794	ENSSSCG00000029421	NA	NA
chr2	47146116	47146243	128	18	0.59587	0.772904	-0.177034	-84.9187	exon (ENSSSCT00000014620, exon 2 of 12)	464		CpG:_25	71542	ENSSSCG00000013385	INSC	NA
chr7	713775	713984	210	20	0.455378	0.661943	-0.206565	-84.8686	Intergenic	-150935	ENSSSCT00000001081	CpG:_25	0	NA	NA	NA
chr11	86098598	86098674	77	13	0.338023	0.577597	-0.239574	-84.8657	Intergenic	-10274	ENSSSCT00000010473	CpG:_35	0	NA	NA	NA
chr17	58193496	58193733	238	19	0.603765	0.798381	-0.194616	-84.8368	Intergenic	152123	ENSSSCT00000030559	CpG:_185	-150381	NA	NA	NA
chr1	16904253	16904502	250	17	0.541972	0.147286	0.394686	84.833	TTS (ENSSSCT00000004517)	2878	ENSSSCT00000004517	CpG:_112	0	ENSSSCG00000025777	ER	NA
chr15	18725082	18725245	164	25	0.732919	0.921098	-0.188179	-84.7171	intron (ENSSSCT00000017092, intron 3 of 19)	-63468	ENSSSCT00000021098	CpG:_55	77003	ENSSSCG00000015692	NA	NA
chr2	60107806	60107905	100	24	0.109632	0.296673	-0.187042	-84.6261	promoter-TSS (ENSSSCT00000015156)	-450	ENSSSCT00000015156	CpG:_31	86	ENSSSCG00000013873	NR2F6	NA
chr12	47119891	47120237	347	16	0.928493	0.689288	0.239205	84.5379	exon (ENSSSCT00000019351, exon 4 of 15)	-20242	ENSSSCT00000019350	CpG:_77	19999	ENSSSCG00000017779	PHF12	NA
chr10	31733523	31733636	114	18	0.106575	0.327126	-0.220551	-84.5308	intron (ENSSSCT00000011979, intron 1 of 6)	21091	ENSSSCT00000011979	CpG:_28	0	ENSSSCG00000010944	FBP1	fructose-1,6-bisphosphatase I
chr3	135125784	135126278	495	19	0.724522	0.511029	0.213493	84.5046	intron (ENSSSCT00000009452, intron 4 of 5)	8181	ENSSSCT00000009452	CpG:_81	0	ENSSSCG00000008640	IAH1	NA
chr7	109492098	109492229	132	11	0.706202	0.902362	-0.19616	-84.4432	Intergenic	-183623		CpG:_154	512178	NA	NA	NA
chrX	102731407	102731487	81	15	0.0766901	0.418643	-0.341953	-84.4399	intron (ENSSSCT00000013739, intron 1 of 9)	812		CpG:_80	0	ENSSSCG00000012564	MID2	NA
chr2	82726517	82726591	75	16	0.101105	0.261165	-0.160061	-84.3945	Intergenic	-41203		CpG:_31	0	NA	NA	NA
chr12	1225441	1225754	314	17	0.856708	0.529024	0.327683	84.3422	intron (ENSSSCT00000027597, intron 2 of 27)	25438	ENSSSCT00000023942	CpG:_30	-1399	ENSSSCG00000023045	BAHCC1	NA
chr12	4103678	4103987	310	16	0.701623	0.39699	0.304633	84.3063	intron (ENSSSCT00000018692, intron 2 of 11)	49555	ENSSSCT00000018692	CpG:_25	314	ENSSSCG00000017168	SEPT9	septin 3/9/12
chr15	154914468	154914642	175	9	0.73828	0.897086	-0.158806	-84.2756	Intergenic	-22805		CpG:_26	588	NA	NA	NA
chr9	138073177	138073267	91	16	0.882949	0.737013	0.145936	84.2093	intron (ENSSSCT00000016955, intron 1 of 5)	-50646		CpG:_27	21532	ENSSSCG00000015565	C1orf21	NA
chrX	6175152	6175304	153	17	0.396278	0.215456	0.180822	84.175	Intergenic	-77994	ENSSSCT00000032811	CpG:_26	6058	NA	NA	NA
chr11	12031461	12031576	116	16	0.887671	0.726177	0.161494	84.075	Intergenic	85190	ENSSSCT00000028625	CpG:_21	64928	NA	NA	NA
chr3	48633944	48634088	145	19	0.69282	0.84752	-0.1547	-84.0404	Intergenic	-48669	ENSSSCT00000008898	CpG:_23	-5950	NA	NA	NA
chr13	44119341	44119621	281	13	0.359402	0.649896	-0.290494	-84.0333	exon (ENSSSCT00000012556, exon 18 of 18)	8377		CpG:_40	7948	ENSSSCG00000011474	PXK	NA
chr4	69417067	69417130	64	20	0.113152	0.332735	-0.219583	-83.9838	5' UTR (ENSSSCT00000006781, exon 1 of 2)	147	ENSSSCT00000006781	CpG:_84	0	ENSSSCG00000006187	MSC	NA
chr18	5833300	5833580	281	18	0.768694	0.505938	0.262756	83.9463	intron (ENSSSCT00000025093, intron 1 of 4)	44062	ENSSSCT00000017894	CpG:_77	1241	ENSSSCG00000026023	NA	NA
chr12	13459504	13459748	245	17	0.856213	0.645945	0.210268	83.9234	Intergenic	-43131		CpG:_24	39723	NA	NA	NA
chr9	49068118	49068362	245	15	0.804885	0.554611	0.250273	83.9195	Intergenic	-131142	ENSSSCT00000016430	CpG:_23	-8105	NA	NA	NA
chr4	136193864	136193988	125	16	0.499043	0.0706846	0.428359	83.9169	intron (ENSSSCT00000007558, intron 1 of 7)	1596	ENSSSCT00000007558	CpG:_439	0	ENSSSCG00000006902	GFI1	NA
chr5	106491215	106491349	135	19	0.431381	0.104616	0.326765	83.8871	Intergenic	-92520	ENSSSCT00000028012	CpG:_146	0	NA	NA	NA
chr3	3010316	3010446	131	11	0.914231	0.340628	0.573603	83.8837	Intergenic	-623907		CpG:_25	59515	NA	NA	NA
chr9	709417	709568	152	15	0.745552	0.526538	0.219014	83.8114	intron (ENSSSCT00000015918, intron 1 of 19)	27010	ENSSSCT00000015918	CpG:_155	0	ENSSSCG00000014568	ST5	NA
chr2	71849320	71849434	115	14	0.733504	0.892283	-0.158779	-83.7937	intron (ENSSSCT00000014828, intron 14 of 18)	6026	ENSSSCT00000014828	CpG:_23	-1513	ENSSSCG00000013576	STXBP2	NA
chr6	37631253	37631505	253	17	0.243673	0.463373	-0.2197	-83.7932	Intergenic	-111038	ENSSSCT00000024594	CpG:_54	95115	NA	NA	NA
chr7	120641124	120641378	255	14	0.516288	0.196161	0.320127	83.6729	Intergenic	-42862	ENSSSCT00000002721	CpG:_152	0	NA	NA	NA
chr2	58626750	58626902	153	17	0.0950198	0.343384	-0.248364	-83.6162	promoter-TSS (ENSSSCT00000025508)	98	ENSSSCT00000025508	CpG:_101	0	ENSSSCG00000025839	SUGP2	NA
chr6	84302695	84302829	135	20	0.07418	0.314338	-0.240158	-83.6098	Intergenic	-36931		CpG:_127	0	NA	NA	NA
chr2	72390364	72390887	524	17	0.219688	0.490585	-0.270897	-83.5968	intron (ENSSSCT00000033109, intron 2 of 2)	2427	ENSSSCT00000033109	CpG:_28	20693	ENSSSCG00000013564	INSR	insulin receptor
chr6	58433747	58434009	263	18	0.608168	0.816719	-0.208551	-83.589	intron (ENSSSCT00000032230, intron 6 of 14)	28177	ENSSSCT00000032230	CpG:_26	-2187	ENSSSCG00000030361	PRKCZ	NA
chr5	6931502	6931817	316	17	0.341289	0.542786	-0.201496	-83.4769	intron (ENSSSCT00000000114, intron 1 of 8)	15662	ENSSSCT00000000114	CpG:_50	9587	ENSSSCG00000000108	TMEM184B	NA
chr8	643181	643241	61	16	0.310957	0.109481	0.201477	83.4258	promoter-TSS (ENSSSCT00000009503)	-764	ENSSSCT00000009503	CpG:_250	0	ENSSSCG00000008686	C4orf48	NA
chr3	40883236	40883317	82	15	0.0424729	0.46001	-0.417537	-83.3002	Intergenic	-7173	ENSSSCT00000008731	CpG:_118	0	NA	NA	NA
chr4	116553858	116554058	201	20	0.180107	0.414287	-0.23418	-83.2761	Intergenic	-20945	ENSSSCT00000007403	CpG:_21	7363	NA	NA	NA
chr17	2494668	2494809	142	18	0.915979	0.698509	0.21747	83.2483	Intergenic	109087		CpG:_48	468282	NA	NA	NA
chr1	264134452	264134680	229	20	0.509298	0.77988	-0.270582	-83.2124	5' UTR (ENSSSCT00000005854, exon 1 of 9)	170	ENSSSCT00000005854	CpG:_43	-13010	ENSSSCG00000005316	TPM2	tropomyosin 2
chr16	22849340	22849495	156	21	0.69606	0.880518	-0.184458	-83.207	Intergenic	-75161		CpG:_30	161639	NA	NA	NA
chr3	14851871	14852017	147	15	0.108715	0.272292	-0.163578	-83.1931	Intergenic	-3711		CpG:_152	0	NA	NA	NA
chr14	46398741	46399204	464	15	0.376237	0.661963	-0.285726	-83.1635	intron (ENSSSCT00000010912, intron 26 of 41)	107122	ENSSSCT00000010912	CpG:_83	111777	ENSSSCG00000009957	MYO18B	NA
chr15	955289	955477	189	15	0.557835	0.238289	0.319545	83.1372	Intergenic	-38155	ENSSSCT00000023529	CpG:_36	-850286	NA	NA	NA
chr9	11636686	11636827	142	15	0.385512	0.624829	-0.239317	-83.072	Intergenic	-29363	ENSSSCT00000024218	CpG:_59	-6992	NA	NA	NA
chr10	73535504	73535560	57	14	0.933895	0.70826	0.225636	83.064	Intergenic	72797	ENSSSCT00000012220	CpG:_34	-2935	NA	NA	NA
chr15	43316743	43317183	441	14	0.522931	0.329174	0.193756	82.9833	Intergenic	-29355		CpG:_46	-107684	NA	NA	NA
chr3	104356657	104356949	293	21	0.409044	0.180952	0.228092	82.9759	Intergenic	52126	ENSSSCT00000009270	CpG:_67	0	NA	NA	NA
chr17	42262505	42262767	263	20	0.444002	0.700471	-0.256469	-82.9607	TTS (ENSSSCT00000007957)	48767	ENSSSCT00000007957	CpG:_49	-47438	ENSSSCG00000007272	CHMP4B	charged multivesicular body protein 4
chr13	143946209	143946426	218	17	0.686297	0.862334	-0.176038	-82.9597	intron (ENSSSCT00000012965, intron 1 of 19)	1009		CpG:_48	462	ENSSSCG00000011853	KIAA0226	NA
chr14	64082366	64082560	195	17	0.546719	0.867193	-0.320474	-82.9582	intron (ENSSSCT00000011146, intron 1 of 22)	8811	ENSSSCT00000011146	CpG:_86	-7848	ENSSSCG00000010180	TTC13	NA
chr18	41937562	41938695	1134	21	0.464508	0.770951	-0.306443	-82.8856	Intergenic	130803	ENSSSCT00000018140	CpG:_98	-101747	NA	NA	NA
chr2	79489696	79489963	268	17	0.394799	0.561388	-0.166589	-82.7411	intron (ENSSSCT00000015300, intron 13 of 29)	10056	ENSSSCT00000015300	CpG:_75	0	ENSSSCG00000014007	FLT4	FMS-like tyrosine kinase 4
chr4	87155531	87155628	98	18	0.390057	0.574047	-0.18399	-82.7375	intron (ENSSSCT00000006872, intron 11 of 20)	29494		CpG:_32	-3457	ENSSSCG00000006273	MCM4	NA
chr11	86722704	86722947	244	15	0.472013	0.722525	-0.250512	-82.7022	intron (ENSSSCT00000010488, intron 2 of 23)	5500	ENSSSCT00000010488	CpG:_20	4923	ENSSSCG00000009567	RASA3	Ras GTPase-activating protein 3
chr2	77901124	77901311	188	19	0.664691	0.842358	-0.177668	-82.6302	exon (ENSSSCT00000022673, exon 15 of 15)	9931	ENSSSCT00000031752	CpG:_171	-1959	ENSSSCG00000023329	APC2	adenomatosis polyposis coli protein
chr16	4065176	4065407	232	16	0.686055	0.895773	-0.209718	-82.6281	5' UTR (ENSSSCT00000031572, exon 1 of 12)	151	ENSSSCT00000031572	CpG:_19	-73975	ENSSSCG00000028803	NA	NA
chr6	52095295	52095704	410	17	0.718593	0.512875	0.205717	82.621	Intergenic	8903	ENSSSCT00000003600	CpG:_22	245	NA	NA	NA
chr6	4045170	4045385	216	18	0.309208	0.618655	-0.309447	-82.5617	Intergenic	161114	ENSSSCT00000002957	CpG:_62	0	NA	NA	NA
chr5	5431383	5431513	131	19	0.54342	0.712308	-0.168888	-82.4351	promoter-TSS (ENSSSCT00000000084)	-75	ENSSSCT00000000084	CpG:_35	0	ENSSSCG00000000078	TNRC6B	NA
chr12	2239236	2239418	183	14	0.153577	0.386794	-0.233218	-82.4141	intron (ENSSSCT00000018677, intron 10 of 21)	11298	ENSSSCT00000018677	CpG:_24	1572	ENSSSCG00000017154	CARD14	NA
chr17	68284208	68284418	211	21	0.623446	0.809578	-0.186132	-82.3212	Intergenic	110149	ENSSSCT00000008269	CpG:_73	5039	NA	NA	NA
chr6	57694335	57694414	80	12	0.333809	0.606462	-0.272654	-82.2967	Intergenic	8021	ENSSSCT00000004425	CpG:_115	0	NA	NA	NA
chr15	86287002	86287117	116	12	0.0766407	0.323736	-0.247096	-82.2259	Intergenic	-57493		CpG:_217	0	NA	NA	NA
chr15	149668992	149669423	432	14	0.426336	0.679954	-0.253618	-82.1863	Intergenic	-207917		CpG:_34	21572	NA	NA	NA
chr1	247301744	247302105	362	13	0.675753	0.865814	-0.190061	-82.1589	exon (ENSSSCT00000005769, exon 4 of 4)	54054	ENSSSCT00000024957	CpG:_28	3143	ENSSSCG00000005235	NA	NA
chrX	140337143	140337320	178	16	0.584858	0.102012	0.482846	82.1421	intron (ENSSSCT00000029931, intron 1 of 2)	823	ENSSSCT00000029931	CpG:_210	0	ENSSSCG00000023462	GPR50	G protein-coupled receptor 50
chr6	4087936	4088175	240	19	0.298164	0.534941	-0.236778	-82.1083	Intergenic	118336	ENSSSCT00000002957	CpG:_24	-5394	NA	NA	NA
chr6	105517383	105517471	89	11	0.251191	0.0717991	0.179392	82.07	intron (ENSSSCT00000036486, intron 1 of 1)	1284	ENSSSCT00000036486	CpG:_198	0	ENSSSCG00000003722	CDH2	NA
chr5	20148642	20148767	126	15	0.630789	0.0617176	0.569071	82.0492	TTS (ENSSSCT00000028782)	785	ENSSSCT00000022425	CpG:_134	0	ENSSSCG00000027996	NA	NA
chr5	69982947	69983062	116	17	0.394388	0.0949285	0.29946	81.8748	Intergenic	-19211	ENSSSCT00000023353	CpG:_75	0	NA	NA	NA
chr14	149004040	149004121	82	16	0.271389	0.0800334	0.191355	81.6762	intron (ENSSSCT00000011767, intron 1 of 20)	324	ENSSSCT00000011767	CpG:_61	0	ENSSSCG00000010755	PTPRE	NA
chr12	59755326	59755607	282	17	0.51942	0.74387	-0.22445	-81.6333	Intergenic	360928	ENSSSCT00000023879	CpG:_116	-34987	NA	NA	NA
chr11	26754852	26754993	142	13	0.606819	0.8362	-0.229381	-81.5643	Intergenic	36012		CpG:_54	76271	NA	NA	NA
chr1	267860810	267861087	278	16	0.340625	0.549669	-0.209044	-81.5327	Intergenic	25588	ENSSSCT00000005909	CpG:_43	-21437	NA	NA	NA
chr2	18195389	18195460	72	13	0.0917462	0.301425	-0.209679	-81.4862	Intergenic	-14989		CpG:_135	0	NA	NA	NA
chr9	8564119	8564242	124	13	0.783102	0.610482	0.17262	81.4666	exon (ENSSSCT00000016174, exon 1 of 21)	2673	ENSSSCT00000016174	CpG:_49	0	ENSSSCG00000014822	ARHGEF17	NA
chrX	48094511	48094801	291	17	0.352861	0.0938059	0.259055	81.4606	promoter-TSS (ENSSSCT00000033994)	-23	ENSSSCT00000013441	CpG:_46	0	ENSSSCG00000012292	SYP	NA
chr6	90697995	90698059	65	13	0.720343	0.952641	-0.232298	-81.3623	intron (ENSSSCT00000031272, intron 3 of 7)	8434	ENSSSCT00000025650	CpG:_27	4804	ENSSSCG00000022163	GNAL	NA
chr16	21108782	21109033	252	17	0.13995	0.347818	-0.207868	-81.335	intron (ENSSSCT00000018317, intron 1 of 17)	1289	ENSSSCT00000018317	CpG:_113	-196	ENSSSCG00000016824	RAI14	NA
chr14	152977690	152977899	210	13	0.542881	0.336938	0.205943	81.2965	intron (ENSSSCT00000011782, intron 25 of 27)	36050	ENSSSCT00000011782	CpG:_380	0	ENSSSCG00000010768	NA	NA
chrX	64679442	64679537	96	12	0.779576	0.946594	-0.167018	-81.2851	Intergenic	-1511	ENSSSCT00000035502	CpG:_63	1238	NA	NA	NA
chr9	135470774	135471010	237	17	0.889324	0.687004	0.202321	81.2186	Intergenic	-3114		CpG:_26	-2264	NA	NA	NA
chr17	36945190	36945304	115	10	0.191435	0.421254	-0.229818	-81.2174	Intergenic	-5668	ENSSSCT00000007836	CpG:_42	0	NA	NA	NA
chr1	8341236	8341427	192	20	0.823026	0.61457	0.208457	81.1392	exon (ENSSSCT00000004461, exon 4 of 9)	29570	ENSSSCT00000004462	CpG:_67	0	ENSSSCG00000004033	AGPAT4	lysophosphatidic acid acyltransferase / lysophosphatidylinositol acyltransferase [EC:<a href=/dbget-bin/www_bget?ec:2.3.1.51>2.3.1.51</a> 2.3.1.-]
chr17	49452819	49453108	290	20	0.6377	0.848563	-0.210864	-81.1137	exon (ENSSSCT00000008050, exon 5 of 5)	4635	ENSSSCT00000008050	CpG:_16	0	ENSSSCG00000007358	EMILIN3	NA
chr9	20891674	20891765	92	14	0.694136	0.887686	-0.193549	-81.0972	Intergenic	-926041	ENSSSCT00000016260	CpG:_24	-19249	NA	NA	NA
chr6	65897877	65897970	94	14	0.623101	0.112123	0.510978	80.9838	Intergenic	-5714		CpG:_36	127	NA	NA	NA
chr15	146037500	146037678	179	15	0.793007	0.59054	0.202467	80.9637	Intergenic	-3502	ENSSSCT00000017726	CpG:_49	14035	NA	NA	NA
chr7	93044450	93044746	297	16	0.400314	0.0726817	0.327633	80.9324	intron (ENSSSCT00000002520, intron 1 of 10)	1117	ENSSSCT00000002520	CpG:_120	0	ENSSSCG00000002263	SLCO3A1	NA
chr1	2781585	2781680	96	18	0.88267	0.694374	0.188297	80.9086	intron (ENSSSCT00000004443, intron 8 of 32)	33772	ENSSSCT00000004443	CpG:_73	0	ENSSSCG00000004018	MLLT4	afadin
chr8	90009293	90009343	51	12	0.0665141	0.253516	-0.187002	-80.8334	Intergenic	-211297	ENSSSCT00000027160	CpG:_128	0	NA	NA	NA
chr11	21098017	21098375	359	16	0.605404	0.372494	0.232911	80.8004	intron (ENSSSCT00000010309, intron 4 of 19)	106549	ENSSSCT00000010306	CpG:_27	-68231	ENSSSCG00000009408	LRCH1	NA
chr14	53380343	53380441	99	12	0.438008	0.757969	-0.319961	-80.769	Intergenic	3811	ENSSSCT00000011037	CpG:_23	-2488	NA	NA	NA
chr4	142194317	142194650	334	18	0.563761	0.837658	-0.273897	-80.731	intron (ENSSSCT00000007598, intron 15 of 15)	-21063		CpG:_22	0	ENSSSCG00000006935	CLCA2	NA
chr1	313736611	313736799	189	20	0.826055	0.648246	0.177809	80.621	TTS (ENSSSCT00000006407)	2036		CpG:_32	0	ENSSSCG00000005829	AGPAT2	NA
chr1	225041023	225041127	105	17	0.0494718	0.214931	-0.165459	-80.5072	promoter-TSS (ENSSSCT00000033577)	-72		CpG:_22	-7421	ENSSSCG00000031022	IFN-DELTA-7	NA
chr3	40903426	40903639	214	18	0.888928	0.717674	0.171254	80.4154	intron (ENSSSCT00000008744, intron 8 of 12)	11228	ENSSSCT00000008745	CpG:_39	1526	ENSSSCG00000007981	NPRL3	NA
chr1	307667612	307667699	88	15	0.379094	0.566547	-0.187453	-80.381	Intergenic	-114012	ENSSSCT00000023566	CpG:_20	0	NA	NA	NA
chr4	136192983	136193104	122	15	0.0778411	0.384159	-0.306317	-80.3343	intron (ENSSSCT00000007558, intron 1 of 7)	713	ENSSSCT00000007558	CpG:_439	0	ENSSSCG00000006902	GFI1	NA
chr1	11862923	11863162	240	17	0.617269	0.894195	-0.276926	-80.3273	exon (ENSSSCT00000004493, exon 3 of 12)	13895		CpG:_17	0	ENSSSCG00000004064	NA	NA
chr12	573555	573676	122	9	0.353066	0.50802	-0.154954	-80.3266	Intergenic	19053		CpG:_38	0	NA	NA	NA
chr16	56147254	56147625	372	16	0.493823	0.72286	-0.229037	-80.3257	intron (ENSSSCT00000024674, intron 1 of 12)	9818	ENSSSCT00000024674	CpG:_41	-44496	ENSSSCG00000027378	SH3PXD2B	NA
chr12	1383757	1383914	158	16	0.501257	0.725922	-0.224666	-80.2983	intron (ENSSSCT00000031734, intron 6 of 16)	9540		CpG:_313	0	ENSSSCG00000022317	SLC38A10	NA
chr6	49262078	49262141	64	12	0.583238	0.717884	-0.134647	-80.2787	TTS (ENSSSCT00000003470)	15843	ENSSSCT00000029575	CpG:_32	0	ENSSSCG00000003129	C19orf68	NA
chr1	308328562	308328698	137	15	0.623837	0.103661	0.520176	80.1893	intron (ENSSSCT00000023409, intron 1 of 5)	352	ENSSSCT00000023409	CpG:_127	0	ENSSSCG00000029715	OLFM1	NA
chr18	21701720	21702065	346	16	0.291078	0.0395663	0.251512	80.1604	intron (ENSSSCT00000018066, intron 1 of 5)	503	ENSSSCT00000018066	CpG:_52	0	ENSSSCG00000016593	ARF5	ADP-ribosylation factor 5
chr12	1926789	1927097	309	17	0.458894	0.699653	-0.240759	-80.0435	intron (ENSSSCT00000018671, intron 9 of 9)	-11656	ENSSSCT00000018664	CpG:_67	-4963	ENSSSCG00000028685	NA	NA
chr8	859341	859626	286	17	0.696487	0.877109	-0.180622	-80.0048	Intergenic	-24293	ENSSSCT00000009506	CpG:_155	34	NA	NA	NA
chrX	15861555	15861905	351	14	0.843575	0.470464	0.373111	79.9985	Intergenic	-29143	ENSSSCT00000034616	CpG:_31	0	NA	NA	NA
chr14	136360583	136360918	336	12	0.295505	0.662482	-0.366976	-79.9832	Intergenic	-23703	ENSSSCT00000011652	CpG:_52	23302	NA	NA	NA
chr7	4198179	4198668	490	17	0.526213	0.74413	-0.217917	-79.9791	Intergenic	-98194		CpG:_18	-60463	NA	NA	NA
chr3	18795600	18795744	145	16	0.579527	0.370452	0.209075	79.8972	promoter-TSS (ENSSSCT00000008556)	-647	ENSSSCT00000008556	CpG:_86	70	ENSSSCG00000007808	NFATC2IP	NA
chr3	1977333	1977732	400	13	0.579016	0.862777	-0.283761	-79.8409	intron (ENSSSCT00000030629, intron 1 of 2)	13655		CpG:_55	1653	ENSSSCG00000023433	GNA12	NA
chr2	149753303	149753381	79	15	0.115881	0.413892	-0.298011	-79.8013	intron (ENSSSCT00000015733, intron 3 of 3)	12419		CpG:_63	-145	ENSSSCG00000014395	PCDH12	NA
chr8	57465975	57466163	189	14	0.0862647	0.271844	-0.185579	-79.7957	intron (ENSSSCT00000009736, intron 1 of 3)	751	ENSSSCT00000029045	CpG:_101	0	ENSSSCG00000008893	REST	RE1-silencing transcription factor
chr3	3801000	3801085	86	11	0.865936	0.70108	0.164856	79.7295	intron (ENSSSCT00000008310, intron 37 of 41)	166754	ENSSSCT00000008310	CpG:_24	0	ENSSSCG00000007574	SDK1	NA
chrX	6694765	6695149	385	14	0.52491	0.813194	-0.288285	-79.5925	intron (ENSSSCT00000034091, intron 1 of 9)	-28523	ENSSSCT00000013239	CpG:_28	21841	ENSSSCG00000012104	SHROOM2	protein Shroom
chr5	2005086	2005205	120	12	0.805524	0.557189	0.248335	79.5462	exon (ENSSSCT00000000023, exon 1 of 1)	261	ENSSSCT00000000023	CpG:_153	0	ENSSSCG00000000022	LDOC1L	NA
chr9	84398030	84398261	232	12	0.567758	0.868957	-0.301199	-79.5105	Intergenic	74166	ENSSSCT00000028067	CpG:_49	366238	NA	NA	NA
chr10	65862734	65863101	368	18	0.666756	0.427374	0.239382	79.462	Intergenic	73569	ENSSSCT00000012169	CpG:_110	-11047	NA	NA	NA
chr18	52808088	52808294	207	15	0.531896	0.744259	-0.212363	-79.3572	Intergenic	129376	ENSSSCT00000018199	CpG:_20	128170	NA	NA	NA
chr9	7091606	7091687	82	14	0.0618767	0.239359	-0.177482	-79.3311	Intergenic	-10336	ENSSSCT00000031648	CpG:_69	213	NA	NA	NA
chr13	20861018	20861170	153	22	0.123412	0.312477	-0.189065	-79.2619	Intergenic	75942	ENSSSCT00000012302	CpG:_143	0	NA	NA	NA
chr7	99555542	99555764	223	16	0.458845	0.240919	0.217926	79.2309	intron (ENSSSCT00000002573, intron 1 of 5)	24119	ENSSSCT00000002573	CpG:_95	-23327	ENSSSCG00000002311	KIAA0247	NA
chr7	4566284	4566503	220	13	0.72606	0.517341	0.208719	79.131	Intergenic	-24985	ENSSSCT00000027679	CpG:_31	2581	NA	NA	NA
chr14	27425438	27425782	345	14	0.534764	0.783218	-0.248453	-79.1293	Intergenic	257531		CpG:_94	331776	NA	NA	NA
chr15	152540359	152540543	185	17	0.267949	0.553788	-0.285839	-79.1041	Intergenic	-45773	ENSSSCT00000017798	CpG:_16	9339	NA	NA	NA
chr7	2964679	2965017	339	18	0.535702	0.775167	-0.239466	-79.0773	intron (ENSSSCT00000001090, intron 1 of 6)	58339	ENSSSCT00000001090	CpG:_65	-10460	ENSSSCG00000000999	NA	NA
chr7	125051238	125051517	280	17	0.694234	0.463862	0.230372	78.9786	Intergenic	98868	ENSSSCT00000027948	CpG:_42	298	NA	NA	NA
chr9	71251361	71251651	291	16	0.593353	0.835807	-0.242454	-78.841	intron (ENSSSCT00000016652, intron 1 of 26)	30744	ENSSSCT00000016652	CpG:_15	19162	ENSSSCG00000015281	PLEKHA6	NA
chr16	6419334	6419618	285	11	0.416046	0.708076	-0.29203	-78.8276	intron (ENSSSCT00000018282, intron 16 of 39)	73206	ENSSSCT00000018282	CpG:_52	-35358	ENSSSCG00000016794	MYO10	myosin X
chr18	3843080	3843182	103	15	0.648014	0.799445	-0.151431	-78.7847	Intergenic	200438	ENSSSCT00000017885	CpG:_19	0	NA	NA	NA
chr5	71749458	71749531	74	14	0.193754	0.634817	-0.441062	-78.7788	Intergenic	-1875		CpG:_38	-19405	NA	NA	NA
chr14	122421379	122421432	54	12	0.542274	0.817489	-0.275215	-78.6637	intron (ENSSSCT00000011558, intron 5 of 8)	59633		CpG:_42	58561	ENSSSCG00000010566	NA	NA
chr7	44134	44230	97	13	0.919832	0.752774	0.167058	78.511	Intergenic	120399		CpG:_43	1318	NA	NA	NA
chr2	154122761	154122972	212	18	0.648629	0.376897	0.271732	78.4443	Intergenic	-1862	ENSSSCT00000015751	CpG:_235	50	NA	NA	NA
chrX	122316884	122316972	89	15	0.0846824	0.514801	-0.430119	-78.4312	Intergenic	-15234	ENSSSCT00000029951	CpG:_32	0	NA	NA	NA
chr15	151094722	151094818	97	15	0.412817	0.148101	0.264716	78.4167	Intergenic	-174877	ENSSSCT00000017776	CpG:_58	175	NA	NA	NA
chr11	3528360	3528613	254	15	0.653631	0.815927	-0.162296	-78.4165	Intergenic	-1958	ENSSSCT00000029736	CpG:_28	-1459	NA	NA	NA
chr7	3472794	3473068	275	17	0.742416	0.535664	0.206753	78.401	intron (ENSSSCT00000001108, intron 1 of 1)	93663	ENSSSCT00000001108	CpG:_56	-4132	ENSSSCG00000001016	NA	NA
chr12	3438120	3438273	154	15	0.496858	0.759133	-0.262275	-78.3867	Intergenic	-12633	ENSSSCT00000018691	CpG:_89	0	NA	NA	NA
chr12	926795	927076	282	18	0.637826	0.444202	0.193624	78.3497	intron (ENSSSCT00000030531, intron 4 of 13)	5191	ENSSSCT00000030531	CpG:_215	0	ENSSSCG00000029553	CCDC57	NA
chr4	134173796	134173936	141	18	0.312519	0.605379	-0.29286	-78.3357	intron (ENSSSCT00000007539, intron 3 of 4)	-52241	ENSSSCT00000031017	CpG:_19	11986	ENSSSCG00000006885	ALG14	beta-1,4-N-acetylglucosaminyltransferase
chr9	81644510	81644660	151	17	0.594797	0.773785	-0.178988	-78.3232	Intergenic	-1733	ENSSSCT00000016701	CpG:_30	-1203	NA	NA	NA
chr10	26681128	26681284	157	16	0.500249	0.669847	-0.169598	-78.2694	Intergenic	-254085		CpG:_21	77693	NA	NA	NA
chr5	70157118	70157413	296	14	0.433036	0.735777	-0.302741	-78.2199	Intergenic	-87608		CpG:_62	23338	NA	NA	NA
chr16	20381558	20381813	256	14	0.826934	0.399903	0.427031	78.1488	intron (ENSSSCT00000024262, intron 23 of 43)	44931	ENSSSCT00000018310	CpG:_148	300402	ENSSSCG00000016816	ADAMTS12	NA
chr11	86256237	86256503	267	16	0.710897	0.397738	0.313159	78.0979	intron (ENSSSCT00000025592, intron 17 of 36)	10979	ENSSSCT00000027599	CpG:_174	0	ENSSSCG00000021158	MCF2L	NA
chr9	1471546	1471668	123	17	0.691759	0.850907	-0.159148	-78.0836	intron (ENSSSCT00000015930, intron 4 of 5)	26937	ENSSSCT00000015930	CpG:_97	4223	ENSSSCG00000014580	RIC3	NA
chr14	112347906	112348028	123	21	0.0960958	0.326323	-0.230228	-78.0594	Intergenic	-44816		CpG:_98	0	NA	NA	NA
chr1	293117111	293117187	77	15	0.881764	0.672996	0.208768	77.8378	intron (ENSSSCT00000006062, intron 21 of 40)	46184	ENSSSCT00000006062	CpG:_52	40099	ENSSSCG00000005512	C5	complement component 5
chr2	79899904	79899999	96	10	0.080334	0.222287	-0.141953	-77.8016	promoter-TSS (ENSSSCT00000015304)	-66	ENSSSCT00000015304	CpG:_46	184	ENSSSCG00000014011	RASGEF1C	NA
chr9	148869459	148870053	595	11	0.354903	0.874569	-0.519666	-77.7054	intron (ENSSSCT00000031404, intron 1 of 7)	59484	ENSSSCT00000017019	CpG:_39	-32370	ENSSSCG00000029907	NA	NA
chr6	25529562	25529657	96	15	0.500258	0.753314	-0.253057	-77.6602	intron (ENSSSCT00000032351, intron 1 of 2)	24903	ENSSSCT00000032351	CpG:_93	22380	ENSSSCG00000022293	NA	NA
chr5	14266183	14266351	169	14	0.5617	0.727909	-0.166209	-77.6328	intron (ENSSSCT00000029499, intron 2 of 6)	51705	ENSSSCT00000029499	CpG:_80	19660	ENSSSCG00000027055	NUAK1	NA
chr10	33920160	33920488	329	16	0.494591	0.89004	-0.395449	-77.6077	Intergenic	126989		CpG:_35	-394285	NA	NA	NA
chr1	3510424	3510806	383	16	0.870084	0.593793	0.276291	77.6027	Intergenic	-64554		CpG:_32	-1200	NA	NA	NA
chr1	308329748	308329921	174	14	0.577179	0.410329	0.16685	77.5965	intron (ENSSSCT00000023409, intron 1 of 5)	1556	ENSSSCT00000023409	CpG:_23	0	ENSSSCG00000029715	OLFM1	NA
chr6	73005560	73005709	150	19	0.604173	0.804256	-0.200084	-77.5689	Intergenic	-11921	ENSSSCT00000026673	CpG:_24	11911	NA	NA	NA
chr10	53718309	53718723	415	17	0.450913	0.685752	-0.234839	-77.5645	Intergenic	38548	ENSSSCT00000027486	CpG:_38	24897	NA	NA	NA
chr5	84067773	84068031	259	17	0.289594	0.488614	-0.199019	-77.4808	promoter-TSS (ENSSSCT00000000924)	-686		CpG:_44	-677	ENSSSCG00000000847	TDG	NA
chr1	9270717	9270788	72	20	0.070258	0.245022	-0.174764	-77.4775	intron (ENSSSCT00000004472, intron 1 of 47)	488	ENSSSCT00000004472	CpG:_96	0	ENSSSCG00000004044	IGF2R	insulin-like growth factor 2 receptor
chr9	10055679	10055933	255	16	0.345195	0.103796	0.241399	77.4755	Intergenic	32736		CpG:_63	0	NA	NA	NA
chr12	4293143	4293269	127	9	0.684756	0.870341	-0.185585	-77.4042	Intergenic	19357		CpG:_23	-4407	NA	NA	NA
chr6	94696017	94696209	193	14	0.81267	0.541251	0.271419	77.278	Intergenic	139523	ENSSSCT00000004085	CpG:_99	-24358	NA	NA	NA
chr3	119137631	119137756	126	16	0.848194	0.570068	0.278126	77.1768	Intergenic	-2362	ENSSSCT00000027657	CpG:_60	-2075	NA	NA	NA
chrX	140500794	140500890	97	22	0.130762	0.313275	-0.182514	-77.0159	promoter-TSS (ENSSSCT00000013936)	27	ENSSSCT00000013936	CpG:_99	0	ENSSSCG00000012746	VMA21	NA
chr12	56979064	56979195	132	14	0.34764	0.594417	-0.246776	-77.0105	Intergenic	156460		CpG:_37	0	NA	NA	NA
chr6	25704636	25704870	235	16	0.0840295	0.354995	-0.270966	-76.9523	promoter-TSS (ENSSSCT00000003065)	235	ENSSSCT00000027979	CpG:_36	0	ENSSSCG00000002767	TSNAXIP1	NA
chr12	53911285	53911541	257	14	0.525922	0.197578	0.328344	76.9281	Intergenic	10937	ENSSSCT00000024599	CpG:_89	0	NA	NA	NA
chrX	17066319	17066500	182	15	0.70498	0.902027	-0.197047	-76.9077	exon (ENSSSCT00000024706, exon 4 of 32)	51495	ENSSSCT00000036543	CpG:_75	50976	ENSSSCG00000020735	MAP3K15	NA
chr7	4341919	4342010	92	11	0.699568	0.849708	-0.150141	-76.8679	Intergenic	-241735		CpG:_23	1416	NA	NA	NA
chr16	85798296	85798358	63	11	0.315876	0.0844888	0.231387	76.8604	5' UTR (ENSSSCT00000018634, exon 1 of 14)	181	ENSSSCT00000018634	CpG:_145	0	ENSSSCG00000017116	LPCAT1	lysophosphatidylcholine acyltransferase / lyso-PAF acetyltransferase
chr1	267625808	267625900	93	11	0.584502	0.830154	-0.245651	-76.8592	intron (ENSSSCT00000027470, intron 2 of 8)	21028	ENSSSCT00000027470	CpG:_53	68530	ENSSSCG00000023010	TMOD1	NA
chr14	50911332	50911387	56	13	0.0542383	0.221711	-0.167473	-76.8573	Intergenic	-1671		CpG:_102	0	NA	NA	NA
chrX	139168711	139168962	252	16	0.694459	0.917205	-0.222746	-76.8425	3' UTR (ENSSSCT00000013927, exon 6 of 6)	3670		CpG:_66	-321	ENSSSCG00000012739	TMEM185A	NA
chr12	18975798	18976046	249	15	0.842285	0.595956	0.246329	76.8375	TTS (ENSSSCT00000032204)	3780		CpG:_21	-8737	ENSSSCG00000027878	DBF4B	NA
chr6	10746821	10747300	480	16	0.0700242	0.543664	-0.47364	-76.8258	TTS (ENSSSCT00000026364)	6781	ENSSSCT00000026364	CpG:_76	0	ENSSSCG00000002700	SYCE1L	NA
chr14	64221476	64221728	253	13	0.733698	0.423128	0.31057	76.8143	Intergenic	39836	ENSSSCT00000011147	CpG:_126	-39113	NA	NA	NA
chr1	308548006	308548079	74	16	0.274792	0.464777	-0.189985	-76.8092	Intergenic	-72748		CpG:_32	-3294	NA	NA	NA
chr8	861989	862150	162	18	0.696015	0.455882	0.240133	76.7689	Intergenic	-26879	ENSSSCT00000009506	CpG:_155	-506	NA	NA	NA
chr6	59968808	59968861	54	15	0.332023	0.101414	0.230608	76.7517	promoter-TSS (ENSSSCT00000003730)	-349	ENSSSCT00000003730	CpG:_121	0	ENSSSCG00000003361	NA	NA
chr2	80297407	80297670	264	14	0.379179	0.795993	-0.416813	-76.6734	intron (ENSSSCT00000015309, intron 1 of 6)	738	ENSSSCT00000015309	CpG:_40	-370	ENSSSCG00000014015	C5orf45	NA
chr2	155992928	155993241	314	14	0.626131	0.837564	-0.211433	-76.6655	intron (ENSSSCT00000015764, intron 4 of 21)	5358	ENSSSCT00000015764	CpG:_21	349429	ENSSSCG00000014422	NA	NA
chr1	145145121	145145255	135	13	0.911294	0.70914	0.202155	76.5721	Intergenic	14338	ENSSSCT00000005247	CpG:_43	-58722	NA	NA	NA
chr15	145253612	145253766	155	18	0.480945	0.681898	-0.200953	-76.5666	intron (ENSSSCT00000017712, intron 6 of 8)	-39602	ENSSSCT00000017714	CpG:_32	-8723	ENSSSCG00000016266	NA	calcium binding protein 39
chr9	148977461	148978216	756	19	0.653545	0.872818	-0.219274	-76.5541	Intergenic	167566	ENSSSCT00000017019	CpG:_17	-20056	NA	NA	NA
chr12	23981870	23982122	253	15	0.473747	0.674097	-0.200351	-76.5539	exon (ENSSSCT00000019076, exon 1 of 1)	191	ENSSSCT00000019076	CpG:_103	0	ENSSSCG00000017522	SP6	NA
chr7	34938115	34938216	102	17	0.281247	0.0820265	0.19922	76.5093	Intergenic	-10094		CpG:_230	0	NA	NA	NA
chr15	150088429	150088571	143	18	0.705834	0.882002	-0.176168	-76.4823	intron (ENSSSCT00000022776, intron 3 of 4)	-63963		CpG:_75	0	ENSSSCG00000024859	NA	NA
chr1	302421440	302421520	81	13	0.64208	0.825084	-0.183004	-76.4683	Intergenic	30550	ENSSSCT00000006191	CpG:_15	30197	NA	NA	NA
chr6	81277943	81278170	228	13	0.525483	0.787075	-0.261592	-76.4416	promoter-TSS (ENSSSCT00000003987)	-250		CpG:_65	-27937	ENSSSCG00000003592	SDC3	syndecan 3
chr6	1978906	1979155	250	16	0.552025	0.772009	-0.219984	-76.4085	intron (ENSSSCT00000002947, intron 3 of 12)	41259	ENSSSCT00000002947	CpG:_139	0	ENSSSCG00000002656	ZCCHC14	NA
chr4	107211094	107211184	91	17	0.339117	0.109258	0.229859	76.3778	intron (ENSSSCT00000007261, intron 1 of 8)	594		CpG:_100	0	ENSSSCG00000006627	ZNF687	NA
chr12	52549146	52549332	187	14	0.296234	0.0561627	0.240071	76.3353	Intergenic	-2453	ENSSSCT00000019461	CpG:_31	0	NA	NA	NA
chr10	31257198	31257337	140	14	0.655631	0.834919	-0.179288	-76.3235	Intergenic	-7507		CpG:_33	60964	NA	NA	NA
chr11	62616825	62616999	175	17	0.431663	0.619249	-0.187586	-76.322	Intergenic	-264706	ENSSSCT00000032003	CpG:_55	-230082	NA	NA	NA
chrX	126803355	126803464	110	19	0.305699	0.0988684	0.206831	76.2646	promoter-TSS (ENSSSCT00000034064)	-109		CpG:_110	0	ENSSSCG00000012689	ZNF75D	NA
chr13	132474054	132474267	214	15	0.177193	0.425499	-0.248306	-76.2207	Intergenic	-76056	ENSSSCT00000024055	CpG:_87	0	NA	NA	NA
chr6	12212804	12212880	77	15	0.0784349	0.316894	-0.238459	-76.2141	Intergenic	-22477	ENSSSCT00000022592	CpG:_82	0	NA	NA	NA
chr12	3673951	3674132	182	13	0.292201	0.494323	-0.202122	-76.1935	Intergenic	223212		CpG:_23	5385	NA	NA	NA
chr8	108196821	108196963	143	16	0.344165	0.0984877	0.245678	76.0723	promoter-TSS (ENSSSCT00000009949)	-233	ENSSSCT00000009949	CpG:_187	0	ENSSSCG00000009083	SPRY1	NA
chr17	67063254	67063452	199	15	0.161784	0.422652	-0.260867	-76.0583	intron (ENSSSCT00000036671, intron 1 of 12)	-5090	ENSSSCT00000035421	CpG:_16	-481	ENSSSCG00000007528	PHACTR3	NA
chr18	10088425	10088511	87	10	0.38325	0.0573109	0.325939	76.0209	intron (ENSSSCT00000017965, intron 1 of 19)	926		CpG:_21	-33347	ENSSSCG00000016501	KDM7A	NA
chr13	23952136	23952415	280	10	0.940387	0.598993	0.341394	75.9804	Intergenic	-4632	ENSSSCT00000012308	CpG:_55	5210	NA	NA	NA
chr18	50075885	50076032	148	15	0.16206	0.322052	-0.159991	-75.9773	promoter-TSS (ENSSSCT00000018185)	-638		CpG:_122	0	ENSSSCG00000016704	HOXA4	NA
chr17	12255573	12255664	92	13	0.810848	0.625347	0.185502	75.9325	intron (ENSSSCT00000007691, intron 3 of 42)	-64308	ENSSSCT00000020052	CpG:_20	-37576	ENSSSCG00000007022	ANK1	ankyrin
chr12	47391695	47391939	245	14	0.333434	0.673114	-0.33968	-75.9185	intron (ENSSSCT00000031055, intron 2 of 8)	18886	ENSSSCT00000031055	CpG:_63	7329	ENSSSCG00000030110	NA	NA
chr13	179675196	179675410	215	10	0.269738	0.0868168	0.182921	75.8555	promoter-TSS (ENSSSCT00000013129)	-687	ENSSSCT00000013129	CpG:_83	0	ENSSSCG00000011998	VGLL3	NA
chr5	7356797	7356982	186	12	0.386196	0.58594	-0.199744	-75.7399	Intergenic	-1125	ENSSSCT00000026327	CpG:_32	-634	NA	NA	NA
chr7	2245874	2245991	118	19	0.589718	0.385012	0.204706	75.704	Intergenic	-51671		CpG:_70	0	NA	NA	NA
chr1	107667204	107667302	99	14	0.534548	0.0825408	0.452007	75.6237	intron (ENSSSCT00000004978, intron 1 of 11)	848	ENSSSCT00000004978	CpG:_212	0	ENSSSCG00000004506	CTIF	NA
chr12	50564982	50565118	137	15	0.100828	0.637677	-0.536848	-75.6019	Intergenic	-12065	ENSSSCT00000025005	CpG:_66	0	NA	NA	NA
chr10	33898559	33898735	177	5	0.0853013	0.819881	-0.734579	-75.5706	Intergenic	148666		CpG:_35	-372684	NA	NA	NA
chr14	45613159	45613400	242	18	0.10938	0.312832	-0.203452	-75.5666	Intergenic	-13470	ENSSSCT00000010901	CpG:_48	0	NA	NA	NA
chr12	22228443	22228628	186	15	0.607438	0.864417	-0.256979	-75.5637	Intergenic	-6781		CpG:_20	6560	NA	NA	NA
chr3	77893763	77894066	304	15	0.822954	0.565297	0.257657	75.5412	Intergenic	-145828	ENSSSCT00000021015	CpG:_27	-276997	NA	NA	NA
chr14	48238233	48238551	319	12	0.524918	0.829466	-0.304548	-75.4719	intron (ENSSSCT00000026589, intron 8 of 16)	73674	ENSSSCT00000026589	CpG:_25	-7121	ENSSSCG00000009968	TTC28	NA
chr13	85460747	85460841	95	15	0.0597525	0.310562	-0.25081	-75.4701	Intergenic	-99357	ENSSSCT00000024187	CpG:_161	0	NA	NA	NA
chr1	5091177	5091581	405	15	0.839823	0.479664	0.360158	75.4538	Intergenic	332828	ENSSSCT00000004454	CpG:_25	-310391	NA	NA	NA
chr14	60474140	60474224	85	11	0.903178	0.765712	0.137466	75.4505	Intergenic	-247536	ENSSSCT00000011124	CpG:_19	-3251	NA	NA	NA
chr4	990426	990523	98	15	0.313337	0.482165	-0.168828	-75.3258	TTS (ENSSSCT00000007616)	1079	ENSSSCT00000007616	CpG:_203	0	ENSSSCG00000006951	CCDC166	NA
chr7	1660195	1660444	250	15	0.726997	0.901512	-0.174514	-75.3156	Intergenic	29847		CpG:_17	1000	NA	NA	NA
chr3	91724932	91725286	355	13	0.520672	0.889548	-0.368877	-75.3016	Intergenic	-24436	ENSSSCT00000009209	CpG:_31	-19322	NA	NA	NA
chr1	16496467	16496618	152	14	0.721634	0.870152	-0.148518	-75.2978	intron (ENSSSCT00000004511, intron 43 of 46)	80618	ENSSSCT00000035147	CpG:_18	54978	ENSSSCG00000004082	NA	NA
chr5	10427759	10428022	264	16	0.698108	0.436544	0.261565	75.2661	Intergenic	-453820		CpG:_41	-349364	NA	NA	NA
chr3	828961	829063	103	11	0.244388	0.567832	-0.323444	-75.2493	intron (ENSSSCT00000022811, intron 1 of 2)	441		CpG:_2572	0	ENSSSCG00000026422	GPER1	G protein-coupled receptor 30
chr11	25444664	25444953	290	15	0.758606	0.367738	0.390868	75.204	Intergenic	-3671		CpG:_77	8528	NA	NA	NA
chr11	11572532	11572661	130	16	0.558492	0.387854	0.170637	75.0886	intron (ENSSSCT00000010247, intron 6 of 9)	-2558		CpG:_40	0	ENSSSCG00000009350	NA	NA
chr12	13503793	13504176	384	16	0.786939	0.529759	0.25718	75.0804	intron (ENSSSCT00000018798, intron 2 of 11)	1227	ENSSSCT00000018798	CpG:_24	-4014	ENSSSCG00000017268	PRKCA	NA
chr8	74502163	74502213	51	15	0.0761225	0.219481	-0.143358	-75.0234	Intergenic	-12927	ENSSSCT00000009817	CpG:_35	0	NA	NA	NA
chr1	144900522	144900573	52	17	0.248002	0.0838294	0.164172	74.9983	exon (ENSSSCT00000005243, exon 1 of 19)	353	ENSSSCT00000005243	CpG:_90	0	ENSSSCG00000004744	TYRO3	NA
chr8	145522257	145522371	115	16	0.71543	0.867019	-0.151589	-74.99	Intergenic	-279595	ENSSSCT00000031641	CpG:_28	12925	NA	NA	NA
chrX	13341363	13341486	124	14	0.0959547	0.312661	-0.216706	-74.9191	intron (ENSSSCT00000013281, intron 1 of 4)	496	ENSSSCT00000033858	CpG:_127	0	ENSSSCG00000012142	AP1S2	AP-1 complex subunit sigma 1/2
chr10	21041249	21041474	226	16	0.599515	0.86214	-0.262625	-74.8855	Intergenic	-54239	ENSSSCT00000032490	CpG:_24	-117379	NA	NA	NA
chr3	228250	228430	181	16	0.70056	0.524488	0.176072	74.8462	intron (ENSSSCT00000008274, intron 5 of 11)	35641	ENSSSCT00000008274	CpG:_18	612	ENSSSCG00000007542	NA	NA
chr3	126847027	126847143	117	15	0.130744	0.344955	-0.214212	-74.8294	Intergenic	3393		CpG:_19	0	NA	NA	NA
chr11	49220312	49220714	403	13	0.548296	0.839007	-0.290711	-74.7674	Intergenic	-123256	ENSSSCT00000023838	CpG:_45	285857	NA	NA	NA
chr13	78981232	78981353	122	14	0.612504	0.802513	-0.19001	-74.7463	exon (ENSSSCT00000031104, exon 3 of 14)	5705	ENSSSCT00000031104	CpG:_80	0	ENSSSCG00000027812	IQSEC1	IQ motif and SEC7 domain-containing protein
chr7	8917542	8917594	53	15	0.27018	0.0938869	0.176293	74.7102	Intergenic	-2962	ENSSSCT00000001143	CpG:_33	-116	NA	NA	NA
chr9	7373231	7373387	157	15	0.340321	0.563999	-0.223678	-74.6735	intron (ENSSSCT00000016153, intron 2 of 24)	9126	ENSSSCT00000016153	CpG:_64	-5738	ENSSSCG00000014802	NUMA1	NA
chr17	35851712	35851785	74	12	0.093693	0.241768	-0.148075	-74.574	5' UTR (ENSSSCT00000007811, exon 1 of 2)	225	ENSSSCT00000007811	CpG:_174	0	ENSSSCG00000007139	ADRA1D	adrenergic receptor alpha-1D
chr6	92710046	92710127	82	14	0.721302	0.88296	-0.161659	-74.571	Intergenic	-34955	ENSSSCT00000029754	CpG:_24	-264764	NA	NA	NA
chr1	106130746	106130895	150	15	0.100075	0.637137	-0.537062	-74.4854	Intergenic	105199		CpG:_64	-162	NA	NA	NA
chr5	92765312	92765558	247	14	0.736522	0.911098	-0.174575	-74.3966	Intergenic	125779	ENSSSCT00000000989	CpG:_102	-8610	NA	NA	NA
chr5	18884420	18884603	184	18	0.244111	0.0725082	0.171603	74.388	intron (ENSSSCT00000000281, intron 1 of 10)	485	ENSSSCT00000000281	CpG:_93	0	ENSSSCG00000000262	SPRYD3	NA
chr12	62462036	62462225	190	12	0.60984	0.793058	-0.183218	-74.3398	intron (ENSSSCT00000019634, intron 2 of 41)	-15114	ENSSSCT00000019633	CpG:_29	-3025	ENSSSCG00000018039	NCOR1	NA
chr15	150127665	150127955	291	15	0.472309	0.724502	-0.252193	-74.3278	Intergenic	-24653		CpG:_30	2451	NA	NA	NA
chr2	77469087	77470090	1004	19	0.440391	0.189885	0.250507	74.2757	Intergenic	-1460		CpG:_40	0	NA	NA	NA
chr4	107505099	107505904	806	22	0.383973	0.0886815	0.295292	74.2504	Intergenic	-3196	ENSSSCT00000007280	CpG:_60	0	NA	NA	NA
chr7	2229093	2229494	402	14	0.512715	0.75552	-0.242805	-74.1554	Intergenic	-35032		CpG:_42	9285	NA	NA	NA
chr2	150520375	150520498	124	11	0.620553	0.346763	0.27379	74.0472	intron (ENSSSCT00000015737, intron 1 of 21)	24724	ENSSSCT00000015737	CpG:_135	-23586	ENSSSCG00000014399	ARHGAP26	NA
chr2	82900427	82900571	145	16	0.306181	0.0808423	0.225339	74.0293	TTS (ENSSSCT00000015352)	10930	ENSSSCT00000015352	CpG:_32	-310	ENSSSCG00000014053	SNCB	NA
chr7	129244140	129245042	903	22	0.580675	0.261874	0.318801	74.0134	Intergenic	-25942	ENSSSCT00000002806	CpG:_65	0	NA	NA	NA
chr6	53025380	53025495	116	9	0.1732	0.321954	-0.148754	-73.932	exon (ENSSSCT00000023281, exon 5 of 5)	-17585	ENSSSCT00000003615	CpG:_36	0	ENSSSCG00000025532	CACNG7	voltage-dependent calcium channel gamma-7
chr6	89139956	89140247	292	16	0.681327	0.340047	0.34128	73.9033	Intergenic	-6617	ENSSSCT00000025758	CpG:_49	-6164	NA	NA	NA
chr15	154218288	154218542	255	16	0.744238	0.443714	0.300523	73.8824	Intergenic	-20972		CpG:_21	0	NA	NA	NA
chr12	44108298	44108431	134	15	0.41318	0.581539	-0.16836	-73.8714	intron (ENSSSCT00000019295, intron 21 of 21)	133657		CpG:_27	-23656	ENSSSCG00000017728	MYO1D	NA
chr3	21053313	21053742	430	14	0.860064	0.644689	0.215375	73.8689	Intergenic	-262440	ENSSSCT00000021057	CpG:_17	106847	NA	NA	NA
chr1	306831376	306831541	166	16	0.119087	0.409063	-0.289976	-73.866	intron (ENSSSCT00000006310, intron 6 of 6)	-11388	ENSSSCT00000006304	CpG:_42	0	ENSSSCG00000005739	GTF3C5	NA
chr11	84516333	84516689	357	15	0.42889	0.665716	-0.236826	-73.8605	Intergenic	-83892		CpG:_18	2905	NA	NA	NA
chr2	76825532	76825677	146	12	0.211725	0.48752	-0.275795	-73.8603	Intergenic	-12812	ENSSSCT00000014706	CpG:_51	0	NA	NA	NA
chr3	63137752	63138015	264	17	0.301302	0.0852684	0.216034	73.8034	promoter-TSS (ENSSSCT00000009032)	-914		CpG:_36	749	ENSSSCG00000008247	SUCLG1	succinyl-CoA synthetase alpha subunit
chr6	12976118	12976293	176	15	0.315031	0.0904002	0.224631	73.7106	promoter-TSS (ENSSSCT00000030720)	-116	ENSSSCT00000030720	CpG:_72	0	ENSSSCG00000030420	GLG1	golgi apparatus protein 1
chr6	1800970	1801214	245	14	0.240092	0.544506	-0.304414	-73.6912	intron (ENSSSCT00000002944, intron 2 of 4)	-27551	ENSSSCT00000019747	CpG:_44	0	ENSSSCG00000002653	JPH3	NA
chrX	39920749	39921198	450	18	0.338924	0.0968878	0.242036	73.678	intron (ENSSSCT00000035361, intron 1 of 13)	-5736	ENSSSCT00000034818	CpG:_511	0	ENSSSCG00000012241	BCOR	NA
chr17	36337245	36337508	264	16	0.808647	0.605272	0.203375	73.6295	exon (ENSSSCT00000007819, exon 11 of 22)	9062	ENSSSCT00000035867	CpG:_16	-5348	ENSSSCG00000007146	SIGLEC1	NA
chr2	7449	7590	142	13	0.601427	0.790255	-0.188828	-73.629	promoter-TSS (ENSSSCT00000014029)	-9	ENSSSCT00000014029	CpG:_37	-766	ENSSSCG00000012834	NA	NA
chr6	19224297	19224510	214	11	0.89021	0.637957	0.252254	73.5425	Intergenic	390761	ENSSSCT00000024618	CpG:_31	-624731	NA	NA	NA
chr6	1348506	1348640	135	18	0.500043	0.325773	0.17427	73.525	Intergenic	98933	ENSSSCT00000026148	CpG:_214	0	NA	NA	NA
chr1	2039705	2040022	318	16	0.698351	0.465954	0.232397	73.3962	Intergenic	60575	ENSSSCT00000004438	CpG:_65	690	NA	NA	NA
chr11	68396762	68397203	442	15	0.653919	0.859938	-0.20602	-73.3685	Intergenic	-105676		CpG:_172	-11264	NA	NA	NA
chr10	73877278	73877436	159	15	0.419211	0.585311	-0.1661	-73.3244	Intergenic	18125	ENSSSCT00000024846	CpG:_24	1718	NA	NA	NA
chr3	24554868	24555052	185	17	0.259351	0.434381	-0.175031	-73.1567	intron (ENSSSCT00000025991, intron 4 of 6)	6775	ENSSSCT00000025991	CpG:_33	34854	ENSSSCG00000025266	NA	NA
chr13	140351754	140351969	216	15	0.180043	0.41427	-0.234227	-73.1566	Intergenic	157612	ENSSSCT00000012934	CpG:_36	145916	NA	NA	NA
chr18	1549645	1549713	69	12	0.705663	0.852912	-0.147249	-73.1202	intron (ENSSSCT00000025384, intron 5 of 7)	-10666		CpG:_31	-1176	ENSSSCG00000026652	NA	NA
chr12	59944037	59944418	382	16	0.47795	0.740189	-0.26224	-73.0999	Intergenic	172167	ENSSSCT00000023879	CpG:_26	-22898	NA	NA	NA
chr1	80995408	80996038	631	11	0.955372	0.482226	0.473146	73.0506	Intergenic	-103340	ENSSSCT00000004829	CpG:_22	-177727	NA	NA	NA
chr15	86287170	86287242	73	11	0.0709776	0.395687	-0.32471	-73.0313	Intergenic	-57346		CpG:_217	0	NA	NA	NA
chrX	7166147	7166220	74	15	0.0973335	0.514801	-0.417468	-73.0283	exon (ENSSSCT00000013243, exon 1 of 24)	276		CpG:_55	201	ENSSSCG00000012108	WWC3	NA
chr12	1921227	1921371	145	13	0.47687	0.633536	-0.156666	-73.0092	intron (ENSSSCT00000018671, intron 9 of 9)	-17300	ENSSSCT00000018664	CpG:_67	0	ENSSSCG00000028685	NA	NA
chr8	135144500	135144666	167	11	0.588472	0.816802	-0.22833	-72.9333	Intergenic	16239	ENSSSCT00000010070	CpG:_27	-37453	NA	NA	NA
chr11	81597991	81598193	203	13	0.366319	0.592851	-0.226532	-72.8398	intron (ENSSSCT00000010453, intron 1 of 4)	12114		CpG:_259	10489	ENSSSCG00000009535	EFNB2	ephrin-B
chr3	31922510	31922824	315	14	0.584963	0.834203	-0.249241	-72.7908	Intergenic	-203516	ENSSSCT00000008643	CpG:_20	2235	NA	NA	NA
chr17	59640577	59640917	341	14	0.530687	0.748988	-0.218301	-72.7553	Intergenic	-1187	ENSSSCT00000035662	CpG:_121	-43744	NA	NA	NA
chr6	58249072	58249169	98	14	0.418935	0.0823881	0.336547	72.745	Intergenic	-1413	ENSSSCT00000003721	CpG:_78	0	NA	NA	NA
chr1	308221466	308221686	221	12	0.560978	0.178117	0.38286	72.7448	intron (ENSSSCT00000027887, intron 2 of 8)	2383	ENSSSCT00000027887	CpG:_30	-1096	ENSSSCG00000029414	NA	NA
chr3	27928312	27928477	166	15	0.504776	0.723808	-0.219032	-72.7283	Intergenic	-16667	ENSSSCT00000008627	CpG:_15	0	NA	NA	NA
chr6	24114514	24114568	55	12	0.786936	0.925454	-0.138519	-72.7042	Intergenic	-299411	ENSSSCT00000033473	CpG:_62	-228234	NA	NA	NA
chr6	146385616	146385728	113	11	0.610069	0.784834	-0.174766	-72.6607	intron (ENSSSCT00000004258, intron 2 of 8)	9005		CpG:_29	79704	ENSSSCG00000003846	GLIS1	NA
chr15	121493272	121493488	217	15	0.532583	0.82721	-0.294628	-72.6114	Intergenic	104597	ENSSSCT00000017567	CpG:_72	-186908	NA	NA	NA
chr2	149807934	149808048	115	15	0.917956	0.740921	0.177035	72.5698	exon (ENSSSCT00000015731, exon 6 of 7)	9605	ENSSSCT00000015731	CpG:_40	0	ENSSSCG00000014393	GNPDA1	glucosamine-6-phosphate deaminase
chr10	41667220	41667336	117	14	0.0513269	0.481635	-0.430308	-72.5161	Intergenic	-353185	ENSSSCT00000021081	CpG:_56	0	NA	NA	NA
chr12	4093134	4093257	124	11	0.633608	0.311284	0.322325	72.4869	intron (ENSSSCT00000018692, intron 2 of 11)	60192	ENSSSCT00000018692	CpG:_145	953	ENSSSCG00000017168	SEPT9	septin 3/9/12
chr12	3215588	3215806	219	10	0.404328	0.599009	-0.194681	-72.4068	Intergenic	-78256		CpG:_24	-5689	NA	NA	NA
chr10	57988970	57989092	123	12	0.697825	0.903972	-0.206147	-72.3856	intron (ENSSSCT00000012125, intron 1 of 9)	-4008	ENSSSCT00000012126	CpG:_23	18260	ENSSSCG00000011079	PIP4K2A	1-phosphatidylinositol-5-phosphate 4-kinase
chrX	141825681	141825780	100	15	0.115421	0.637137	-0.521716	-72.3498	Intergenic	-4157	ENSSSCT00000013957	CpG:_65	0	NA	NA	NA
chr8	2349277	2349611	335	13	0.829632	0.527001	0.302631	72.3092	Intergenic	-2064		CpG:_21	-1833	NA	NA	NA
chr4	79450565	79450701	137	14	0.701912	0.949311	-0.247399	-72.2857	Intergenic	-59393	ENSSSCT00000006830	CpG:_20	36384	NA	NA	NA
chr9	45274963	45275340	378	11	0.3438	0.715963	-0.372163	-72.2674	Intergenic	-42637	ENSSSCT00000022218	CpG:_113	188503	NA	NA	NA
chrX	126841297	126841425	129	14	0.228303	0.054503	0.1738	72.2669	Intergenic	-2882	ENSSSCT00000013871	CpG:_94	0	NA	NA	NA
chr18	27448797	27448980	184	11	0.441339	0.720876	-0.279538	-72.18	exon (ENSSSCT00000018092, exon 5 of 22)	91845	ENSSSCT00000018092	CpG:_99	202366	ENSSSCG00000016618	CPED1	NA
chr12	47230544	47230834	291	15	0.638348	0.854131	-0.215783	-72.1409	exon (ENSSSCT00000019355, exon 19 of 22)	-12478		CpG:_37	-1559	ENSSSCG00000017783	MYO18A	NA
chr16	81912516	81912704	189	16	0.448728	0.636099	-0.187371	-72.0474	Intergenic	36467		CpG:_19	-8974	NA	NA	NA
chr15	79400591	79400680	90	15	0.266094	0.0538541	0.21224	71.9866	Intergenic	-12346	ENSSSCT00000030173	CpG:_126	394693	NA	NA	NA
chr4	81524158	81524224	67	17	0.285261	0.125009	0.160253	71.967	promoter-TSS (ENSSSCT00000006838)	-26		CpG:_182	0	ENSSSCG00000006240	FAM110B	NA
chr14	21780449	21780955	507	14	0.377382	0.61922	-0.241838	-71.9356	intron (ENSSSCT00000010652, intron 1 of 11)	64510	ENSSSCT00000010652	CpG:_113	-65078	ENSSSCG00000009716	SH3RF1	NA
chr13	117850548	117850667	120	16	0.493409	0.0845813	0.408828	71.9315	Intergenic	-1948	ENSSSCT00000012857	CpG:_55	0	NA	NA	NA
chr7	63443576	63443637	62	9	0.0545917	0.197298	-0.142707	-71.9276	5' UTR (ENSSSCT00000002128, exon 1 of 14)	259	ENSSSCT00000002128	CpG:_98	0	ENSSSCG00000001900	CSK	NA
chr4	75132346	75132428	83	15	0.619338	0.798834	-0.179496	-71.9225	Intergenic	-3537	ENSSSCT00000006815	CpG:_87	-3654	NA	NA	NA
chr12	23442225	23442665	441	12	0.724673	0.441869	0.282804	71.9006	Intergenic	-3477	ENSSSCT00000019060	CpG:_117	14767	NA	NA	NA
chr10	74917555	74917825	271	16	0.80223	0.606867	0.195363	71.8886	Intergenic	-283686	ENSSSCT00000012222	CpG:_33	-1770	NA	NA	NA
chr1	313823333	313823735	403	14	0.84675	0.419674	0.427076	71.8875	promoter-TSS (ENSSSCT00000028932)	-554		CpG:_40	-543	ENSSSCG00000021963	LCN8	NA
chr17	65759915	65760082	168	11	0.693441	0.849421	-0.15598	-71.8515	intron (ENSSSCT00000033628, intron 2 of 5)	33658	ENSSSCT00000008229	CpG:_54	0	ENSSSCG00000007513	RAB22A	Ras-related protein Rab-22
chr11	76610815	76610978	164	14	0.264265	0.0873712	0.176894	71.7669	Intergenic	-60989	ENSSSCT00000010441	CpG:_56	0	NA	NA	NA
chr10	10419250	10419609	360	11	0.917864	0.479388	0.438477	71.746	intron (ENSSSCT00000011833, intron 1 of 20)	-27457	ENSSSCT00000033732	CpG:_18	37625	ENSSSCG00000010816	TGFB2	NA
chr6	64671160	64671364	205	15	0.0876583	0.276652	-0.188994	-71.7252	intron (ENSSSCT00000003778, intron 1 of 8)	562		CpG:_22	-288	ENSSSCG00000003405	PEX14	peroxin-14
chr8	80675761	80675915	155	21	0.352407	0.574976	-0.22257	-71.7162	exon (ENSSSCT00000009868, exon 15 of 15)	41027		CpG:_66	0	ENSSSCG00000009011	FHDC1	NA
chr3	77096217	77096711	495	16	0.810876	0.528764	0.282112	71.702	TTS (ENSSSCT00000009138)	36554	ENSSSCT00000009139	CpG:_20	-50849	ENSSSCG00000008344	ARHGAP25	NA
chr16	22033745	22034106	362	13	0.528731	0.791737	-0.263006	-71.6481	Intergenic	-88583		CpG:_38	22776	NA	NA	NA
chr1	313915315	313915704	390	14	0.370458	0.691619	-0.321161	-71.6317	Intergenic	13214	ENSSSCT00000006420	CpG:_20	2584	NA	NA	NA
chr14	32690342	32690821	480	18	0.40475	0.0929575	0.311792	71.6302	promoter-TSS (ENSSSCT00000010749)	-113	ENSSSCT00000010749	CpG:_112	0	ENSSSCG00000009806	SETD1B	histone-lysine N-methyltransferase SETD1
chr6	134953474	134953623	150	14	0.939074	0.66453	0.274544	71.6187	Intergenic	82625	ENSSSCT00000004211	CpG:_35	-290346	NA	NA	NA
chr1	21342286	21342394	109	14	0.198928	0.42938	-0.230453	-71.6133	promoter-TSS (ENSSSCT00000004552)	-124	ENSSSCT00000004552	CpG:_102	0	ENSSSCG00000004117	RAB32	NA
chr9	141781102	141781283	182	14	0.0751003	0.60598	-0.53088	-71.6001	Intergenic	-41140		CpG:_130	0	NA	NA	NA
chr7	7551625	7551935	311	17	0.322752	0.0765533	0.246199	71.5997	Intergenic	-4554		CpG:_502	0	NA	NA	NA
chr6	48759325	48759676	352	11	0.614733	0.884292	-0.269559	-71.5808	intron (ENSSSCT00000003461, intron 3 of 10)	-12386		CpG:_25	-1910	ENSSSCG00000003120	NAPA	alpha-soluble NSF attachment protein
chr6	59405656	59405743	88	16	0.124754	0.28349	-0.158736	-71.5499	Intergenic	151788	ENSSSCT00000003726	CpG:_441	0	NA	NA	NA
chr6	83983720	83983974	255	18	0.418415	0.653592	-0.235178	-71.5353	intron (ENSSSCT00000004018, intron 30 of 55)	128224	ENSSSCT00000004018	CpG:_20	-70044	ENSSSCG00000003622	CSMD2	NA
chr14	69540813	69541015	203	11	0.35637	0.773268	-0.416898	-71.5349	Intergenic	-67651		CpG:_19	0	NA	NA	NA
chr4	84650192	84650362	171	19	0.522576	0.30154	0.221036	71.4848	Intergenic	88496	ENSSSCT00000023103	CpG:_255	-86518	NA	NA	NA
chr9	138591443	138591522	80	10	0.890501	0.589869	0.300632	71.4692	intron (ENSSSCT00000034931, intron 1 of 4)	26521	ENSSSCT00000034931	CpG:_68	26022	ENSSSCG00000015567	FAM129A	NA
chr14	32690020	32690282	263	13	0.369807	0.0771425	0.292664	71.4396	intron (ENSSSCT00000010749, intron 1 of 18)	317		CpG:_112	0	ENSSSCG00000009806	SETD1B	histone-lysine N-methyltransferase SETD1
chr4	1017125	1017351	227	14	0.857892	0.581945	0.275947	71.4264	Intergenic	-6121	ENSSSCT00000007621	CpG:_78	0	NA	NA	NA
chr11	6838435	6838645	211	12	0.61935	0.797448	-0.178098	-71.3572	Intergenic	-34545		CpG:_22	2378	NA	NA	NA
chr13	217173514	217173623	110	18	0.511754	0.698076	-0.186322	-71.3425	Intergenic	6131		CpG:_29	0	NA	NA	NA
chr11	85684186	85684416	231	14	0.581958	0.764642	-0.182683	-71.2979	Intergenic	-19503		CpG:_43	-327	NA	NA	NA
chr1	313204548	313204723	176	22	0.61751	0.81391	-0.1964	-71.0981	Intergenic	56832		CpG:_68	293760	NA	NA	NA
chr4	7862408	7862709	302	15	0.348508	0.591979	-0.243471	-71.0156	Intergenic	-31976	ENSSSCT00000006527	CpG:_24	18959	NA	NA	NA
chr5	7463783	7464029	247	16	0.28311	0.510136	-0.227026	-71.0066	Intergenic	-23511		CpG:_34	7400	NA	NA	NA
chr11	86544833	86545156	324	14	0.419381	0.739903	-0.320522	-70.9313	Intergenic	-5152	ENSSSCT00000010485	CpG:_21	144	NA	NA	NA
chr6	47485427	47485529	103	11	0.676922	0.900336	-0.223414	-70.9039	Intergenic	-3811	ENSSSCT00000003435	CpG:_18	-3975	NA	NA	NA
chr11	9053210	9053488	279	18	0.852844	0.647051	0.205792	70.8531	Intergenic	22819	ENSSSCT00000021769	CpG:_62	13260	NA	NA	NA
chr4	121347811	121348179	369	15	0.317473	0.0614939	0.255979	70.8438	Intergenic	20617	ENSSSCT00000007486	CpG:_18	5594	NA	NA	NA
chr14	23786262	23786315	54	17	0.614242	0.78466	-0.170419	-70.8281	Intergenic	8460	ENSSSCT00000010662	CpG:_35	-8002	NA	NA	NA
chr7	90126810	90127045	236	12	0.577755	0.822624	-0.244869	-70.8207	Intergenic	-510427	ENSSSCT00000026803	CpG:_39	-123936	NA	NA	NA
chr4	107372446	107372633	188	12	0.605522	0.397168	0.208354	70.8072	TTS (ENSSSCT00000025723)	6946	ENSSSCT00000022093	CpG:_194	0	ENSSSCG00000006635	SEMA6C	semaphorin 6
chr17	46067319	46067412	94	16	0.283586	0.089107	0.194479	70.8041	Intergenic	-17373		CpG:_23	-17459	NA	NA	NA
chr1	302559500	302559702	203	13	0.737435	0.481165	0.256269	70.8023	intron (ENSSSCT00000006198, intron 3 of 9)	21713	ENSSSCT00000006195	CpG:_22	105	ENSSSCG00000005636	SLC25A25	NA
chr3	126240120	126240281	162	18	0.348402	0.128425	0.219977	70.7951	promoter-TSS (ENSSSCT00000031965)	-220	ENSSSCT00000031965	CpG:_42	0	ENSSSCG00000008604	WDR35	NA
chr11	3526469	3526604	136	12	0.36589	0.589915	-0.224025	-70.7127	Intergenic	-3908	ENSSSCT00000029736	CpG:_28	0	NA	NA	NA
chr8	143717187	143717399	213	18	0.139046	0.339233	-0.200188	-70.7105	Intergenic	-81741	ENSSSCT00000010111	CpG:_80	77689	NA	NA	NA
chr3	818495	818674	180	14	0.63662	0.161445	0.475176	70.6786	Intergenic	-4598		CpG:_2572	0	NA	NA	NA
chr13	34663413	34663524	112	18	0.0681882	0.263295	-0.195106	-70.6533	intron (ENSSSCT00000012437, intron 5 of 58)	-2836	ENSSSCT00000012439	CpG:_57	52	ENSSSCG00000011360	CELSR3	NA
chr18	3471760	3472168	409	16	0.821674	0.599101	0.222573	70.611	Intergenic	-23806	ENSSSCT00000017884	CpG:_26	628	NA	NA	NA
chr6	96451940	96451994	55	12	0.0713183	0.218945	-0.147627	-70.5909	promoter-TSS (ENSSSCT00000004090)	-426	ENSSSCT00000004090	CpG:_59	0	ENSSSCG00000003692	NA	myosin regulatory light chain 12
chr9	7082488	7082706	219	13	0.480011	0.804402	-0.324391	-70.5791	Intergenic	-1287	ENSSSCT00000031648	CpG:_24	-1155	NA	NA	NA
chr5	1471211	1471452	242	15	0.474952	0.714633	-0.239681	-70.5781	Intergenic	-20098	ENSSSCT00000000019	CpG:_23	2731	NA	NA	NA
chr1	204245666	204245822	157	10	0.487572	0.275104	0.212468	70.5622	Intergenic	24424	ENSSSCT00000021340	CpG:_55	43957	NA	NA	NA
chr14	1209785	1210040	256	15	0.440654	0.729048	-0.288394	-70.5521	promoter-TSS (ENSSSCT00000033039)	-425	ENSSSCT00000033039	CpG:_25	-14006	ENSSSCG00000009584	SEMA4D	semaphorin 4
chr9	2566213	2566519	307	16	0.778961	0.449072	0.32989	70.5215	Intergenic	-37583	ENSSSCT00000029781	CpG:_17	94	NA	NA	NA
chr8	57263373	57263472	100	15	0.495872	0.0873857	0.408487	70.482	Intergenic	-4085		CpG:_38	0	NA	NA	NA
chr15	146959350	146959452	103	11	0.344878	0.0681097	0.276768	70.4694	promoter-TSS (ENSSSCT00000017738)	-363	ENSSSCT00000017738	CpG:_86	0	ENSSSCG00000016289	EIF4E2	translation initiation factor 4E
chr1	314053890	314054933	1044	13	0.578756	0.939559	-0.360803	-70.4391	intron (ENSSSCT00000006434, intron 8 of 19)	21947		CpG:_34	0	ENSSSCG00000005855	EXD3	NA
chr18	6145716	6146067	352	13	0.61953	0.824758	-0.205227	-70.3982	Intergenic	-2271	ENSSSCT00000017893	CpG:_25	-1270	NA	NA	NA
chr15	151268913	151269108	196	15	0.450096	0.254208	0.195888	70.3941	promoter-TSS (ENSSSCT00000017776)	-637	ENSSSCT00000017776	CpG:_64	204	ENSSSCG00000016323	COPS8	NA
chr6	99345874	99346044	171	12	0.692514	0.879176	-0.186662	-70.3411	Intergenic	17622	ENSSSCT00000019907	CpG:_131	-40515	NA	NA	NA
chr9	136842574	136842830	257	12	0.91289	0.561727	0.351163	70.2875	intron (ENSSSCT00000016947, intron 3 of 10)	76905	ENSSSCT00000016946	CpG:_18	-40524	ENSSSCG00000015557	NMNAT2	NA
chr9	137463584	137463753	170	16	0.543057	0.298366	0.24469	70.261	intron (ENSSSCT00000016953, intron 13 of 15)	85630	ENSSSCT00000016953	CpG:_21	18940	ENSSSCG00000015563	RGL1	ral guanine nucleotide dissociation stimulator-like 1
chr7	128963183	128963283	101	15	0.926361	0.783463	0.142899	70.251	intron (ENSSSCT00000002804, intron 1 of 11)	-2345	ENSSSCT00000034942	CpG:_21	14762	ENSSSCG00000002525	TRAF3_TV1	TNF receptor-associated factor 3
chr16	85674964	85675151	188	12	0.566704	0.344595	0.222109	70.1824	Intergenic	65235	ENSSSCT00000018632	CpG:_56	276	NA	NA	NA
chr6	65179055	65179204	150	15	0.72305	0.942811	-0.219761	-70.1541	intron (ENSSSCT00000003785, intron 8 of 24)	8134	ENSSSCT00000003785	CpG:_43	-5875	ENSSSCG00000003412	EXOSC10	exosome complex exonuclease RRP6 [EC:3.1.13.-]
chr15	152219995	152220237	243	14	0.626956	0.845059	-0.218103	-70.1364	promoter-TSS (ENSSSCT00000017797)	-476	ENSSSCT00000017797	CpG:_141	-184	ENSSSCG00000016342	HES6	NA
chr3	24817278	24817352	75	12	0.0672603	0.303609	-0.236349	-70.1049	Intergenic	16735	ENSSSCT00000008594	CpG:_85	116	NA	NA	NA
chr3	29937282	29937466	185	10	0.381361	0.775437	-0.394076	-70.0705	Intergenic	38943	ENSSSCT00000020736	CpG:_32	39458	NA	NA	NA
chr15	150058982	150059149	168	10	0.358559	0.763455	-0.404896	-70.0597	intron (ENSSSCT00000022776, intron 1 of 4)	-93398		CpG:_34	1168	ENSSSCG00000024859	NA	NA
chr3	36534134	36534442	309	16	0.340212	0.127931	0.212281	70.0387	Intergenic	-454241	ENSSSCT00000008677	CpG:_34	-248534	NA	NA	NA
chr3	24167154	24167576	423	17	0.575113	0.329882	0.245231	70.0092	intron (ENSSSCT00000023427, intron 1 of 5)	549	ENSSSCT00000023427	CpG:_34	10897	ENSSSCG00000027967	IGSF6	NA
chr6	149315660	149315758	99	13	0.411097	0.611969	-0.200872	-69.9813	Intergenic	-4053	ENSSSCT00000024195	CpG:_32	0	NA	NA	NA
chr2	17500852	17501081	230	14	0.736938	0.892631	-0.155693	-69.912	intron (ENSSSCT00000014483, intron 7 of 35)	18743		CpG:_105	6491	ENSSSCG00000013259	DGKZ	NA
chr3	5147829	5148152	324	13	0.875076	0.520328	0.354748	69.9036	Intergenic	-4799	ENSSSCT00000008332	CpG:_89	-10528	NA	NA	NA
chr3	37125026	37125332	307	14	0.223634	0.519057	-0.295423	-69.8893	Intergenic	63652		CpG:_91	101470	NA	NA	NA
chr9	4012796	4012887	92	16	0.290289	0.0647214	0.225568	69.832	Intergenic	-19251	ENSSSCT00000015984	CpG:_28	0	NA	NA	NA
chr17	36336131	36336447	317	17	0.80663	0.503655	0.302976	69.7804	exon (ENSSSCT00000007819, exon 9 of 22)	7975	ENSSSCT00000035867	CpG:_16	-4234	ENSSSCG00000007146	SIGLEC1	NA
chr4	103998714	103998875	162	18	0.263224	0.081196	0.182028	69.755	Intergenic	-5860	ENSSSCT00000007168	CpG:_50	7321	NA	NA	NA
chr4	134859535	134859692	158	13	0.759819	0.548691	0.211128	69.7349	intron (ENSSSCT00000007545, intron 4 of 49)	13582	ENSSSCT00000007545	CpG:_49	0	ENSSSCG00000006890	ABCA4	ATP-binding cassette, subfamily A (ABC1), member 4
chr12	34359446	34359539	94	16	0.476478	0.645408	-0.168931	-69.6921	Intergenic	-221210	ENSSSCT00000028418	CpG:_21	25336	NA	NA	NA
chr1	3778570	3778843	274	18	0.164596	0.365794	-0.201198	-69.6762	Intergenic	39332	ENSSSCT00000004446	CpG:_84	4155	NA	NA	NA
chr7	123579237	123579424	188	12	0.426838	0.588923	-0.162085	-69.6495	Intergenic	45061	ENSSSCT00000022914	CpG:_28	4936	NA	NA	NA
chr13	144020801	144020933	133	16	0.701528	0.898132	-0.196604	-69.5707	intron (ENSSSCT00000012966, intron 1 of 20)	20947	ENSSSCT00000012966	CpG:_64	-20197	ENSSSCG00000011854	LRCH3	NA
chr13	79994577	79994655	79	11	0.0640317	0.363485	-0.299453	-69.5561	intron (ENSSSCT00000012720, intron 1 of 10)	500		CpG:_101	0	ENSSSCG00000011623	TPRA1	NA
chr6	138014823	138014896	74	11	0.208754	0.0718071	0.136947	69.4728	Intergenic	14184	ENSSSCT00000019940	CpG:_113	0	NA	NA	NA
chr3	91170886	91171099	214	14	0.692677	0.889847	-0.19717	-69.3287	intron (ENSSSCT00000032131, intron 5 of 39)	87256	ENSSSCT00000032131	CpG:_45	134492	ENSSSCG00000026559	EML6	NA
chr16	6918501	6918725	225	13	0.941401	0.735961	0.20544	69.3224	Intergenic	89256	ENSSSCT00000018284	CpG:_37	-52593	NA	NA	NA
chr10	57908171	57908331	161	14	0.945742	0.737876	0.207866	69.3031	intron (ENSSSCT00000012125, intron 1 of 9)	28051	ENSSSCT00000012125	CpG:_20	-26650	ENSSSCG00000011079	PIP4K2A	1-phosphatidylinositol-5-phosphate 4-kinase
chr7	52279188	52279299	112	12	0.480561	0.848514	-0.367953	-69.2835	intron (ENSSSCT00000001952, intron 41 of 66)	94348	ENSSSCT00000001952	CpG:_21	264323	ENSSSCG00000001746	NA	NA
chrX	10549262	10549360	99	14	0.0873095	0.625743	-0.538433	-69.2769	promoter-TSS (ENSSSCT00000036667)	16	ENSSSCT00000035781	CpG:_44	0	ENSSSCG00000012119	TMSB4	thymosin, beta 4
chr5	9681369	9681540	172	18	0.41506	0.645183	-0.230123	-69.2016	Intergenic	28114	ENSSSCT00000000159	CpG:_81	0	NA	NA	NA
chr10	31369453	31369678	226	16	0.394353	0.201243	0.19311	69.0237	Intergenic	-5223	ENSSSCT00000023985	CpG:_17	0	NA	NA	NA
chr7	121037169	121037407	239	17	0.545273	0.312697	0.232576	68.9992	intron (ENSSSCT00000002728, intron 1 of 8)	15903	ENSSSCT00000002728	CpG:_19	-701	ENSSSCG00000002457	ITPK1	inositol-1,3,4-trisphosphate 5/6-kinase / inositol-tetrakisphosphate 1-kinase
chr10	71834345	71834679	335	14	0.615814	0.858187	-0.242372	-68.9736	intron (ENSSSCT00000012199, intron 1 of 10)	1206	ENSSSCT00000012199	CpG:_61	-56383	ENSSSCG00000011147	NA	NA
chr17	68236686	68236741	56	13	0.788633	0.624842	0.163792	68.9019	Intergenic	157749	ENSSSCT00000008269	CpG:_31	11873	NA	NA	NA
chr13	214436779	214436919	141	16	0.474653	0.651368	-0.176715	-68.8495	Intergenic	301922	ENSSSCT00000031867	CpG:_79	28100	NA	NA	NA
chr9	54935767	54936191	425	14	0.170744	0.483729	-0.312986	-68.7942	Intergenic	-40010	ENSSSCT00000016502	CpG:_115	39924	NA	NA	NA
chr12	54172924	54173291	368	16	0.482231	0.729245	-0.247015	-68.7472	Intergenic	30364	ENSSSCT00000019494	CpG:_26	11339	NA	NA	NA
chr2	103913609	103913852	244	15	0.33004	0.622088	-0.292048	-68.7299	Intergenic	11127	ENSSSCT00000025558	CpG:_21	1922	NA	NA	NA
chr2	2228976	2229233	258	12	0.303112	0.71155	-0.408438	-68.7265	Intergenic	-113166	ENSSSCT00000014070	CpG:_39	562	NA	NA	NA
chr13	218092960	218093120	161	10	0.593252	0.777234	-0.183982	-68.7103	intron (ENSSSCT00000022901, intron 6 of 6)	6648	ENSSSCT00000027402	CpG:_58	0	ENSSSCG00000030696	SLC19A1	solute carrier family 19 (folate transporter), member 1
chr12	45213687	45213890	204	14	0.461006	0.757652	-0.296646	-68.7054	intron (ENSSSCT00000019316, intron 3 of 14)	-30118	ENSSSCT00000020426	CpG:_19	486	ENSSSCG00000017747	RAB11FIP4	Rab11 family-interacting protein 3/4
chr10	21580671	21581022	352	10	0.823869	0.557942	0.265927	68.7015	Intergenic	-36006	ENSSSCT00000011908	CpG:_99	-6571	NA	NA	NA
chr5	5960101	5960264	164	13	0.319974	0.629471	-0.309497	-68.6928	intron (ENSSSCT00000000088, intron 1 of 35)	3765	ENSSSCT00000000088	CpG:_23	-23028	ENSSSCG00000000082	CACNA1I	NA
chr1	17293257	17293576	320	14	0.587734	0.875996	-0.288263	-68.6713	Intergenic	-3303		CpG:_53	9810	NA	NA	NA
chr2	3437708	3437866	159	14	0.410374	0.56923	-0.158856	-68.6702	intron (ENSSSCT00000014091, intron 1 of 11)	21242	ENSSSCT00000014091	CpG:_32	0	ENSSSCG00000012889	CHKA	choline/ethanolamine kinase
chr2	8226957	8227015	59	15	0.104227	0.304619	-0.200393	-68.6534	Intergenic	-1697		CpG:_178	0	NA	NA	NA
chr11	25623918	25624100	183	13	0.682309	0.938233	-0.255923	-68.6202	Intergenic	-30767		CpG:_122	41362	NA	NA	NA
chr1	3715875	3715936	62	12	0.126668	0.323366	-0.196698	-68.6149	promoter-TSS (ENSSSCT00000004445)	-496	ENSSSCT00000004445	CpG:_90	81	ENSSSCG00000004020	SFT2D1	NA
chr14	52782385	52782474	90	11	0.256559	0.104703	0.151856	68.6037	promoter-TSS (ENSSSCT00000011014)	-226	ENSSSCT00000011014	CpG:_97	0	ENSSSCG00000010053	SPECC1L	NA
chr17	64951562	64951772	211	13	0.606263	0.412937	0.193325	68.5719	intron (ENSSSCT00000008216, intron 3 of 3)	4295	ENSSSCT00000008216	CpG:_72	1325	ENSSSCG00000007504	RNPC1	NA
chr8	126347593	126347751	159	13	0.120348	0.386823	-0.266474	-68.5564	Intergenic	25240	ENSSSCT00000022180	CpG:_53	164155	NA	NA	NA
chr7	39819665	39819843	179	15	0.398499	0.606114	-0.207615	-68.5528	Intergenic	-8617		CpG:_26	-3483	NA	NA	NA
chr14	135574378	135574491	114	11	0.734976	0.882027	-0.147051	-68.5527	Intergenic	53742	ENSSSCT00000011646	CpG:_134	-52151	NA	NA	NA
chr10	34920000	34920117	118	12	0.125947	0.412113	-0.286166	-68.5281	Intergenic	67431		CpG:_22	-186	NA	NA	NA
chr13	213285525	213285708	184	15	0.633491	0.825668	-0.192178	-68.507	TTS (ENSSSCT00000029140)	62590		CpG:_15	62642	ENSSSCG00000029219	SH3BGR	NA
chr18	49457321	49457565	245	11	0.69331	0.936689	-0.243379	-68.4853	intron (ENSSSCT00000032570, intron 2 of 3)	13262		CpG:_48	-12807	ENSSSCG00000029589	NA	3-hydroxyisobutyrate dehydrogenase
chr18	50013749	50013808	60	14	0.359827	0.104506	0.255321	68.4722	Intergenic	6946	ENSSSCT00000031604	CpG:_181	0	NA	NA	NA
chr4	143130484	143130721	238	14	0.691042	0.870025	-0.178983	-68.4599	Intergenic	-41082	ENSSSCT00000007605	CpG:_39	7490	NA	NA	NA
chrX	144020614	144020831	218	14	0.705737	0.918847	-0.21311	-68.4328	Intergenic	-80295	ENSSSCT00000014027	CpG:_18	0	NA	NA	NA
chr1	145346449	145346593	145	12	0.588582	0.769862	-0.18128	-68.4232	Intergenic	-48222		CpG:_67	15766	NA	NA	NA
chr4	63919117	63919248	132	13	0.360696	0.0795022	0.281194	68.3903	promoter-TSS (ENSSSCT00000006759)	55	ENSSSCT00000006759	CpG:_59	0	ENSSSCG00000006165	SEC31B	protein transport protein SEC31
chrX	126581655	126581810	156	14	0.619168	0.0866309	0.532537	68.3871	intron (ENSSSCT00000013868, intron 1 of 5)	575	ENSSSCT00000032849	CpG:_71	0	ENSSSCG00000012686	MOSPD1	NA
chr16	22605939	22606034	96	10	0.67098	0.87231	-0.20133	-68.3626	intron (ENSSSCT00000018334, intron 2 of 12)	1165	ENSSSCT00000018333	CpG:_109	-31299	ENSSSCG00000016838	RANBP3L	NA
chr7	34146379	34146614	236	13	0.577288	0.363661	0.213627	68.3531	promoter-TSS (ENSSSCT00000001676)	-459	ENSSSCT00000001676	CpG:_72	245	ENSSSCG00000001503	B3GALT4	ganglioside galactosyltransferase
chr9	61805278	61805531	254	14	0.706455	0.534176	0.172279	68.3114	intron (ENSSSCT00000016603, intron 5 of 6)	17623	ENSSSCT00000025369	CpG:_17	-10455	ENSSSCG00000015237	FLI1	NA
chr5	595216	595350	135	6	0.853702	0.177766	0.675936	68.2406	intron (ENSSSCT00000000001, intron 1 of 10)	1194		CpG:_37	-127	ENSSSCG00000000001	CELSR1	NA
chr4	110207748	110207807	60	12	0.0698147	0.213717	-0.143903	-68.2068	promoter-TSS (ENSSSCT00000007342)	50	ENSSSCT00000035422	CpG:_78	0	ENSSSCG00000006703	PRKAB2	5'-AMP-activated protein kinase, regulatory beta subunit
chr14	18176562	18176729	168	11	0.43973	0.240026	0.199703	68.2021	Intergenic	50444	ENSSSCT00000010642	CpG:_53	-188650	NA	NA	NA
chr5	33653418	33653552	135	14	0.693283	0.877639	-0.184356	-68.1874	Intergenic	18453	ENSSSCT00000022040	CpG:_24	72304	NA	NA	NA
chr4	119497568	119497676	109	14	0.428162	0.102533	0.325629	68.1767	intron (ENSSSCT00000023214, intron 2 of 7)	-3787	ENSSSCT00000007445	CpG:_49	0	ENSSSCG00000029918	CEPT1	choline/ethanolamine phosphotransferase
chr15	140261581	140261792	212	18	0.335734	0.604799	-0.269065	-68.1405	Intergenic	-149579	ENSSSCT00000017680	CpG:_107	-50048	NA	NA	NA
chr9	45950379	45950562	184	14	0.692437	0.466967	0.22547	68.1198	Intergenic	67391	ENSSSCT00000016414	CpG:_20	-67027	NA	NA	NA
chr6	36808216	36808486	271	11	0.63102	0.908568	-0.277549	-68.1055	Intergenic	-17181	ENSSSCT00000028743	CpG:_22	2692	NA	NA	NA
chr5	8850667	8850943	277	13	0.359149	0.708548	-0.3494	-68.0721	intron (ENSSSCT00000000146, intron 1 of 2)	2759	ENSSSCT00000000146	CpG:_26	14844	ENSSSCG00000000140	CACNG2	voltage-dependent calcium channel gamma-2
chr5	110691038	110691203	166	15	0.637811	0.832748	-0.194938	-68.0427	TTS (ENSSSCT00000001062)	12576		CpG:_212	0	ENSSSCG00000000972	TUBGCP6	NA
chr11	2316392	2316657	266	14	0.851254	0.556936	0.294318	68.0354	Intergenic	-60242		CpG:_20	288	NA	NA	NA
chr10	63964771	63964958	188	14	0.856586	0.636498	0.220088	68.0298	Intergenic	287183	ENSSSCT00000012156	CpG:_23	158473	NA	NA	NA
chr12	63055886	63056133	248	9	0.327404	0.625905	-0.298501	-68.0073	intron (ENSSSCT00000019646, intron 1 of 11)	1942	ENSSSCT00000019646	CpG:_116	389	ENSSSCG00000018051	COPS3	NA
chr6	37711659	37711806	148	12	0.539623	0.901519	-0.361897	-68.0052	Intergenic	-30685	ENSSSCT00000024594	CpG:_54	14814	NA	NA	NA
chr15	152004786	152005045	260	15	0.75572	0.527946	0.227774	67.998	intron (ENSSSCT00000025350, intron 4 of 9)	28336		CpG:_30	-3563	ENSSSCG00000027723	NA	ubiquitin-conjugating enzyme E2 F
chr3	41261128	41261363	236	14	0.701948	0.440635	0.261313	67.9219	Intergenic	-1425	ENSSSCT00000008757	CpG:_76	1204	NA	NA	NA
chr10	53742662	53743013	352	16	0.643204	0.345204	0.298	67.8935	Intergenic	62869	ENSSSCT00000027486	CpG:_38	607	NA	NA	NA
chr11	84357155	84357365	211	13	0.922705	0.654357	0.268347	67.8728	Intergenic	75359	ENSSSCT00000010462	CpG:_21	209	NA	NA	NA
chr9	146919524	146919648	125	11	0.3478	0.0970101	0.25079	67.8271	Intergenic	-111226	ENSSSCT00000020348	CpG:_46	0	NA	NA	NA
chr9	37080648	37080713	66	9	0.0832235	0.258076	-0.174852	-67.823	Intergenic	62904	ENSSSCT00000016344	CpG:_78	0	NA	NA	NA
chr1	163662430	163662647	218	13	0.414891	0.650269	-0.235378	-67.7902	Intergenic	-236121	ENSSSCT00000005365	CpG:_41	0	NA	NA	NA
chr12	1544756	1544822	67	10	0.820525	0.672445	0.14808	67.7853	intron (ENSSSCT00000018662, intron 3 of 13)	27742	ENSSSCT00000018662	CpG:_43	2650	ENSSSCG00000017142	BAIAP2	BAI1-associated protein 2
chr1	82785687	82785762	76	15	0.100774	0.498903	-0.398129	-67.7154	Intergenic	-149698		CpG:_86	-247	NA	NA	NA
chr12	11114124	11114348	225	19	0.543454	0.751393	-0.207939	-67.6186	Intergenic	73269	ENSSSCT00000035633	CpG:_27	231359	NA	NA	NA
chr16	24148689	24148755	67	15	0.322387	0.116562	0.205825	67.5551	Intergenic	387521	ENSSSCT00000018344	CpG:_56	0	NA	NA	NA
chr4	6148374	6148522	149	8	0.750742	0.905338	-0.154596	-67.5327	intron (ENSSSCT00000035168, intron 5 of 6)	65545	ENSSSCT00000036563	CpG:_22	9496	ENSSSCG00000005941	NA	NA
chr7	20389905	20390322	418	6	0.87685	0.257748	0.619102	67.4935	Intergenic	-4624	ENSSSCT00000001183	CpG:_80	4170	NA	NA	NA
chr11	85679815	85679903	89	13	0.330589	0.151872	0.178717	67.4666	Intergenic	-15061		CpG:_202	0	NA	NA	NA
chr1	10230066	10230194	129	13	0.42821	0.698142	-0.269932	-67.462	Intergenic	-142238		CpG:_49	-2491	NA	NA	NA
chr12	1629167	1629282	116	15	0.653285	0.828417	-0.175132	-67.4361	intron (ENSSSCT00000018658, intron 19 of 27)	-27609	ENSSSCT00000018659	CpG:_1106	0	ENSSSCG00000017139	NA	regulatory associated protein of mTOR
chr3	49184467	49185211	745	10	0.448599	0.793658	-0.345059	-67.4088	Intergenic	-8118	ENSSSCT00000008904	CpG:_41	7744	NA	NA	NA
chr4	102514589	102514710	122	15	0.373325	0.103172	0.270153	67.3838	Intergenic	-5789	ENSSSCT00000007111	CpG:_67	0	NA	NA	NA
chr8	74846016	74846160	145	10	0.38263	0.580079	-0.197449	-67.3681	Intergenic	39599	ENSSSCT00000009820	CpG:_70	0	NA	NA	NA
chr10	49874498	49874648	151	12	0.555348	0.768515	-0.213167	-67.2736	Intergenic	11336	ENSSSCT00000021957	CpG:_29	18104	NA	NA	NA
chr10	8028348	8028497	150	11	0.619352	0.79551	-0.176158	-67.2399	Intergenic	-207849	ENSSSCT00000022960	CpG:_20	15265	NA	NA	NA
chrX	39970474	39970633	160	14	0.619168	0.0985484	0.52062	67.1809	Intergenic	-24052	ENSSSCT00000035361	CpG:_39	0	NA	NA	NA
chr15	90082425	90082741	317	14	0.162612	0.459077	-0.296465	-67.1732	Intergenic	-133989	ENSSSCT00000026691	CpG:_87	-22772	NA	NA	NA
chr1	17277547	17277643	97	14	0.0964913	0.625736	-0.529245	-67.1614	Intergenic	-19124		CpG:_85	0	NA	NA	NA
chrX	6351186	6351579	394	12	0.433903	0.693185	-0.259282	-67.1296	Intergenic	-72398	ENSSSCT00000034442	CpG:_32	-1745	NA	NA	NA
chr11	2797507	2797664	158	16	0.389922	0.557052	-0.167131	-67.0815	Intergenic	-21204	ENSSSCT00000031012	CpG:_38	20855	NA	NA	NA
chr15	153492750	153492827	78	13	0.657787	0.822073	-0.164286	-67.08	Intergenic	243737		CpG:_69	0	NA	NA	NA
chr12	1149368	1149528	161	17	0.800875	0.565871	0.235005	67.0698	promoter-TSS (ENSSSCT00000024097)	-278	ENSSSCT00000024097	CpG:_161	0	ENSSSCG00000026155	FSCN2	NA
chr9	77069480	77069542	63	12	0.340736	0.10755	0.233186	67.0362	Intergenic	-1076	ENSSSCT00000016675	CpG:_33	0	NA	NA	NA
chr8	140525302	140525573	272	12	0.519808	0.70084	-0.181032	-67.0086	Intergenic	-9474		CpG:_68	158994	NA	NA	NA
chr16	82718893	82719052	160	14	0.541947	0.703343	-0.161396	-66.9801	intron (ENSSSCT00000018627, intron 9 of 22)	73547	ENSSSCT00000018627	CpG:_43	15827	ENSSSCG00000017109	ADAMTS16	NA
chr10	53127855	53128153	299	10	0.898342	0.54968	0.348662	66.8803	intron (ENSSSCT00000012114, intron 5 of 16)	148537	ENSSSCT00000012114	CpG:_57	206175	ENSSSCG00000011070	MPP7	NA
chr8	3709859	3710087	229	15	0.483708	0.750299	-0.266591	-66.8466	Intergenic	-36510		CpG:_21	-58	NA	NA	NA
chr16	23172272	23172525	254	11	0.62194	0.346012	0.275927	66.8438	Intergenic	-221479		CpG:_33	139	NA	NA	NA
chr3	18584388	18584676	289	13	0.366668	0.700547	-0.333879	-66.8239	Intergenic	7166	ENSSSCT00000031601	CpG:_20	6627	NA	NA	NA
chr15	147628655	147628745	91	11	0.657265	0.864954	-0.207689	-66.6902	intron (ENSSSCT00000017748, intron 5 of 22)	22088	ENSSSCT00000017748	CpG:_15	24151	ENSSSCG00000016298	INPP5D	NA
chr17	15248090	15248377	288	17	0.40931	0.111023	0.298287	66.6861	Intergenic	-2479		CpG:_88	0	NA	NA	NA
chr9	145856182	145856421	240	13	0.30377	0.472922	-0.169153	-66.6808	TTS (ENSSSCT00000017004)	-72626		CpG:_132	-72528	ENSSSCG00000015610	SYT14	NA
chr4	129687196	129687265	70	13	0.644586	0.860127	-0.215541	-66.6755	Intergenic	-37075	ENSSSCT00000007523	CpG:_93	10367	NA	NA	NA
chr18	5029514	5029724	211	14	0.56117	0.798852	-0.237682	-66.6559	intron (ENSSSCT00000017888, intron 1 of 2)	-5304	ENSSSCT00000026354	CpG:_23	789	ENSSSCG00000016427	XRCC2	DNA-repair protein XRCC2
chr12	54712795	54712884	90	11	0.255332	0.108113	0.147219	66.654	Intergenic	-1479	ENSSSCT00000019510	CpG:_143	0	NA	NA	NA
chr12	62376960	62377214	255	12	0.857886	0.459771	0.398116	66.6536	intron (ENSSSCT00000019630, intron 1 of 6)	4839	ENSSSCT00000019630	CpG:_17	-9163	ENSSSCG00000018035	PIGL	N-acetylglucosaminylphosphatidylinositol deacetylase
chr1	266265823	266265974	152	11	0.223431	0.0661468	0.157284	66.608	intron (ENSSSCT00000005889, intron 1 of 19)	533	ENSSSCT00000005889	CpG:_58	0	ENSSSCG00000005350	NA	NA
chr17	68946307	68946372	66	13	0.730954	0.520387	0.210567	66.5641	intron (ENSSSCT00000022675, intron 8 of 18)	50473	ENSSSCT00000022675	CpG:_22	520	ENSSSCG00000025784	CDH4	NA
chr9	48733141	48733289	149	11	0.851018	0.664146	0.186873	66.534	Intergenic	-466167	ENSSSCT00000016430	CpG:_33	-99404	NA	NA	NA
chr12	13798331	13798670	340	15	0.339195	0.579183	-0.239987	-66.5331	intron (ENSSSCT00000024112, intron 1 of 3)	-34706		CpG:_27	12361	ENSSSCG00000023102	CACNG4	voltage-dependent calcium channel gamma-4
chr8	34035283	34035413	131	16	0.739298	0.920101	-0.180803	-66.524	Intergenic	-13108	ENSSSCT00000009626	CpG:_146	12767	NA	NA	NA
chr11	5745695	5745837	143	12	0.615013	0.78088	-0.165867	-66.4806	Intergenic	12489		CpG:_16	-15228	NA	NA	NA
chr11	82065740	82065872	133	15	0.750247	0.51443	0.235816	66.4731	Intergenic	160415		CpG:_22	24796	NA	NA	NA
chr9	149221812	149221937	126	10	0.703988	0.85258	-0.148591	-66.3979	Intergenic	-287433	ENSSSCT00000017020	CpG:_17	79003	NA	NA	NA
chr7	120702906	120703228	323	14	0.878913	0.667545	0.211368	66.3939	intron (ENSSSCT00000002721, intron 3 of 10)	18954	ENSSSCT00000002721	CpG:_35	41347	ENSSSCG00000002451	NA	NA
chr1	71854424	71854594	171	17	0.884519	0.63347	0.251049	66.3838	Intergenic	77344	ENSSSCT00000004794	CpG:_34	152815	NA	NA	NA
chr3	55141714	55141833	120	14	0.375218	0.554192	-0.178974	-66.3309	Intergenic	-46039	ENSSSCT00000008941	CpG:_158	53771	NA	NA	NA
chr12	60691668	60691820	153	15	0.496155	0.69193	-0.195775	-66.3062	Intergenic	-42534	ENSSSCT00000030005	CpG:_55	2093	NA	NA	NA
chr13	200121029	200121106	78	15	0.694818	0.914444	-0.219625	-66.2965	Intergenic	14659	ENSSSCT00000013158	CpG:_184	13260	NA	NA	NA
chr9	145702200	145702275	76	8	0.0773189	0.237601	-0.160282	-66.2439	promoter-TSS (ENSSSCT00000017001)	-190	ENSSSCT00000017001	CpG:_47	-174	ENSSSCG00000015607	HHAT	NA
chr3	133886014	133886297	284	11	0.179488	0.413852	-0.234364	-66.2437	Intergenic	33149		CpG:_23	-262	NA	NA	NA
chr6	62016038	62016168	131	11	0.547589	0.698711	-0.151122	-66.2369	exon (ENSSSCT00000003738, exon 4 of 17)	2333	ENSSSCT00000003738	CpG:_68	0	ENSSSCG00000003368	RNF207	NA
chr6	28504099	28504337	239	13	0.923423	0.695496	0.227927	66.2043	Intergenic	-208553		CpG:_40	78533	NA	NA	NA
chr17	38066034	38066404	371	13	0.660861	0.394423	0.266438	66.1949	Intergenic	-45765	ENSSSCT00000007858	CpG:_54	-27939	NA	NA	NA
chr13	217217568	217217802	235	14	0.604939	0.80451	-0.199572	-66.1847	Intergenic	-10845		CpG:_73	0	NA	NA	NA
chr13	67872786	67872950	165	14	0.048133	0.462882	-0.414749	-66.1616	Intergenic	40785	ENSSSCT00000012624	CpG:_43	0	NA	NA	NA
chr6	156907007	156907090	84	12	0.680394	0.830039	-0.149645	-66.1291	Intergenic	-98664	ENSSSCT00000024948	CpG:_17	1062	NA	NA	NA
chr17	66303698	66303858	161	9	0.353516	0.507122	-0.153606	-66.1195	promoter-TSS (ENSSSCT00000035506)	-231	ENSSSCT00000035506	CpG:_264	0	ENSSSCG00000007520	GNAS	guanine nucleotide-binding protein G(s) subunit alpha
chr18	21053091	21053304	214	14	0.578001	0.277894	0.300106	66.06	intron (ENSSSCT00000018057, intron 3 of 16)	3933	ENSSSCT00000024087	CpG:_31	0	ENSSSCG00000016585	IMPDH1	IMP dehydrogenase
chr14	8960691	8960993	303	13	0.190989	0.535616	-0.344627	-66.019	Intergenic	-144042		CpG:_33	-283712	NA	NA	NA
chrX	97791251	97791395	145	13	0.700521	0.93537	-0.234849	-65.9335	Intergenic	-37076		CpG:_105	35178	NA	NA	NA
chr1	305266393	305266593	201	15	0.789361	0.594722	0.194639	65.9238	Intergenic	17687	ENSSSCT00000023759	CpG:_39	0	NA	NA	NA
chr14	54544927	54545429	503	20	0.170643	0.366953	-0.196311	-65.9022	promoter-TSS (ENSSSCT00000011077)	-723		CpG:_143	0	ENSSSCG00000010116	SLC25A1	NA
chr6	40658021	40658126	106	12	0.0854528	0.285646	-0.200193	-65.8786	promoter-TSS (ENSSSCT00000003220)	-962	ENSSSCT00000003220	CpG:_26	0	ENSSSCG00000002915	KIRREL2	NA
chr2	77388669	77388779	111	11	0.0646211	0.527754	-0.463133	-65.8613	intron (ENSSSCT00000029615, intron 3 of 6)	9891	ENSSSCT00000014683	CpG:_75	-1688	ENSSSCG00000013439	ONECUT3	NA
chr4	137038881	137039194	314	15	0.515733	0.782977	-0.267244	-65.8063	Intergenic	22160	ENSSSCT00000025454	CpG:_40	-4614	NA	NA	NA
chr1	305646811	305647030	220	14	0.62346	0.819509	-0.196049	-65.8048	Intergenic	-13776	ENSSSCT00000006289	CpG:_24	6450	NA	NA	NA
chr8	91985657	91985883	227	13	0.664482	0.415444	0.249038	65.7994	Intergenic	5904	ENSSSCT00000009921	CpG:_33	0	NA	NA	NA
chr10	57505604	57505686	83	14	0.871038	0.713977	0.15706	65.7884	Intergenic	-30412		CpG:_33	-6909	NA	NA	NA
chr17	66846542	66846660	119	14	0.155287	0.40264	-0.247353	-65.7675	exon (ENSSSCT00000008255, exon 1 of 5)	372	ENSSSCT00000008255	CpG:_80	0	ENSSSCG00000007527	EDN3	NA
chr15	38202978	38203169	192	16	0.503466	0.267108	0.236358	65.6069	Intergenic	-63430	ENSSSCT00000023481	CpG:_25	54336	NA	NA	NA
chr10	61616779	61617025	247	13	0.126453	0.366251	-0.239798	-65.5381	Intergenic	-113961	ENSSSCT00000012148	CpG:_23	12869	NA	NA	NA
chrX	4766117	4766277	161	14	0.661802	0.446611	0.215191	65.5262	Intergenic	57556	ENSSSCT00000025470	CpG:_45	58641	NA	NA	NA
chr6	112421494	112421779	286	14	0.457517	0.725798	-0.26828	-65.5044	intron (ENSSSCT00000026023, intron 4 of 21)	10916		CpG:_122	-9503	ENSSSCG00000020898	ELP2	NA
chr1	2440553	2440672	120	14	0.435263	0.601296	-0.166033	-65.5006	Intergenic	-6960	ENSSSCT00000004439	CpG:_23	-2470	NA	NA	NA
chr18	662501	662757	257	13	0.360261	0.644969	-0.284709	-65.4501	promoter-TSS (ENSSSCT00000017860)	-723		CpG:_72	483	ENSSSCG00000016403	VIPR2	vasoactive intestinal peptide receptor 2
chr11	6313961	6314203	243	14	0.707745	0.873836	-0.166091	-65.4406	Intergenic	-3442	ENSSSCT00000010217	CpG:_49	2235	NA	NA	NA
chr1	301912921	301913227	307	15	0.56377	0.791214	-0.227444	-65.3932	intron (ENSSSCT00000006172, intron 19 of 23)	27871	ENSSSCT00000006173	CpG:_37	5454	ENSSSCG00000005613	NA	NA
chr1	313828900	313829147	248	16	0.896951	0.651661	0.24529	65.3704	promoter-TSS (ENSSSCT00000006413)	-261		CpG:_18	-2029	ENSSSCG00000005834	NA	NA
chr14	12353204	12353432	229	12	0.466589	0.674981	-0.208392	-65.3703	intron (ENSSSCT00000010596, intron 16 of 31)	32194	ENSSSCT00000010597	CpG:_72	24829	ENSSSCG00000009664	PTK2B	focal adhesion kinase 2
chr6	59660141	59660274	134	17	0.447245	0.635472	-0.188226	-65.3519	intron (ENSSSCT00000025435, intron 1 of 20)	-22202	ENSSSCT00000023004	CpG:_63	0	ENSSSCG00000021490	PRDM16	NA
chr7	31699437	31699762	326	12	0.113314	0.303882	-0.190568	-65.3277	Intergenic	-3163	ENSSSCT00000001660	CpG:_47	0	NA	NA	NA
chr16	37475594	37475671	78	12	0.328569	0.0852618	0.243307	65.2803	promoter-TSS (ENSSSCT00000034013)	-508		CpG:_90	0	ENSSSCG00000016916	IL6ST	interleukin 6 signal transducer
chr1	304800697	304800934	238	16	0.664925	0.899956	-0.235031	-65.278	intron (ENSSSCT00000006275, intron 3 of 10)	34413	ENSSSCT00000006274	CpG:_32	-1650	ENSSSCG00000005706	ABL1	abelson tyrosine-protein kinase 1
chr18	48376902	48377096	195	11	0.466773	0.641622	-0.174849	-65.2511	intron (ENSSSCT00000018171, intron 1 of 6)	8227	ENSSSCT00000018171	CpG:_25	-116063	ENSSSCG00000016690	NA	NA
chr16	1050106	1050443	338	16	0.645165	0.851341	-0.206176	-65.2356	Intergenic	-27915		CpG:_99	-208900	NA	NA	NA
chr8	83722476	83722532	57	11	0.382435	0.0920234	0.290412	65.2199	promoter-TSS (ENSSSCT00000009882)	-654		CpG:_125	0	ENSSSCG00000009023	NA	NA
chr3	47682992	47683383	392	12	0.681276	0.930374	-0.249098	-65.1691	Intergenic	-107632		CpG:_33	-70709	NA	NA	NA
chr13	117257954	117258096	143	11	0.266233	0.526577	-0.260344	-65.0876	Intergenic	-12749	ENSSSCT00000028382	CpG:_37	86	NA	NA	NA
chr8	144680781	144681028	248	13	0.695292	0.417592	0.277701	65.0668	intron (ENSSSCT00000010122, intron 10 of 16)	27926		CpG:_54	0	ENSSSCG00000009242	LIN54	NA
chr2	43965105	43965376	272	16	0.508623	0.703994	-0.195372	-65.0582	intron (ENSSSCT00000014600, intron 1 of 23)	1695	ENSSSCT00000014600	CpG:_57	-960	ENSSSCG00000013368	HPS5	NA
chr7	105373134	105373213	80	11	0.925654	0.727455	0.1982	65.058	exon (ENSSSCT00000002654, exon 2 of 10)	2286	ENSSSCT00000002654	CpG:_53	-1797	ENSSSCG00000002387	GPATCH2L	NA
chr15	150152863	150153058	196	15	0.461292	0.640527	-0.179235	-65.0577	intron (ENSSSCT00000017770, intron 1 of 9)	497	ENSSSCT00000017770	CpG:_31	-207	ENSSSCG00000016317	NA	NA
chr6	139222164	139222472	309	13	0.40709	0.707227	-0.300137	-65.0476	Intergenic	-371230	ENSSSCT00000025523	CpG:_98	-30398	NA	NA	NA
chr7	57791579	57791651	73	10	0.342215	0.149346	0.192869	65.0073	intron (ENSSSCT00000002025, intron 1 of 11)	672	ENSSSCT00000002025	CpG:_140	0	ENSSSCG00000001808	NA	cytoplasmic polyadenylation element-binding protein
chr17	37733764	37734117	354	16	0.500512	0.74138	-0.240868	-64.9863	Intergenic	62001	ENSSSCT00000007853	CpG:_83	-44672	NA	NA	NA
chr3	5152880	5152955	76	13	0.877269	0.720083	0.157187	64.9681	intron (ENSSSCT00000008332, intron 1 of 7)	128		CpG:_74	6260	ENSSSCG00000007592	EIF2AK1	NA
chr2	149361109	149361165	57	11	0.184199	0.362618	-0.178419	-64.9348	Intergenic	18172	ENSSSCT00000015722	CpG:_198	0	NA	NA	NA
chr9	11042335	11042515	181	12	0.289129	0.567121	-0.277992	-64.8985	intron (ENSSSCT00000016213, intron 1 of 4)	56811		CpG:_32	32714	ENSSSCG00000014860	MAP6	NA
chr14	36720179	36720271	93	11	0.0875937	0.334279	-0.246686	-64.8899	intron (ENSSSCT00000010798, intron 1 of 9)	210	ENSSSCT00000010798	CpG:_80	0	ENSSSCG00000009852	VSIG10	NA
chr9	138018486	138018633	148	14	0.799869	0.560919	0.23895	64.8712	intron (ENSSSCT00000016955, intron 1 of 5)	4017	ENSSSCT00000021800	CpG:_131	-45321	ENSSSCG00000015565	C1orf21	NA
chrX	139871928	139872423	496	16	0.410925	0.68592	-0.274995	-64.8568	Intergenic	-29581		CpG:_21	9747	NA	NA	NA
chrX	142155078	142155186	109	10	0.415164	0.887767	-0.472603	-64.8383	Intergenic	11545	ENSSSCT00000035959	CpG:_32	7968	NA	NA	NA
chr6	45853310	45853479	170	10	0.750133	0.911328	-0.161195	-64.8323	Intergenic	17161	ENSSSCT00000003373	CpG:_82	-14576	NA	NA	NA
chr11	56745710	56745900	191	19	0.319198	0.111735	0.207463	64.7731	Intergenic	198963	ENSSSCT00000010397	CpG:_21	172181	NA	NA	NA
chr14	10434907	10435083	177	13	0.606868	0.851954	-0.245086	-64.6874	intron (ENSSSCT00000010579, intron 1 of 50)	475	ENSSSCT00000010579	CpG:_100	-83914	ENSSSCG00000009650	DOCK5	NA
chr7	4625166	4625409	244	15	0.55817	0.271306	0.286864	64.6821	intron (ENSSSCT00000030973, intron 5 of 7)	33909	ENSSSCT00000001114	CpG:_20	-1154	ENSSSCG00000001021	RREB1	NA
chr14	122028116	122028217	102	19	0.337989	0.16547	0.172519	64.6471	exon (ENSSSCT00000031910, exon 2 of 2)	1395		CpG:_217	0	ENSSSCG00000022693	LBX1	NA
chr10	58100609	58100759	151	18	0.407196	0.607655	-0.200459	-64.6081	Intergenic	107645	ENSSSCT00000012126	CpG:_200	0	NA	NA	NA
chr8	1477439	1477639	201	13	0.877847	0.667639	0.210208	64.595	intron (ENSSSCT00000009515, intron 3 of 66)	15709	ENSSSCT00000009515	CpG:_19	0	ENSSSCG00000008697	HUNTINGTIN	huntingtin
chrX	140193551	140193666	116	14	0.515827	0.26657	0.249258	64.5739	promoter-TSS (ENSSSCT00000013934)	-568	ENSSSCT00000013934	CpG:_123	0	ENSSSCG00000012745	NA	NA
chr1	3701554	3701785	232	12	0.383962	0.574451	-0.190489	-64.5721	Intergenic	-14732	ENSSSCT00000004445	CpG:_23	-6399	NA	NA	NA
chr11	78501810	78501867	58	11	0.237594	0.0615095	0.176085	64.5052	Intergenic	-1771		CpG:_178	0	NA	NA	NA
chr11	86274252	86274382	131	12	0.694755	0.853169	-0.158414	-64.4938	intron (ENSSSCT00000025592, intron 6 of 36)	24097	ENSSSCT00000025592	CpG:_151	0	ENSSSCG00000021158	MCF2L	NA
chr11	86629529	86629801	273	15	0.378601	0.64809	-0.269489	-64.4608	Intergenic	-15013	ENSSSCT00000010486	CpG:_21	0	NA	NA	NA
chr1	285940194	285940429	236	11	0.373818	0.585997	-0.212179	-64.4249	intron (ENSSSCT00000028192, intron 12 of 21)	24371	ENSSSCT00000031147	CpG:_15	0	ENSSSCG00000023894	NA	NA
chr4	991840	991973	134	12	0.605947	0.355871	0.250076	64.3796	promoter-TSS (ENSSSCT00000007616)	-353		CpG:_203	0	ENSSSCG00000006951	CCDC166	NA
chr8	144628664	144628732	69	16	0.0975085	0.305764	-0.208255	-64.3597	promoter-TSS (ENSSSCT00000010122)	99	ENSSSCT00000010122	CpG:_46	0	ENSSSCG00000009242	LIN54	NA
chr5	15345814	15346039	226	12	0.557675	0.311159	0.246516	64.3527	Intergenic	-12704		CpG:_51	26681	NA	NA	NA
chr7	35879090	35879141	52	12	0.240581	0.0942975	0.146283	64.3208	intron (ENSSSCT00000001711, intron 2 of 22)	-71348		CpG:_103	0	ENSSSCG00000001536	SCUBE3	NA
chr13	159151153	159151231	79	14	0.109549	0.326586	-0.217037	-64.2965	Intergenic	92185	ENSSSCT00000030160	CpG:_83	0	NA	NA	NA
chrX	130642259	130642395	137	12	0.777983	0.946719	-0.168736	-64.2836	intron (ENSSSCT00000013899, intron 25 of 31)	-1028	ENSSSCT00000035711	CpG:_138	-65840	ENSSSCG00000012713	ATP11C	NA
chr5	12108552	12108798	247	12	0.426351	0.691181	-0.26483	-64.2741	Intergenic	-133349		CpG:_64	-89245	NA	NA	NA
chrX	139968340	139968443	104	14	0.717551	0.928046	-0.210495	-64.2302	intron (ENSSSCT00000013931, intron 8 of 14)	-41284		CpG:_21	905	ENSSSCG00000012742	MTM1	myotubularin
chr8	30337288	30337763	476	9	0.492559	0.859169	-0.36661	-64.1995	Intergenic	-66290	ENSSSCT00000009595	CpG:_72	90814	NA	NA	NA
chr4	32432924	32433202	279	13	0.251728	0.496873	-0.245145	-64.1782	Intergenic	-213811	ENSSSCT00000006624	CpG:_39	196496	NA	NA	NA
chr7	1308422	1308501	80	10	0.756497	0.56423	0.192267	64.139	intron (ENSSSCT00000001084, intron 3 of 9)	78117		CpG:_66	-2474	ENSSSCG00000000994	GMDS	GDPmannose 4,6-dehydratase
chr4	15754992	15755171	180	17	0.596112	0.831578	-0.235467	-64.1311	exon (ENSSSCT00000006558, exon 7 of 9)	14742	ENSSSCT00000035108	CpG:_28	1798	ENSSSCG00000005975	MTSS1	NA
chr18	12281322	12281536	215	15	0.730158	0.519996	0.210162	64.1221	exon (ENSSSCT00000017988, exon 2 of 12)	76134	ENSSSCT00000017988	CpG:_19	-75443	ENSSSCG00000016520	CREB3L2	cyclic AMP-responsive element-binding protein 3
chr12	5816794	5816919	126	12	0.600496	0.81109	-0.210594	-64.1199	TTS (ENSSSCT00000018734)	2957		CpG:_21	0	ENSSSCG00000017209	MIF4GD	NA
chr1	3013860	3013977	118	10	0.629815	0.836132	-0.206316	-64.1087	Intergenic	-87259		CpG:_34	-592	NA	NA	NA
chr10	14830384	14830619	236	13	0.476547	0.729612	-0.253065	-64.1072	Intergenic	48513	ENSSSCT00000030683	CpG:_77	47889	NA	NA	NA
chrX	116048853	116048957	105	12	0.0599015	0.259747	-0.199845	-64.0501	promoter-TSS (ENSSSCT00000034180)	-35	ENSSSCT00000013820	CpG:_130	0	ENSSSCG00000012639	THOC2	THO complex subunit 2
chr14	30206625	30207003	379	13	0.140308	0.420505	-0.280198	-64.005	Intergenic	-113764	ENSSSCT00000010703	CpG:_27	-4569	NA	NA	NA
chr5	69251593	69251856	264	13	0.523206	0.789494	-0.266288	-63.9869	intron (ENSSSCT00000000798, intron 3 of 8)	91305	ENSSSCT00000000797	CpG:_25	-5875	ENSSSCG00000000735	TSPAN9	NA
chr6	44129963	44130043	81	10	0.40419	0.223059	0.181131	63.9067	exon (ENSSSCT00000027766, exon 3 of 19)	6306		CpG:_37	0	ENSSSCG00000027515	FCGBP	NA
chr10	21921314	21921393	80	16	0.369626	0.577894	-0.208268	-63.8882	exon (ENSSSCT00000011910, exon 7 of 9)	-15577	ENSSSCT00000011909	CpG:_25	1104	ENSSSCG00000010886	NA	NA
chr1	279007636	279007713	78	13	0.581797	0.746719	-0.164923	-63.8026	Intergenic	51322	ENSSSCT00000026495	CpG:_26	0	NA	NA	NA
chr7	92453825	92454016	192	13	0.398123	0.622582	-0.224459	-63.7945	Intergenic	-28285		CpG:_157	456	NA	NA	NA
chr14	101648052	101648103	52	12	0.703787	0.900896	-0.197109	-63.7915	Intergenic	862420	ENSSSCT00000023605	CpG:_34	249266	NA	NA	NA
chr5	69431153	69431271	119	9	0.695676	0.870867	-0.175191	-63.7824	exon (ENSSSCT00000000799, exon 10 of 13)	-36779	ENSSSCT00000000798	CpG:_58	-36128	ENSSSCG00000000736	TEAD4	transcriptional enhancer factor
chr16	56156596	56156900	305	12	0.330227	0.629224	-0.298997	-63.7551	intron (ENSSSCT00000024674, intron 2 of 12)	19127	ENSSSCT00000024674	CpG:_41	-53838	ENSSSCG00000027378	SH3PXD2B	NA
chr3	119221437	119221545	109	14	0.332349	0.531147	-0.198798	-63.7407	intron (ENSSSCT00000009365, intron 1 of 13)	31448	ENSSSCT00000009365	CpG:_211	29401	ENSSSCG00000008560	DPYSL5	dihydropyrimidinase-like 5
chr12	24270153	24270394	242	10	0.202053	0.57713	-0.375077	-63.7226	Intergenic	19350	ENSSSCT00000020507	CpG:_56	4659	NA	NA	NA
chr9	111185675	111185856	182	12	0.0908053	0.28826	-0.197455	-63.7154	Intergenic	-44835	ENSSSCT00000016783	CpG:_99	0	NA	NA	NA
chr5	93006474	93006776	303	11	0.535723	0.849281	-0.313558	-63.7126	Intergenic	-83722	ENSSSCT00000000990	CpG:_77	23710	NA	NA	NA
chr8	19717657	19717757	101	10	0.690108	0.869843	-0.179735	-63.7025	Intergenic	-5223		CpG:_82	10614	NA	NA	NA
chr4	7768983	7769210	228	10	0.244317	0.639029	-0.394712	-63.7013	intron (ENSSSCT00000006526, intron 4 of 6)	6775	ENSSSCT00000035570	CpG:_24	3843	ENSSSCG00000005943	ST3GAL1	beta-galactoside alpha-2,3-sialyltransferase (sialyltransferase 4A)
chr17	14015183	14015567	385	12	0.329172	0.661123	-0.331951	-63.6525	Intergenic	-6141	ENSSSCT00000027136	CpG:_20	21617	NA	NA	NA
chr12	7933130	7933440	311	14	0.505329	0.765884	-0.260555	-63.6467	intron (ENSSSCT00000018774, intron 1 of 1)	14896	ENSSSCT00000018774	CpG:_76	4370	ENSSSCG00000017245	CDC42EP4	NA
chr10	63550566	63550774	209	14	0.869895	0.616335	0.25356	63.6344	Intergenic	-17723		CpG:_16	-2598	NA	NA	NA
chr7	36146650	36146824	175	13	0.245212	0.468797	-0.223585	-63.6174	intron (ENSSSCT00000001714, intron 4 of 7)	-11660	ENSSSCT00000027300	CpG:_25	-310	ENSSSCG00000001539	PPARD	peroxisome proliferator-activated receptor delta
chr7	12713755	12713825	71	11	0.418689	0.0874593	0.33123	63.6123	intron (ENSSSCT00000001158, intron 1 of 6)	716	ENSSSCT00000001158	CpG:_111	0	ENSSSCG00000001063	MYLIP	NA
chr13	83070910	83071021	112	13	0.35667	0.52222	-0.165549	-63.6046	Intergenic	-30820	ENSSSCT00000012744	CpG:_48	212	NA	NA	NA
chr13	82051353	82051716	364	12	0.531744	0.821999	-0.290255	-63.5909	intron (ENSSSCT00000012735, intron 1 of 5)	28888	ENSSSCT00000012735	CpG:_30	-70962	ENSSSCG00000011636	BFSP2	NA
chr14	48237532	48237759	228	13	0.722201	0.512316	0.209885	63.5882	intron (ENSSSCT00000026589, intron 8 of 16)	74421	ENSSSCT00000026589	CpG:_25	-6420	ENSSSCG00000009968	TTC28	NA
chr3	140755147	140755448	302	14	0.668631	0.365868	0.302763	63.5731	Intergenic	184552	ENSSSCT00000030705	CpG:_18	1327	NA	NA	NA
chr13	52291064	52291122	59	9	0.22763	0.0747061	0.152924	63.5549	Intergenic	-191247		CpG:_111	0	NA	NA	NA
chr16	31952727	31952820	94	9	0.817731	0.953662	-0.135931	-63.5108	intron (ENSSSCT00000018386, intron 3 of 26)	73829		CpG:_114	-72074	ENSSSCG00000016882	PARP8	NA
chr7	1723390	1723792	403	16	0.469555	0.660303	-0.190748	-63.5079	Intergenic	-32957	ENSSSCT00000001102	CpG:_22	783	NA	NA	NA
chr2	131669615	131669713	99	12	0.931866	0.705664	0.226202	63.4862	Intergenic	-15397	ENSSSCT00000028945	CpG:_95	35495	NA	NA	NA
chr6	73188489	73188701	213	12	0.544367	0.853158	-0.308791	-63.4861	intron (ENSSSCT00000003898, intron 1 of 6)	4185		CpG:_88	-3840	ENSSSCG00000003508	KIF17	NA
chr5	94521370	94521574	205	14	0.687053	0.863484	-0.176431	-63.4858	Intergenic	26419		CpG:_25	62636	NA	NA	NA
chr4	91879064	91879256	193	12	0.829849	0.585566	0.244283	63.4476	Intergenic	-8753	ENSSSCT00000006925	CpG:_42	0	NA	NA	NA
chr1	22347621	22347797	177	10	0.512724	0.871193	-0.358469	-63.384	Intergenic	297160	ENSSSCT00000004557	CpG:_30	-212935	NA	NA	NA
chr6	50211936	50212036	101	15	0.627348	0.290044	0.337304	63.3561	promoter-TSS (ENSSSCT00000003522)	-398	ENSSSCT00000003522	CpG:_50	-5760	ENSSSCG00000003172	CCDC155	NA
chr17	45527238	45527612	375	16	0.45433	0.700139	-0.245808	-63.3449	intron (ENSSSCT00000008014, intron 1 of 14)	11924	ENSSSCT00000008014	CpG:_150	10299	ENSSSCG00000007324	SOGA1	NA
chr12	41707578	41707733	156	10	0.950308	0.772124	0.178184	63.2952	intron (ENSSSCT00000027235, intron 6 of 6)	14992	ENSSSCT00000023206	CpG:_38	-2151	ENSSSCG00000026646	RFFL	NA
chr5	432217	432357	141	15	0.561668	0.734887	-0.173219	-63.2822	intron (ENSSSCT00000000007, intron 2 of 7)	7358	ENSSSCT00000000007	CpG:_17	5404	ENSSSCG00000000006	PPARALPHA	peroxisome proliferator-activated receptor alpha
chrX	48241083	48241136	54	12	0.55354	0.384148	0.169392	63.2753	Intergenic	33106		CpG:_30	-6234	NA	NA	NA
chr1	2410700	2410927	228	14	0.619681	0.418972	0.20071	63.27	Intergenic	-36759	ENSSSCT00000004439	CpG:_28	549	NA	NA	NA
chr15	32542170	32542234	65	13	0.721125	0.866367	-0.145241	-63.25	Intergenic	626790	ENSSSCT00000032002	CpG:_53	-353552	NA	NA	NA
chr9	8515357	8515599	243	12	0.579375	0.817737	-0.238363	-63.2488	TTS (ENSSSCT00000016177)	17669		CpG:_18	-300	ENSSSCG00000014825	RELT	tumor necrosis factor receptor superfamily member 19-like
chr9	85565112	85565229	118	13	0.0738094	0.611632	-0.537823	-63.2379	Intergenic	48189	ENSSSCT00000016716	CpG:_65	0	NA	NA	NA
chr7	1688400	1688592	193	12	0.766686	0.562797	0.203889	63.204	intron (ENSSSCT00000031472, intron 2 of 9)	1670		CpG:_54	307	ENSSSCG00000028777	MYLK4	NA
chr14	44210044	44210136	93	15	0.648992	0.877222	-0.228229	-63.196	exon (ENSSSCT00000010889, exon 18 of 54)	61126	ENSSSCT00000010889	CpG:_22	-24012	ENSSSCG00000009937	ACACB	acetyl-CoA carboxylase / biotin carboxylase 2
chr5	36463611	36463697	87	11	0.913856	0.523052	0.390804	63.1848	intron (ENSSSCT00000000535, intron 9 of 15)	6969	ENSSSCT00000000535	CpG:_67	-6290	ENSSSCG00000000496	CCT2	NA
chr1	175324303	175324454	152	8	0.369605	0.138575	0.23103	63.1664	promoter-TSS (ENSSSCT00000005394)	-55	ENSSSCT00000005394	CpG:_23	-209	ENSSSCG00000004888	SERPINB8	NA
chr15	898202	898376	175	12	0.594191	0.927442	-0.333251	-63.1389	Intergenic	18939	ENSSSCT00000023529	CpG:_36	-793199	NA	NA	NA
chr11	80144131	80144221	91	11	0.816512	0.95356	-0.137048	-63.1249	Intergenic	1466030		CpG:_15	-235485	NA	NA	NA
chr14	111942024	111942144	121	15	0.0924873	0.481635	-0.389147	-63.1096	Intergenic	-79858	ENSSSCT00000011449	CpG:_139	0	NA	NA	NA
chr10	19968385	19968573	189	16	0.789533	0.60157	0.187963	63.0863	Intergenic	50073	ENSSSCT00000011900	CpG:_77	-13138	NA	NA	NA
chr17	10060032	10060120	89	15	0.388378	0.0767601	0.311618	63.0631	intron (ENSSSCT00000007673, intron 1 of 8)	75459	ENSSSCT00000007673	CpG:_34	0	ENSSSCG00000007005	CSGALNACT1	NA
chr10	17291127	17291382	256	11	0.649892	0.40159	0.248302	62.9892	Intergenic	-78396	ENSSSCT00000011885	CpG:_100	-30318	NA	NA	NA
chrX	126486576	126486920	345	12	0.061016	0.231153	-0.170137	-62.9881	promoter-TSS (ENSSSCT00000034857)	-176	ENSSSCT00000035919	CpG:_24	0	ENSSSCG00000030908	FAM122C	NA
chr7	4658458	4658527	70	17	0.855068	0.682495	0.172572	62.8779	Intergenic	39624	ENSSSCT00000001115	CpG:_23	0	NA	NA	NA
chr7	62530487	62530750	264	13	0.434723	0.689838	-0.255115	-62.831	Intergenic	100081	ENSSSCT00000002104	CpG:_173	51543	NA	NA	NA
chr12	8787610	8787836	227	13	0.34234	0.600243	-0.257903	-62.7914	Intergenic	245487	ENSSSCT00000018780	CpG:_16	-90032	NA	NA	NA
chr13	214424397	214424659	263	14	0.526969	0.819225	-0.292256	-62.7856	Intergenic	289601	ENSSSCT00000031867	CpG:_79	40360	NA	NA	NA
chr3	894367	894583	217	15	0.639123	0.38162	0.257503	62.7391	Intergenic	-15282	ENSSSCT00000008286	CpG:_46	-131	NA	NA	NA
chr10	22263336	22263580	245	12	0.367692	0.527741	-0.160048	-62.6474	intron (ENSSSCT00000028202, intron 1 of 2)	4325	ENSSSCT00000028202	CpG:_37	3827	ENSSSCG00000030286	NA	NA
chr12	63498705	63498910	206	13	0.460247	0.729679	-0.269432	-62.573	promoter-TSS (ENSSSCT00000027800)	57	ENSSSCT00000019653	CpG:_71	4007	ENSSSCG00000018058	ARHGAP23	NA
chr5	17810292	17810399	108	14	0.784236	0.586251	0.197986	62.558	Intergenic	-25174	ENSSSCT00000000250	CpG:_116	-6972	NA	NA	NA
chr4	694577	694722	146	14	0.27785	0.586732	-0.308882	-62.5442	Intergenic	-10587		CpG:_75	-194	NA	NA	NA
chr3	125547072	125547150	79	11	0.802369	0.426331	0.376038	62.5414	Intergenic	5936	ENSSSCT00000028882	CpG:_434	1724	NA	NA	NA
chrX	136061980	136062112	133	15	0.371511	0.0675461	0.303965	62.53	promoter-TSS (ENSSSCT00000033891)	182	ENSSSCT00000034054	CpG:_57	0	ENSSSCG00000012724	SLITRK2	NA
chr1	304980026	304980173	148	11	0.479996	0.681071	-0.201075	-62.449	intron (ENSSSCT00000006282, intron 1 of 28)	691		CpG:_95	-57	ENSSSCG00000005710	LAMC3	NA
chr11	24573475	24573808	334	13	0.636358	0.869606	-0.233249	-62.4462	Intergenic	94417		CpG:_52	93975	NA	NA	NA
chr12	43305526	43305679	154	13	0.915804	0.602406	0.313397	62.3879	Intergenic	113412	ENSSSCT00000019765	CpG:_17	-25154	NA	NA	NA
chr13	67178440	67178515	76	12	0.577719	0.802295	-0.224576	-62.3534	Intergenic	-46290	ENSSSCT00000012621	CpG:_28	46325	NA	NA	NA
chr12	1143140	1143204	65	10	0.461709	0.0758447	0.385864	62.3294	TTS (ENSSSCT00000024097)	5998	ENSSSCT00000024097	CpG:_95	0	ENSSSCG00000026155	FSCN2	NA
chr16	55953588	55953648	61	11	0.268205	0.10045	0.167755	62.3132	promoter-TSS (ENSSSCT00000023795)	-702		CpG:_113	0	ENSSSCG00000022169	NA	NA
chr1	307383441	307383536	96	9	0.725989	0.902635	-0.176646	-62.3059	intron (ENSSSCT00000006315, intron 2 of 27)	65746	ENSSSCT00000006315	CpG:_34	0	ENSSSCG00000005743	VAV2	guanine nucleotide exchange factor VAV
chr10	31984140	31984232	93	13	0.598683	0.775943	-0.17726	-62.3024	intron (ENSSSCT00000011985, intron 1 of 6)	2525	ENSSSCT00000011985	CpG:_21	0	ENSSSCG00000010950	NA	NA
chr12	63407785	63408013	229	12	0.358937	0.725518	-0.366581	-62.2953	intron (ENSSSCT00000019651, intron 11 of 18)	21656	ENSSSCT00000019651	CpG:_56	-484	ENSSSCG00000018056	SRCIN1	NA
chr9	3915494	3915579	86	13	0.115486	0.625314	-0.509828	-62.2849	Intergenic	7018	ENSSSCT00000015975	CpG:_41	-243	NA	NA	NA
chr9	52462807	52463000	194	12	0.285321	0.536531	-0.25121	-62.2529	Intergenic	49492	ENSSSCT00000022621	CpG:_24	-18141	NA	NA	NA
chr17	51924019	51924197	179	15	0.63443	0.836351	-0.201922	-62.2464	intron (ENSSSCT00000008064, intron 1 of 2)	-40981	ENSSSCT00000008065	CpG:_71	41992	ENSSSCG00000007368	NA	NA
chr8	4376328	4376683	356	15	0.282473	0.620446	-0.337972	-62.2444	Intergenic	-14902	ENSSSCT00000009544	CpG:_18	6970	NA	NA	NA
chr8	34472439	34472704	266	14	0.451601	0.701981	-0.250381	-62.2406	Intergenic	50794		CpG:_32	-10530	NA	NA	NA
chr10	65228324	65228398	75	9	0.845796	0.675367	0.170429	62.178	Intergenic	134721	ENSSSCT00000021807	CpG:_77	72383	NA	NA	NA
chr8	124952098	124952348	251	12	0.488187	0.867929	-0.379742	-62.1719	intron (ENSSSCT00000030394, intron 4 of 4)	157390	ENSSSCT00000030394	CpG:_20	-52299	ENSSSCG00000022365	PPA2	NA
chr3	139067226	139067420	195	10	0.56689	0.334474	0.232416	62.1578	Intergenic	312694	ENSSSCT00000026939	CpG:_36	-76234	NA	NA	NA
chr2	53059685	53059996	312	13	0.559102	0.0785079	0.480594	62.1333	Intergenic	-53277	ENSSSCT00000029332	CpG:_71	93332	NA	NA	NA
chr13	140709008	140709523	516	15	0.522875	0.803227	-0.280352	-62.1128	Intergenic	76092	ENSSSCT00000026743	CpG:_46	-6413	NA	NA	NA
chr3	48345250	48345314	65	13	0.262969	0.0985271	0.164441	62.0973	Intergenic	14931	ENSSSCT00000031832	CpG:_26	14788	NA	NA	NA
chr10	20146662	20146810	149	11	0.604693	0.77263	-0.167937	-62.0958	Intergenic	105819	ENSSSCT00000011901	CpG:_109	40191	NA	NA	NA
chr18	10549603	10549772	170	15	0.855293	0.642275	0.213017	62.0886	Intergenic	-31791	ENSSSCT00000028580	CpG:_21	-7229	NA	NA	NA
chr9	137579198	137579360	163	6	0.887779	0.291753	0.596027	62.0595	intron (ENSSSCT00000030440, intron 2 of 12)	31982	ENSSSCT00000030440	CpG:_96	31159	ENSSSCG00000030217	COLGALT2	collagen beta-1,O-galactosyltransferase
chr9	150322322	150322750	429	11	0.385561	0.837605	-0.452044	-62.0538	intron (ENSSSCT00000017025, intron 5 of 15)	78499		CpG:_25	-2904	ENSSSCG00000015631	GRB10	NA
chr6	154912974	154913168	195	13	0.382929	0.626014	-0.243086	-62.0455	intron (ENSSSCT00000026482, intron 3 of 3)	-45173		CpG:_16	364	ENSSSCG00000029461	NA	NA
chr1	2646493	2646567	75	10	0.369469	0.0937971	0.275672	62.0012	Intergenic	-11367	ENSSSCT00000004442	CpG:_23	6651	NA	NA	NA
chr8	825916	826040	125	13	0.708213	0.535845	0.172368	61.9949	intron (ENSSSCT00000009506, intron 2 of 19)	9212		CpG:_37	0	ENSSSCG00000008689	ZFYVE28	NA
chr4	141763521	141763639	119	10	0.354769	0.620045	-0.265275	-61.9812	Intergenic	57398	ENSSSCT00000028257	CpG:_58	0	NA	NA	NA
chr2	142461427	142461752	326	9	0.518631	0.859307	-0.340676	-61.9756	Intergenic	27515	ENSSSCT00000015629	CpG:_36	2442	NA	NA	NA
chr15	135595021	135595198	178	15	0.883956	0.60571	0.278246	61.9655	Intergenic	70644	ENSSSCT00000021633	CpG:_183	-909233	NA	NA	NA
chr10	66749948	66750213	266	15	0.24069	0.507174	-0.266484	-61.9403	Intergenic	-94585	ENSSSCT00000012173	CpG:_22	6027	NA	NA	NA
chr10	35102955	35103023	69	11	0.0634246	0.205382	-0.141958	-61.9209	Intergenic	-2060	ENSSSCT00000025854	CpG:_171	0	NA	NA	NA
chr6	57679964	57680291	328	17	0.240688	0.485516	-0.244828	-61.909	Intergenic	-6226		CpG:_56	0	NA	NA	NA
chr14	28960117	28960494	378	13	0.383887	0.643554	-0.259667	-61.8838	Intergenic	-203161	ENSSSCT00000022035	CpG:_63	-53763	NA	NA	NA
chr7	88945784	88945855	72	14	0.383676	0.126026	0.257651	61.87	Intergenic	22804	ENSSSCT00000002511	CpG:_72	0	NA	NA	NA
chr9	8109022	8109110	89	10	0.268149	0.0931169	0.175032	61.86	intron (ENSSSCT00000016170, intron 1 of 17)	446	ENSSSCT00000016170	CpG:_62	0	ENSSSCG00000014819	ATG16L2	autophagy-related protein 16, animal type
chrX	142075519	142075575	57	8	0.724994	0.929394	-0.2044	-61.8499	exon (ENSSSCT00000013972, exon 2 of 35)	1434		CpG:_20	-2924	ENSSSCG00000012780	PLXNB3	plexin B
chr4	137776953	137777013	61	13	0.604391	0.806096	-0.201705	-61.8447	Intergenic	-30504	ENSSSCT00000024885	CpG:_115	-56821	NA	NA	NA
chr9	146917999	146918151	153	11	0.626678	0.82523	-0.198552	-61.817	Intergenic	-109715	ENSSSCT00000020348	CpG:_23	0	NA	NA	NA
chr14	18196924	18197457	534	11	0.548973	0.847652	-0.298679	-61.805	Intergenic	70989	ENSSSCT00000010642	CpG:_53	-209012	NA	NA	NA
chr13	11253459	11253587	129	10	0.72995	0.885296	-0.155346	-61.7646	Intergenic	-296653		CpG:_21	0	NA	NA	NA
chr1	3124814	3124966	153	11	0.58287	0.806446	-0.223576	-61.7541	TTS (ENSSSCT00000023133)	23713	ENSSSCT00000023133	CpG:_19	-1570	ENSSSCG00000027404	NA	NA
chr12	13397709	13397883	175	9	0.621303	0.817272	-0.19597	-61.6916	Intergenic	-104961		CpG:_17	-12560	NA	NA	NA
chr6	146000449	146000636	188	15	0.863341	0.687939	0.175402	61.6764	Intergenic	12079	ENSSSCT00000029701	CpG:_90	37703	NA	NA	NA
chr8	76958595	76958695	101	11	0.738678	0.920253	-0.181576	-61.666	Intergenic	-30485	ENSSSCT00000009845	CpG:_92	30407	NA	NA	NA
chr11	6313177	6313296	120	13	0.891463	0.715471	0.175992	61.6625	Intergenic	-4288	ENSSSCT00000010217	CpG:_49	3142	NA	NA	NA
chr7	2120257	2120445	189	12	0.478258	0.756396	-0.278138	-61.6351	intron (ENSSSCT00000001096, intron 3 of 11)	73910	ENSSSCT00000001096	CpG:_41	0	ENSSSCG00000001004	SLC22A23	NA
chr7	46403111	46403357	247	13	0.55762	0.795445	-0.237825	-61.6302	intron (ENSSSCT00000023043, intron 4 of 4)	124026	ENSSSCT00000023043	CpG:_18	-23476	ENSSSCG00000025551	RUNX2	runt-related transcription factor 2
chr5	17822423	17822718	296	13	0.217348	0.497029	-0.279681	-61.6097	Intergenic	-12949	ENSSSCT00000000250	CpG:_59	0	NA	NA	NA
chr11	52364728	52364964	237	14	0.338183	0.563973	-0.225789	-61.597	Intergenic	24652	ENSSSCT00000020176	CpG:_187	-11734	NA	NA	NA
chr3	98959204	98959255	52	13	0.248729	0.0737362	0.174993	61.5573	promoter-TSS (ENSSSCT00000009228)	-524		CpG:_224	0	ENSSSCG00000008427	KCNK12	NA
chr6	59404834	59404931	98	17	0.293417	0.104932	0.188484	61.5095	Intergenic	150971	ENSSSCT00000003726	CpG:_441	0	NA	NA	NA
chr15	153787687	153787934	248	13	0.414119	0.738574	-0.324455	-61.4997	Intergenic	37568	ENSSSCT00000017804	CpG:_18	0	NA	NA	NA
chr4	103391359	103391522	164	13	0.416822	0.649638	-0.232816	-61.4791	intron (ENSSSCT00000007144, intron 3 of 8)	2823		CpG:_66	2533	ENSSSCG00000006523	MTX1	NA
chr3	141149392	141149705	314	12	0.644907	0.893942	-0.249034	-61.4791	Intergenic	-340042		CpG:_21	-22892	NA	NA	NA
chr18	55191672	55192065	394	12	0.653851	0.936456	-0.282605	-61.3865	intron (ENSSSCT00000018212, intron 2 of 3)	1030	ENSSSCT00000018212	CpG:_90	5384	ENSSSCG00000016731	WAP	whey acidic protein
chr4	100559172	100559354	183	13	0.572902	0.78822	-0.215317	-61.3499	intron (ENSSSCT00000007068, intron 1 of 14)	-35226	ENSSSCT00000034624	CpG:_23	-37598	ENSSSCG00000006453	KIRREL	NA
chr7	128747418	128747724	307	12	0.591506	0.825414	-0.233908	-61.2716	Intergenic	38211	ENSSSCT00000002795	CpG:_68	-242	NA	NA	NA
chr14	38658761	38658854	94	11	0.953402	0.791655	0.161747	61.2622	intron (ENSSSCT00000010812, intron 8 of 9)	16943	ENSSSCT00000010812	CpG:_21	30754	ENSSSCG00000009864	MED13L	NA
chr14	140753022	140753271	250	11	0.820878	0.415171	0.405706	61.2563	intron (ENSSSCT00000011684, intron 2 of 15)	115178	ENSSSCT00000011684	CpG:_33	59039	ENSSSCG00000010683	GRK5	G protein-coupled receptor kinase
chr7	7850131	7850380	250	9	0.208888	0.526487	-0.317599	-61.2393	Intergenic	-5865		CpG:_70	0	NA	NA	NA
chr1	227809999	227810112	114	10	0.951476	0.770605	0.180871	61.2324	Intergenic	-106824	ENSSSCT00000029017	CpG:_28	-374516	NA	NA	NA
chr13	87349940	87350037	98	12	0.346147	0.183126	0.163021	61.2237	TTS (ENSSSCT00000030361)	1806		CpG:_266	0	ENSSSCG00000028562	FOXL2	NA
chr13	95551992	95552208	217	13	0.349344	0.162997	0.186347	61.2132	Intergenic	116592	ENSSSCT00000012801	CpG:_58	-572	NA	NA	NA
chr14	145431740	145431927	188	11	0.46822	0.769265	-0.301046	-61.1684	intron (ENSSSCT00000011747, intron 5 of 5)	50533	ENSSSCT00000011747	CpG:_22	3778	ENSSSCG00000010735	LHPP	NA
chr2	143804560	143804736	177	11	0.452822	0.734067	-0.281245	-61.1424	Intergenic	-19903	ENSSSCT00000029269	CpG:_37	14580	NA	NA	NA
chr1	165118231	165118437	207	13	0.280409	0.500648	-0.220239	-61.1366	Intergenic	-45737	ENSSSCT00000005369	CpG:_88	-45653	NA	NA	NA
chr8	4086507	4086700	194	13	0.699767	0.891623	-0.191856	-61.0944	intron (ENSSSCT00000009535, intron 3 of 3)	5239	ENSSSCT00000009535	CpG:_26	-458	ENSSSCG00000008716	NA	NA
chr16	83832087	83832206	120	13	0.706556	0.538057	0.168499	61.0887	Intergenic	-320462	ENSSSCT00000018628	CpG:_61	-11017	NA	NA	NA
chr2	75486784	75486859	76	13	0.828417	0.654506	0.173911	61.0765	TTS (ENSSSCT00000026925)	-16485	ENSSSCT00000014740	CpG:_22	0	ENSSSCG00000013495	ZFR2	NA
chr9	54389937	54390066	130	14	0.192326	0.390222	-0.197896	-61.076	Intergenic	-6540		CpG:_17	-356701	NA	NA	NA
chr10	34084837	34084912	76	15	0.684913	0.839696	-0.154782	-61.0441	Intergenic	20840		CpG:_215	473459	NA	NA	NA
chr12	15432324	15432458	135	17	0.685255	0.865128	-0.179874	-60.9865	3' UTR (ENSSSCT00000018831, exon 6 of 6)	9130		CpG:_183	0	ENSSSCG00000017297	CYB561	NA
chr3	61812442	61812601	160	13	0.0849638	0.611632	-0.526668	-60.9818	Intergenic	-44427	ENSSSCT00000009009	CpG:_64	-89226	NA	NA	NA
chr14	24971720	24971870	151	13	0.29721	0.103415	0.193796	60.9775	Intergenic	-10631		CpG:_111	0	NA	NA	NA
chr18	48991615	48991945	331	10	0.714954	0.924992	-0.210038	-60.9326	Intergenic	22383	ENSSSCT00000022007	CpG:_30	212	NA	NA	NA
chr5	68224442	68224639	198	16	0.33644	0.552095	-0.215655	-60.9232	Intergenic	-26021	ENSSSCT00000024289	CpG:_53	16094	NA	NA	NA
chr12	26732619	26732808	190	13	0.534681	0.0739766	0.460704	60.8572	promoter-TSS (ENSSSCT00000019131)	79	ENSSSCT00000019131	CpG:_38	0	ENSSSCG00000017575	NA	NA
chr18	2893544	2893949	406	13	0.482664	0.713727	-0.231063	-60.8517	Intergenic	-98671	ENSSSCT00000017877	CpG:_45	-72	NA	NA	NA
chr10	66471542	66471710	169	11	0.650159	0.891382	-0.241224	-60.8497	Intergenic	-66265		CpG:_42	1736	NA	NA	NA
chr9	147350511	147350736	226	15	0.319562	0.500635	-0.181072	-60.8398	Intergenic	232252	ENSSSCT00000020783	CpG:_17	177987	NA	NA	NA
chr5	878168	878270	103	9	0.303652	0.840895	-0.537243	-60.8235	intron (ENSSSCT00000023423, intron 1 of 6)	11825	ENSSSCT00000023423	CpG:_26	-6871	ENSSSCG00000029397	NA	NA
chr15	152648359	152648481	123	12	0.36098	0.633408	-0.272428	-60.8194	Intergenic	62196		CpG:_19	0	NA	NA	NA
chr11	3440538	3440742	205	12	0.535312	0.747614	-0.212302	-60.8028	Intergenic	-17131	ENSSSCT00000028952	CpG:_72	1580	NA	NA	NA
chr12	18453036	18453196	161	9	0.168459	0.374453	-0.205994	-60.7714	exon (ENSSSCT00000018869, exon 14 of 26)	10637	ENSSSCT00000018868	CpG:_36	0	ENSSSCG00000017333	FMNL1	NA
chr6	72213962	72214099	138	12	0.905655	0.703728	0.201927	60.7523	intron (ENSSSCT00000025515, intron 4 of 12)	22182	ENSSSCT00000025515	CpG:_22	-51715	ENSSSCG00000027489	TMCO4	NA
chr15	121104197	121104334	138	15	0.456601	0.671695	-0.215093	-60.7522	Intergenic	-16743	ENSSSCT00000017563	CpG:_116	7173	NA	NA	NA
chr18	4379085	4379185	101	9	0.519392	0.701431	-0.182039	-60.7502	Intergenic	-335566	ENSSSCT00000017885	CpG:_153	-37364	NA	NA	NA
chr16	29144143	29144331	189	13	0.437917	0.238859	0.199058	60.7492	Intergenic	6666	ENSSSCT00000025199	CpG:_46	0	NA	NA	NA
chr3	134985081	134985405	325	11	0.811759	0.611779	0.19998	60.6998	intron (ENSSSCT00000009449, intron 9 of 14)	30569	ENSSSCT00000009449	CpG:_30	9959	ENSSSCG00000008637	TAF1B	NA
chr6	63331000	63331273	274	13	0.41453	0.697241	-0.282711	-60.6991	Intergenic	37883	ENSSSCT00000022393	CpG:_20	9860	NA	NA	NA
chr5	10434525	10434937	413	15	0.71619	0.449044	0.267146	60.6892	Intergenic	-460661		CpG:_41	-356130	NA	NA	NA
chr10	158172	158526	355	11	0.854107	0.472544	0.381563	60.6793	intron (ENSSSCT00000011814, intron 18 of 22)	-13240	ENSSSCT00000011815	CpG:_48	13026	ENSSSCG00000010798	GGA2	NA
chr16	57482697	57482870	174	10	0.595766	0.866747	-0.270981	-60.6295	exon (ENSSSCT00000026800, exon 8 of 9)	13014	ENSSSCT00000026800	CpG:_35	52842	ENSSSCG00000021902	GABRP	gamma-aminobutyric acid receptor subunit pi
chr14	98903663	98903871	209	9	0.640485	0.350812	0.289673	60.5938	intron (ENSSSCT00000035111, intron 12 of 12)	46372	ENSSSCT00000036529	CpG:_30	21	ENSSSCG00000010404	ALOX5	arachidonate 5-lipoxygenase
chr5	93717570	93717786	217	10	0.0815552	0.283756	-0.202201	-60.5921	5' UTR (ENSSSCT00000000994, exon 1 of 3)	176	ENSSSCT00000000994	CpG:_297	0	ENSSSCG00000000910	SOCS2	suppressor of cytokine signaling 2
chr6	35732290	35732400	111	13	0.403992	0.598289	-0.194297	-60.5619	Intergenic	-249124		CpG:_63	25296	NA	NA	NA
chr6	3871217	3871436	220	12	0.739052	0.526198	0.212854	60.5487	Intergenic	-211523	ENSSSCT00000027946	CpG:_27	0	NA	NA	NA
chr12	44107999	44108243	245	11	0.413	0.589621	-0.176621	-60.5424	intron (ENSSSCT00000019295, intron 21 of 21)	133414		CpG:_27	-23357	ENSSSCG00000017728	MYO1D	NA
chr3	116922381	116922528	148	14	0.160719	0.396856	-0.236137	-60.5081	intron (ENSSSCT00000009337, intron 17 of 18)	53527	ENSSSCT00000009337	CpG:_75	131	ENSSSCG00000008533	ALK	anaplastic lymphoma kinase
chr14	140836430	140836731	302	15	0.566427	0.83058	-0.264153	-60.5064	intron (ENSSSCT00000011684, intron 4 of 15)	111340	ENSSSCT00000011685	CpG:_17	8480	ENSSSCG00000010683	GRK5	G protein-coupled receptor kinase
chr6	64699309	64699621	313	12	0.846178	0.624201	0.221976	60.4837	intron (ENSSSCT00000003778, intron 2 of 8)	28765		CpG:_22	5349	ENSSSCG00000003405	PEX14	peroxin-14
chr11	84401249	84401486	238	15	0.656573	0.856449	-0.199876	-60.4676	intron (ENSSSCT00000010462, intron 26 of 49)	31252	ENSSSCT00000010462	CpG:_53	-604	ENSSSCG00000009544	COL4A1	collagen, type IV, alpha
chr3	141469066	141469179	114	13	0.786909	0.504603	0.282307	60.4567	Intergenic	-20468		CpG:_150	0	NA	NA	NA
chr6	58403390	58404338	949	12	0.308005	0.705979	-0.397974	-60.4377	intron (ENSSSCT00000032230, intron 7 of 14)	58191	ENSSSCT00000032230	CpG:_19	698	ENSSSCG00000030361	PRKCZ	NA
chr1	743809	743979	171	15	0.693163	0.901724	-0.208561	-60.4294	Intergenic	-184058		CpG:_24	0	NA	NA	NA
chr5	45840540	45840718	179	11	0.582941	0.272805	0.310136	60.4277	Intergenic	-43281	ENSSSCT00000030486	CpG:_39	24678	NA	NA	NA
chr2	1212867	1212942	76	14	0.654981	0.467014	0.187966	60.3854	Intergenic	-15953	ENSSSCT00000014060	CpG:_93	0	NA	NA	NA
chr17	35851963	35852048	86	13	0.200115	0.373263	-0.173149	-60.3847	exon (ENSSSCT00000007811, exon 1 of 2)	482	ENSSSCT00000007811	CpG:_174	0	ENSSSCG00000007139	ADRA1D	adrenergic receptor alpha-1D
chr5	66216369	66216461	93	8	0.219577	0.876183	-0.656606	-60.368	exon (ENSSSCT00000029383, exon 3 of 3)	1775		CpG:_52	698	ENSSSCG00000026877	C12orf57	NA
chr14	66181569	66181656	88	13	0.768329	0.932784	-0.164455	-60.3581	exon (ENSSSCT00000011165, exon 14 of 19)	19896	ENSSSCT00000011165	CpG:_28	0	ENSSSCG00000010199	RET	proto-oncogene tyrosine-protein kinase Ret
chr11	73559621	73559793	173	14	0.821156	0.592463	0.228694	60.3445	intron (ENSSSCT00000010422, intron 1 of 6)	47194	ENSSSCT00000010422	CpG:_64	14082	ENSSSCG00000009505	MBNL2	NA
chr1	280525497	280525689	193	15	0.631381	0.859908	-0.228527	-60.3216	Intergenic	-3626		CpG:_42	3165	NA	NA	NA
chr15	142973516	142973749	234	14	0.596206	0.337016	0.259191	60.2597	promoter-TSS (ENSSSCT00000026594)	-84	ENSSSCT00000026594	CpG:_38	124706	ENSSSCG00000021968	SLC19A3	solute carrier family 19 (thiamine transporter), member 2/3
chr8	11237944	11238027	84	13	0.117088	0.303241	-0.186153	-60.2334	Intergenic	-170737	ENSSSCT00000030490	CpG:_15	159454	NA	NA	NA
chr8	5992128	5992241	114	9	0.595216	0.290514	0.304701	60.2159	Intergenic	-42766	ENSSSCT00000031559	CpG:_120	50	NA	NA	NA
chr12	19582894	19583175	282	16	0.182582	0.386135	-0.203553	-60.1965	3' UTR (ENSSSCT00000024088, exon 3 of 3)	-5881	ENSSSCT00000018914	CpG:_14	5710	ENSSSCG00000020744	DUSP3	dual specificity phosphatase 3
chr1	302814863	302815315	453	14	0.286895	0.581365	-0.294469	-60.1957	promoter-TSS (ENSSSCT00000006207)	-683	ENSSSCT00000006207	CpG:_147	-7099	ENSSSCG00000005645	NA	NA
chr15	151607097	151607305	209	11	0.319527	0.683579	-0.364053	-60.1636	Intergenic	-24046		CpG:_87	0	NA	NA	NA
chr15	31973702	31973800	99	9	0.710695	0.908095	-0.1974	-60.1403	Intergenic	-170588	ENSSSCT00000017126	CpG:_53	214197	NA	NA	NA
chr6	3855910	3856078	169	8	0.726652	0.900675	-0.174023	-60.1398	Intergenic	-196191	ENSSSCT00000027946	CpG:_19	243	NA	NA	NA
chr10	18789328	18789621	294	8	0.411319	0.751267	-0.339949	-60.0102	Intergenic	96607	ENSSSCT00000027065	CpG:_32	-79801	NA	NA	NA
chr12	57050384	57050639	256	12	0.462126	0.726595	-0.264469	-59.9949	Intergenic	227842		CpG:_22	0	NA	NA	NA
chr4	103282001	103282136	136	12	0.612878	0.363076	0.249802	59.9556	intron (ENSSSCT00000007131, intron 8 of 8)	8603		CpG:_22	5589	ENSSSCG00000006511	RUSC1	NA
chr12	1747142	1747250	109	14	0.314696	0.562513	-0.247817	-59.9443	intron (ENSSSCT00000030018, intron 2 of 2)	22468	ENSSSCT00000030018	CpG:_174	1063	ENSSSCG00000025624	RPTOR	NA
chr10	51458626	51458706	81	7	0.0649879	0.202866	-0.137878	-59.9067	intron (ENSSSCT00000024077, intron 1 of 2)	458	ENSSSCT00000024077	CpG:_58	0	ENSSSCG00000027110	RPP38	ribonucleases P/MRP protein subunit RPP38
chr13	205237920	205238017	98	12	0.801454	0.60307	0.198384	59.8823	intron (ENSSSCT00000031132, intron 10 of 19)	-19326	ENSSSCT00000025130	CpG:_24	-63183	ENSSSCG00000012034	TIAM1	T-lymphoma invasion and metastasis-inducing protein 1
chr8	19717343	19717465	123	13	0.689627	0.883556	-0.193929	-59.8817	Intergenic	-4920		CpG:_82	10906	NA	NA	NA
chr15	144909831	144910025	195	14	0.530488	0.849543	-0.319055	-59.8299	promoter-TSS (ENSSSCT00000017706)	-601	ENSSSCT00000017706	CpG:_109	-138801	ENSSSCG00000016261	SP110	NA
chr1	231120686	231120812	127	13	0.641623	0.89268	-0.251057	-59.7873	Intergenic	-47554		CpG:_66	-59608	NA	NA	NA
chr3	15020169	15020437	269	12	0.643905	0.890045	-0.246139	-59.7623	Intergenic	164648	ENSSSCT00000008472	CpG:_23	-67818	NA	NA	NA
chr9	22261991	22262248	258	12	0.55852	0.816917	-0.258397	-59.7496	Intergenic	72651	ENSSSCT00000016270	CpG:_35	97587	NA	NA	NA
chr16	23942910	23943022	113	7	0.22654	0.77447	-0.547931	-59.7372	intron (ENSSSCT00000018344, intron 7 of 13)	181765	ENSSSCT00000018344	CpG:_33	-190770	ENSSSCG00000016846	WDR70	NA
chr11	3980093	3980317	225	13	0.567692	0.3508	0.216892	59.6796	Intergenic	91197	ENSSSCT00000010190	CpG:_16	0	NA	NA	NA
chr7	122889282	122889579	298	11	0.416048	0.782219	-0.366171	-59.6167	Intergenic	-26512	ENSSSCT00000002757	CpG:_18	76895	NA	NA	NA
chr2	129903922	129903996	75	7	0.919794	0.490699	0.429095	59.6108	Intergenic	55001	ENSSSCT00000015547	CpG:_53	-207671	NA	NA	NA
chr11	70559297	70559426	130	10	0.575609	0.845009	-0.2694	-59.6006	Intergenic	-32054	ENSSSCT00000010415	CpG:_30	14769	NA	NA	NA
chr8	76072294	76072497	204	13	0.349526	0.596418	-0.246893	-59.59	exon (ENSSSCT00000009835, exon 3 of 12)	33485	ENSSSCT00000009835	CpG:_67	32951	ENSSSCG00000008980	SCARB2	lysosome membrane protein 2
chr13	52658370	52658436	67	10	0.936323	0.754646	0.181677	59.5698	exon (ENSSSCT00000012584, exon 13 of 19)	112530	ENSSSCT00000012584	CpG:_17	0	ENSSSCG00000011499	LRIG1	NA
chr3	51925320	51925575	256	12	0.720937	0.939283	-0.218346	-59.5686	Intergenic	55053	ENSSSCT00000027534	CpG:_86	-1135	NA	NA	NA
chr12	51994686	51994822	137	9	0.785423	0.54434	0.241083	59.5549	Intergenic	-16036	ENSSSCT00000024123	CpG:_28	18372	NA	NA	NA
chr12	630829	630921	93	10	0.818266	0.650843	0.167423	59.5549	Intergenic	76313		CpG:_41	0	NA	NA	NA
chr3	88122234	88122314	81	14	0.118753	0.293322	-0.174569	-59.5049	promoter-TSS (ENSSSCT00000009192)	-38	ENSSSCT00000009192	CpG:_71	0	ENSSSCG00000008395	VRK2	NA
chr9	55449587	55449845	259	12	0.452146	0.172651	0.279495	59.4977	Intergenic	40494	ENSSSCT00000020746	CpG:_31	0	NA	NA	NA
chr16	3850155	3850378	224	11	0.721651	0.89354	-0.171889	-59.4976	TTS (ENSSSCT00000021238)	166	ENSSSCT00000021238	CpG:_233	-11942	ENSSSCG00000019643	U6	NA
chr18	53719244	53719374	131	9	0.294018	0.754185	-0.460166	-59.4015	intron (ENSSSCT00000018206, intron 3 of 31)	25020		CpG:_54	-2259	ENSSSCG00000016725	TNS3	NA
chr7	11491255	11491316	62	10	0.482164	0.700015	-0.217851	-59.4003	Intergenic	-327597	ENSSSCT00000001154	CpG:_22	95163	NA	NA	NA
chr14	80128465	80128669	205	13	0.605875	0.828936	-0.22306	-59.3982	intron (ENSSSCT00000011249, intron 2 of 5)	14620	ENSSSCT00000011249	CpG:_44	-14265	ENSSSCG00000010277	SLC29A3	NA
chr6	70433098	70433221	124	14	0.479084	0.10322	0.375863	59.3923	Intergenic	-79028	ENSSSCT00000003871	CpG:_46	0	NA	NA	NA
chr17	65083443	65083634	192	11	0.898473	0.650462	0.24801	59.3592	Intergenic	-11245	ENSSSCT00000008222	CpG:_17	-1001	NA	NA	NA
chr6	3151248	3151320	73	12	0.522233	0.686106	-0.163873	-59.3047	Intergenic	308529	ENSSSCT00000029520	CpG:_36	0	NA	NA	NA
chr9	54891098	54891427	330	12	0.571539	0.274672	0.296867	59.2748	Intergenic	-84727	ENSSSCT00000016502	CpG:_115	84688	NA	NA	NA
chrX	10526059	10526263	205	15	0.104216	0.374632	-0.270416	-59.2556	Intergenic	16372	ENSSSCT00000013255	CpG:_16	0	NA	NA	NA
chr12	8973418	8973731	314	10	0.816161	0.412786	0.403376	59.2553	Intergenic	59636	ENSSSCT00000018780	CpG:_304	56084	NA	NA	NA
chr4	134661396	134661723	328	14	0.693525	0.422006	0.271519	59.2493	Intergenic	-69786	ENSSSCT00000007543	CpG:_16	-15269	NA	NA	NA
chr12	8403357	8403469	113	16	0.832654	0.654977	0.177677	59.2406	intron (ENSSSCT00000018779, intron 6 of 6)	-31171	ENSSSCT00000019829	CpG:_17	78149	ENSSSCG00000017250	SLC39A11	NA
chr1	3335319	3335475	157	15	0.750513	0.540846	0.209667	59.216	Intergenic	45646		CpG:_25	4333	NA	NA	NA
chr9	10786709	10786920	212	15	0.51187	0.254581	0.257288	59.1888	Intergenic	13467	ENSSSCT00000020422	CpG:_20	-34777	NA	NA	NA
chr15	148560310	148560436	127	13	0.281779	0.551775	-0.269996	-59.1811	Intergenic	-2611	ENSSSCT00000034413	CpG:_60	-2189	NA	NA	NA
chr5	105999469	105999532	64	11	0.529223	0.734754	-0.205532	-59.1678	intron (ENSSSCT00000001032, intron 3 of 57)	4080	ENSSSCT00000001032	CpG:_18	-57235	ENSSSCG00000000943	OTOGL	NA
chr4	133670011	133670099	89	14	0.491227	0.730191	-0.238964	-59.1501	Intergenic	52146	ENSSSCT00000021952	CpG:_18	199922	NA	NA	NA
chr8	34048710	34048789	80	11	0.345104	0.10162	0.243484	59.1266	exon (ENSSSCT00000009626, exon 1 of 26)	293	ENSSSCT00000009626	CpG:_146	0	ENSSSCG00000008799	NA	NA
chr8	40421055	40421155	101	13	0.328068	0.12461	0.203459	59.0769	intron (ENSSSCT00000009654, intron 1 of 3)	1001	ENSSSCT00000009655	CpG:_138	0	ENSSSCG00000008824	ZAR1	NA
chr7	131363448	131363572	125	14	0.130136	0.378917	-0.248781	-59.0374	Intergenic	-4049	ENSSSCT00000002835	CpG:_48	0	NA	NA	NA
chr6	42634656	42634763	108	11	0.620486	0.788018	-0.167532	-59.035	intron (ENSSSCT00000030231, intron 4 of 5)	9709	ENSSSCT00000030231	CpG:_32	-2437	ENSSSCG00000023220	NA	NA
chr1	164781037	164781147	111	9	0.326313	0.110109	0.216204	59.0006	Intergenic	-1959		CpG:_103	0	NA	NA	NA
chr2	80350289	80350351	63	10	0.222268	0.0765077	0.145761	58.9972	intron (ENSSSCT00000015312, intron 2 of 15)	493	ENSSSCT00000015312	CpG:_75	0	ENSSSCG00000014017	MGAT4B	alpha-1,3-mannosylglycoprotein beta-1,4-N-acetylglucosaminyltransferase A/B
chr8	92944142	92944241	100	12	0.577498	0.789638	-0.21214	-58.9955	Intergenic	-65483		CpG:_19	-20027	NA	NA	NA
chr4	1389087	1389153	67	10	0.533772	0.767344	-0.233571	-58.973	Intergenic	29308	ENSSSCT00000029847	CpG:_95	63	NA	NA	NA
chr14	135721383	135721612	230	13	0.641063	0.892632	-0.251568	-58.9662	intron (ENSSSCT00000011648, intron 3 of 15)	10636	ENSSSCT00000011648	CpG:_73	-20080	ENSSSCG00000010649	VWA2	NA
chr3	31818195	31818483	289	10	0.815482	0.469433	0.346049	58.951	Intergenic	-204174	ENSSSCT00000008640	CpG:_28	-16740	NA	NA	NA
chr10	74494635	74494744	110	14	0.670748	0.884889	-0.214141	-58.9462	Intergenic	-599207		CpG:_36	396	NA	NA	NA
chr3	23701076	23701237	162	11	0.667965	0.427907	0.240058	58.9295	intron (ENSSSCT00000008587, intron 1 of 1)	-83577	ENSSSCT00000031593	CpG:_45	-257	ENSSSCG00000007837	HS3ST2	[heparan sulfate]-glucosamine 3-sulfotransferase 2
chr2	58941383	58941480	98	13	0.762332	0.960359	-0.198027	-58.8566	Intergenic	-16166	ENSSSCT00000015199	CpG:_105	-18483	NA	NA	NA
chr3	142341615	142341753	139	11	0.474404	0.673737	-0.199334	-58.8231	Intergenic	-41726		CpG:_19	301	NA	NA	NA
chr1	305593909	305594066	158	10	0.481967	0.717625	-0.235658	-58.8164	intron (ENSSSCT00000006289, intron 1 of 25)	39157	ENSSSCT00000006289	CpG:_30	-2228	ENSSSCG00000005719	RAPGEF1	NA
chr14	134755662	134755884	223	15	0.78673	0.609125	0.177606	58.8154	intron (ENSSSCT00000011635, intron 4 of 13)	123824	ENSSSCT00000024032	CpG:_26	-4925	ENSSSCG00000010638	TCF7L2	NA
chr17	39425237	39425399	163	19	0.821578	0.625391	0.196187	58.8123	intron (ENSSSCT00000007882, intron 1 of 12)	11477	ENSSSCT00000007882	CpG:_35	-11125	ENSSSCG00000007203	NA	casein kinase II subunit alpha
chr14	148044328	148044403	76	11	0.677609	0.461763	0.215846	58.8111	intron (ENSSSCT00000011760, intron 2 of 4)	5757	ENSSSCT00000011760	CpG:_34	44616	ENSSSCG00000010748	NA	NA
chr15	144178339	144178481	143	17	0.600511	0.781207	-0.180695	-58.8087	Intergenic	409790	ENSSSCT00000017703	CpG:_56	194290	NA	NA	NA
chr3	33693908	33694117	210	15	0.717674	0.458449	0.259224	58.8017	Intergenic	-79410		CpG:_18	-138521	NA	NA	NA
chr3	82960608	82960847	240	18	0.579008	0.367437	0.211571	58.7842	Intergenic	5808	ENSSSCT00000009166	CpG:_106	0	NA	NA	NA
chr17	32910837	32910907	71	11	0.225643	0.0719432	0.1537	58.7628	Intergenic	-17258	ENSSSCT00000007780	CpG:_128	0	NA	NA	NA
chr15	129678270	129678462	193	11	0.379969	0.668732	-0.288763	-58.735	promoter-TSS (ENSSSCT00000017605)	-370	ENSSSCT00000017605	CpG:_62	0	ENSSSCG00000016170	BARD1	NA
chr14	151313085	151313197	113	11	0.333031	0.49018	-0.157149	-58.7335	Intergenic	123916	ENSSSCT00000011771	CpG:_33	0	NA	NA	NA
chr1	307062954	307063458	505	15	0.397252	0.630799	-0.233546	-58.7244	Intergenic	-14000	ENSSSCT00000025107	CpG:_27	-2505	NA	NA	NA
chr6	3776565	3776642	78	11	0.759292	0.904785	-0.145493	-58.7172	Intergenic	-116800	ENSSSCT00000027946	CpG:_27	1237	NA	NA	NA
chr13	89996214	89996492	279	12	0.761316	0.527147	0.234168	58.7118	Intergenic	-34201	ENSSSCT00000025924	CpG:_94	-8558	NA	NA	NA
chr15	57764761	57765109	349	11	0.62781	0.913403	-0.285592	-58.6719	Intergenic	-203270	ENSSSCT00000017238	CpG:_71	195073	NA	NA	NA
chr9	148532605	148532851	247	13	0.456592	0.697108	-0.240516	-58.6143	Intergenic	-19710	ENSSSCT00000020629	CpG:_118	-3725	NA	NA	NA
chr1	307993554	307993830	277	11	0.784891	0.461586	0.323305	58.6142	Intergenic	-70471	ENSSSCT00000006323	CpG:_20	0	NA	NA	NA
chr18	17833068	17833187	120	12	0.367548	0.554866	-0.187318	-58.6082	Intergenic	-698058		CpG:_44	-131189	NA	NA	NA
chr3	37297973	37298211	239	11	0.360381	0.554142	-0.193761	-58.5904	Intergenic	236565		CpG:_91	-70161	NA	NA	NA
chr4	120007305	120007486	182	15	0.639697	0.409632	0.230065	58.5715	Intergenic	7429	ENSSSCT00000007451	CpG:_21	-6541	NA	NA	NA
chr5	57028234	57028608	375	12	0.380768	0.671642	-0.290874	-58.5523	Intergenic	-41387	ENSSSCT00000000632	CpG:_126	-40706	NA	NA	NA
chr9	51452322	51452441	120	13	0.605785	0.0986291	0.507156	58.5511	5' UTR (ENSSSCT00000016481, exon 1 of 16)	314	ENSSSCT00000016481	CpG:_24	-133	ENSSSCG00000015115	CBL	E3 ubiquitin-protein ligase CBL
chr11	76610546	76610716	171	11	0.482755	0.263514	0.219241	58.5303	Intergenic	-60724	ENSSSCT00000010441	CpG:_56	32	NA	NA	NA
chr14	150849288	150849387	100	9	0.449501	0.645708	-0.196207	-58.5128	intron (ENSSSCT00000011768, intron 3 of 4)	203618	ENSSSCT00000011769	CpG:_34	1427	ENSSSCG00000010756	MGMT	NA
chr1	11410598	11410924	327	11	0.875257	0.633252	0.242005	58.5125	Intergenic	39588	ENSSSCT00000021665	CpG:_40	37720	NA	NA	NA
chr6	4608054	4608226	173	9	0.55239	0.917746	-0.365355	-58.5003	Intergenic	-20007		CpG:_57	4813	NA	NA	NA
chr10	58231157	58231421	265	11	0.0809254	0.254877	-0.173952	-58.4845	Intergenic	-4664	ENSSSCT00000012127	CpG:_105	0	NA	NA	NA
chr1	74953070	74953419	350	13	0.894996	0.605921	0.289074	58.4798	Intergenic	-4680	ENSSSCT00000004805	CpG:_102	33772	NA	NA	NA
chr10	69481503	69481804	302	14	0.308697	0.51898	-0.210282	-58.474	Intergenic	119694	ENSSSCT00000012175	CpG:_19	81693	NA	NA	NA
chr7	91517395	91517707	313	12	0.540314	0.890406	-0.350092	-58.4279	Intergenic	-297482	ENSSSCT00000002525	CpG:_77	297300	NA	NA	NA
chr11	25123123	25123241	119	10	0.444725	0.811752	-0.367027	-58.4167	intron (ENSSSCT00000010336, intron 4 of 4)	31687	ENSSSCT00000010336	CpG:_108	30641	ENSSSCG00000009429	TNFSF11	tumor necrosis factor ligand superfamily member 11
chr1	34474302	34474373	72	13	0.155512	0.458376	-0.302864	-58.375	TTS (ENSSSCT00000004617)	-6911	ENSSSCT00000004618	CpG:_36	-20931	ENSSSCG00000004178	SLC18B1	NA
chr6	111864750	111864899	150	14	0.74669	0.498483	0.248208	58.3579	intron (ENSSSCT00000032735, intron 2 of 14)	-60682	ENSSSCT00000004144	CpG:_52	255	ENSSSCG00000003743	GALNT1	polypeptide N-acetylgalactosaminyltransferase
chr4	83968132	83968197	66	10	0.0602046	0.38236	-0.322156	-58.3444	promoter-TSS (ENSSSCT00000006855)	-51	ENSSSCT00000006855	CpG:_246	0	ENSSSCG00000006256	SOX17	transcription factor SOX17 (SOX group F)
chr18	42777404	42777471	68	7	0.720509	0.850033	-0.129523	-58.341	intron (ENSSSCT00000018143, intron 6 of 8)	11764	ENSSSCT00000021634	CpG:_141	-144095	ENSSSCG00000016664	NPSR1	NA
chr4	1346387	1346592	206	12	0.829578	0.576889	0.252689	58.3341	Intergenic	-13218	ENSSSCT00000007626	CpG:_21	-5361	NA	NA	NA
chr16	81539192	81539299	108	14	0.626452	0.853354	-0.226902	-58.3294	Intergenic	59080	ENSSSCT00000018620	CpG:_42	9532	NA	NA	NA
chr7	68411048	68411156	109	12	0.104816	0.270996	-0.16618	-58.3212	Intergenic	14281	ENSSSCT00000002177	CpG:_172	0	NA	NA	NA
chr6	148087019	148087352	334	11	0.48323	0.833009	-0.349779	-58.3124	intron (ENSSSCT00000004282, intron 29 of 36)	47939		CpG:_67	-84493	ENSSSCG00000003870	NRD1	NA
chr13	28774427	28774548	122	7	0.390438	0.177875	0.212562	58.2615	promoter-TSS (ENSSSCT00000012352)	-524		CpG:_66	-91	ENSSSCG00000011282	SEC22C	NA
chr5	104007103	104007168	66	7	0.710601	0.847805	-0.137204	-58.2534	Intergenic	-3999		CpG:_150	-3380	NA	NA	NA
chr6	151501788	151501911	124	13	0.491516	0.688056	-0.196541	-58.2272	Intergenic	181485	ENSSSCT00000004296	CpG:_22	0	NA	NA	NA
chr3	102535519	102535779	261	9	0.151928	0.719299	-0.567371	-58.2123	Intergenic	16224	ENSSSCT00000021973	CpG:_80	-63336	NA	NA	NA
chr11	11870888	11871156	269	10	0.665913	0.885236	-0.219323	-58.1872	TTS (ENSSSCT00000024366)	-13382		CpG:_36	-13285	ENSSSCG00000030111	NA	NA
chr4	139819263	139819581	319	9	0.671388	0.93364	-0.262252	-58.1626	intron (ENSSSCT00000007588, intron 15 of 20)	66369		CpG:_16	-11883	ENSSSCG00000006927	PKN2	protein kinase N
chr13	33914999	33915207	209	12	0.456143	0.706251	-0.250109	-58.1304	intron (ENSSSCT00000012420, intron 5 of 7)	-9755	ENSSSCT00000012421	CpG:_44	-9397	ENSSSCG00000011343	MAP4	NA
chr6	35757604	35757752	149	9	0.399001	0.601374	-0.202373	-58.107	Intergenic	-223791		CpG:_63	0	NA	NA	NA
chr6	119906035	119906199	165	16	0.0699513	0.249659	-0.179707	-58.0222	Intergenic	99372		CpG:_84	0	NA	NA	NA
chr11	78679595	78679816	222	11	0.896933	0.694421	0.202512	58.022	Intergenic	-50529		CpG:_41	-132571	NA	NA	NA
chr13	216114495	216114609	115	10	0.5559	0.722384	-0.166484	-57.997	TTS (ENSSSCT00000022288)	-20637		CpG:_29	9494	ENSSSCG00000022568	NA	NA
chr3	8469701	8469754	54	9	0.0719873	0.231509	-0.159522	-57.9882	Intergenic	-22258	ENSSSCT00000008420	CpG:_136	0	NA	NA	NA
chr13	184282856	184283044	189	14	0.685213	0.358241	0.326971	57.9736	Intergenic	-50674		CpG:_74	-405105	NA	NA	NA
chr2	156391940	156392046	107	15	0.719675	0.882503	-0.162828	-57.9698	intron (ENSSSCT00000015769, intron 13 of 21)	33689	ENSSSCT00000015769	CpG:_279	126	ENSSSCG00000014427	FBXO38	NA
chr1	2696182	2696262	81	11	0.815908	0.65647	0.159438	57.9643	intron (ENSSSCT00000004441, intron 7 of 15)	20447	ENSSSCT00000004441	CpG:_27	-488	ENSSSCG00000004016	KIF25	NA
chr7	122157406	122157687	282	10	0.571925	0.810696	-0.238771	-57.9507	Intergenic	-5915	ENSSSCT00000002741	CpG:_59	5728	NA	NA	NA
chr11	15305589	15305732	144	13	0.412481	0.609129	-0.196648	-57.877	Intergenic	244575	ENSSSCT00000035744	CpG:_27	0	NA	NA	NA
chr17	47461637	47462072	436	13	0.419686	0.683967	-0.264281	-57.8727	intron (ENSSSCT00000008042, intron 6 of 10)	84856	ENSSSCT00000008044	CpG:_16	-6995	ENSSSCG00000007350	PPP1R16B	NA
chrX	37206457	37206609	153	14	0.605755	0.368919	0.236837	57.86	promoter-TSS (ENSSSCT00000013373)	-594	ENSSSCT00000013373	CpG:_74	-147	ENSSSCG00000012227	NA	NA
chr5	6279323	6279377	55	9	0.0663258	0.241399	-0.175073	-57.8381	Intergenic	18037	ENSSSCT00000029148	CpG:_156	0	NA	NA	NA
chrX	39915778	39915879	102	11	0.616944	0.11505	0.501894	57.8215	promoter-TSS (ENSSSCT00000035677)	-591	ENSSSCT00000034818	CpG:_226	0	ENSSSCG00000012241	BCOR	NA
chrX	18898127	18898253	127	16	0.0982419	0.314779	-0.216537	-57.8192	promoter-TSS (ENSSSCT00000033220)	17	ENSSSCT00000033220	CpG:_177	0	ENSSSCG00000031066	CH242-6J13.1	NA
chr14	42188140	42188268	129	15	0.300578	0.0939041	0.206674	57.8076	promoter-TSS (ENSSSCT00000010838)	-618		CpG:_33	-601	ENSSSCG00000009888	ERP29	endoplasmic reticulum protein 29
chr7	45584930	45585263	334	7	0.261685	0.926406	-0.664721	-57.806	Intergenic	278911	ENSSSCT00000001908	CpG:_17	-69458	NA	NA	NA
chr6	40195261	40195367	107	12	0.590197	0.0530657	0.537131	57.7947	exon (ENSSSCT00000003187, exon 4 of 10)	822	ENSSSCT00000003187	CpG:_67	0	ENSSSCG00000002885	USF2	NA
chr6	66578081	66578189	109	14	0.746313	0.537528	0.208785	57.7209	intron (ENSSSCT00000003816, intron 54 of 65)	20358	ENSSSCT00000026650	CpG:_29	106	ENSSSCG00000003438	VPS13D	NA
chr3	125215939	125216979	1041	13	0.626221	0.927646	-0.301425	-57.6755	Intergenic	-11592		CpG:_37	10711	NA	NA	NA
chr7	35879226	35879296	71	10	0.232247	0.0839369	0.14831	57.6733	intron (ENSSSCT00000001711, intron 2 of 22)	-71494		CpG:_103	0	ENSSSCG00000001536	SCUBE3	NA
chr14	28490958	28491254	297	10	0.393113	0.762306	-0.369193	-57.6729	Intergenic	-200783	ENSSSCT00000010692	CpG:_60	197224	NA	NA	NA
chr15	7981902	7982014	113	13	0.348528	0.186802	0.161726	57.6458	Intergenic	-1449	ENSSSCT00000027524	CpG:_33	53980	NA	NA	NA
chr12	12422750	12422888	139	14	0.501565	0.715862	-0.214297	-57.6417	intron (ENSSSCT00000018792, intron 2 of 3)	20224	ENSSSCT00000018792	CpG:_93	19815	ENSSSCG00000017263	GNA13	guanine nucleotide-binding protein subunit alpha-13
chr12	49052979	49053073	95	11	0.340754	0.0922491	0.248505	57.6347	Intergenic	-6461	ENSSSCT00000019376	CpG:_131	0	NA	NA	NA
chr12	61541228	61541329	102	14	0.588784	0.79789	-0.209105	-57.6155	Intergenic	-35853	ENSSSCT00000024084	CpG:_32	33072	NA	NA	NA
chr17	55887547	55887797	251	13	0.553139	0.824381	-0.271243	-57.5972	Intergenic	-13010	ENSSSCT00000008162	CpG:_28	3434	NA	NA	NA
chr12	18661639	18661773	135	16	0.368202	0.169101	0.199101	57.5547	TTS (ENSSSCT00000018877)	6696	ENSSSCT00000018877	CpG:_68	0	ENSSSCG00000017341	C1QL1	NA
chr14	148636062	148636182	121	11	0.732387	0.896322	-0.163935	-57.5481	Intergenic	18443		CpG:_201	16699	NA	NA	NA
chr14	152352162	152352396	235	17	0.748251	0.511741	0.23651	57.519	intron (ENSSSCT00000011773, intron 8 of 9)	6644	ENSSSCT00000011773	CpG:_27	0	ENSSSCG00000010761	STK32C	NA
chr1	307509518	307509779	262	12	0.60611	0.840224	-0.234114	-57.5179	Intergenic	-2218	ENSSSCT00000006321	CpG:_45	-1703	NA	NA	NA
chr15	41128225	41128347	123	12	0.659397	0.89154	-0.232143	-57.5134	Intergenic	-484541		CpG:_57	23321	NA	NA	NA
chr4	101758523	101758602	80	7	0.437795	0.767289	-0.329494	-57.5064	intron (ENSSSCT00000007080, intron 12 of 23)	-10688	ENSSSCT00000007079	CpG:_106	258	ENSSSCG00000006463	PEAR1	NA
chr6	51375924	51376059	136	15	0.115917	0.481635	-0.365718	-57.5003	intron (ENSSSCT00000003571, intron 14 of 23)	19735	ENSSSCT00000003571	CpG:_99	0	ENSSSCG00000003215	SHANK1	SH3 and multiple ankyrin repeat domains protein
chr3	77878773	77879060	288	11	0.61547	0.883302	-0.267832	-57.4863	Intergenic	-130830	ENSSSCT00000021015	CpG:_27	-262007	NA	NA	NA
chr2	4399933	4400119	187	12	0.399024	0.649377	-0.250353	-57.4594	exon (ENSSSCT00000029033, exon 4 of 8)	14257	ENSSSCT00000029033	CpG:_95	-13572	ENSSSCG00000024837	SYT12	NA
chr3	43983087	43983189	103	14	0.682512	0.859855	-0.177343	-57.4262	exon (ENSSSCT00000025932, exon 2 of 7)	1908	ENSSSCT00000008850	CpG:_61	12778	ENSSSCG00000008077	C9orf89	NA
chr4	123269143	123269275	133	13	0.610028	0.835778	-0.22575	-57.3585	Intergenic	-58962		CpG:_28	108877	NA	NA	NA
chr3	54577911	54577976	66	11	0.178237	0.360261	-0.182024	-57.3583	Intergenic	-59794	ENSSSCT00000008936	CpG:_39	116489	NA	NA	NA
chr2	3373856	3373969	114	11	0.853755	0.399912	0.453842	57.3538	Intergenic	-42633	ENSSSCT00000014091	CpG:_40	0	NA	NA	NA
chr3	126474013	126474293	281	12	0.47989	0.674071	-0.194181	-57.3414	Intergenic	171210	ENSSSCT00000009416	CpG:_73	-153258	NA	NA	NA
chr5	86497449	86497522	74	12	0.605785	0.0968705	0.508914	57.3209	promoter-TSS (ENSSSCT00000000943)	-245		CpG:_59	0	ENSSSCG00000000864	CHPT1	NA
chr3	133940721	133940952	232	10	0.279823	0.625989	-0.346166	-57.3068	Intergenic	-10120		CpG:_19	3871	NA	NA	NA
chr1	131981459	131981696	238	11	0.0759481	0.228416	-0.152468	-57.3045	promoter-TSS (ENSSSCT00000005097)	-77	ENSSSCT00000005097	CpG:_122	0	ENSSSCG00000004616	ONECUT1	one cut domain, family member 1, hepatocyte nuclear factor 6
chr1	146136407	146136505	99	13	0.300105	0.0496998	0.250406	57.292	Intergenic	5211	ENSSSCT00000024985	CpG:_30	0	NA	NA	NA
chr7	132094179	132094402	224	13	0.572053	0.816543	-0.24449	-57.2795	promoter-TSS (ENSSSCT00000024352)	-931	ENSSSCT00000024352	CpG:_256	2371	ENSSSCG00000022716	NA	NA
chr2	81839354	81839637	284	14	0.271792	0.527993	-0.256201	-57.2724	promoter-TSS (ENSSSCT00000015328)	-497	ENSSSCT00000015328	CpG:_39	0	ENSSSCG00000014032	NHP2	NA
chr11	86389578	86389742	165	12	0.322361	0.534942	-0.212581	-57.2538	intron (ENSSSCT00000029275, intron 4 of 6)	12359	ENSSSCT00000028220	CpG:_88	1678	ENSSSCG00000024103	ADPRHL1	NA
chr1	3614513	3614628	116	11	0.867168	0.699511	0.167657	57.2417	intron (ENSSSCT00000004447, intron 10 of 20)	39401	ENSSSCT00000004447	CpG:_18	-768	ENSSSCG00000004022	RPS6KA2	p90 ribosomal S6 kinase
chr12	7722055	7722181	127	12	0.63511	0.321108	0.314002	57.2354	Intergenic	-23993		CpG:_21	0	NA	NA	NA
chr17	58881055	58881124	70	7	0.717461	0.857624	-0.140163	-57.2345	intron (ENSSSCT00000008182, intron 1 of 2)	3795	ENSSSCT00000008182	CpG:_132	3199	ENSSSCG00000007476	KCNG1	NA
chr3	28069887	28069979	93	10	0.589069	0.240831	0.348237	57.2088	Intergenic	-158206	ENSSSCT00000008627	CpG:_20	54255	NA	NA	NA
chr5	11448607	11448720	114	18	0.550594	0.787999	-0.237405	-57.193	Intergenic	-32575	ENSSSCT00000020210	CpG:_19	0	NA	NA	NA
chr4	108769638	108769699	62	10	0.894865	0.743335	0.15153	57.174	intron (ENSSSCT00000036053, intron 1 of 5)	-3913	ENSSSCT00000007316	CpG:_31	-10366	ENSSSCG00000006678	FCGR1A	high affinity immunoglobulin gamma Fc receptor I
chr6	135451544	135451766	223	10	0.66502	0.927482	-0.262462	-57.1676	intron (ENSSSCT00000004213, intron 2 of 18)	-64148	ENSSSCT00000004212	CpG:_61	51014	ENSSSCG00000003807	DNAJC6	DnaJ homolog subfamily C member 6
chr1	305381580	305381867	288	13	0.529212	0.265945	0.263267	57.1521	intron (ENSSSCT00000006285, intron 2 of 30)	4478		CpG:_16	-2513	ENSSSCG00000005715	NA	NA
chr1	314089976	314090186	211	11	0.692882	0.504157	0.188725	57.1141	Intergenic	6142		CpG:_473	0	NA	NA	NA
chrX	6509448	6509685	238	15	0.721818	0.482622	0.239196	57.1067	intron (ENSSSCT00000013237, intron 2 of 12)	4464	ENSSSCT00000034620	CpG:_57	-497	ENSSSCG00000012102	NA	transducin (beta)-like 1
chr12	27970917	27971024	108	12	0.923786	0.722166	0.20162	57.0921	Intergenic	-59835	ENSSSCT00000019155	CpG:_34	-99018	NA	NA	NA
chr1	184627526	184627658	133	16	0.0804875	0.314338	-0.233851	-57.0634	intron (ENSSSCT00000005475, intron 1 of 6)	2136	ENSSSCT00000005475	CpG:_317	0	ENSSSCG00000004963	NA	NA
chr14	62329161	62329270	110	7	0.38981	0.626316	-0.236507	-57.0599	Intergenic	-50159	ENSSSCT00000021905	CpG:_104	-15883	NA	NA	NA
chr13	216945919	216946071	153	12	0.372969	0.539063	-0.166094	-57.024	Intergenic	26699	ENSSSCT00000025442	CpG:_23	0	NA	NA	NA
chr13	35511045	35511274	230	11	0.744484	0.506632	0.237853	57.0214	TTS (ENSSSCT00000036320)	1382	ENSSSCT00000012470	CpG:_75	-1071	ENSSSCG00000011393	UBA7	ubiquitin-activating enzyme E1-like
chr1	284201796	284201867	72	12	0.112655	0.36121	-0.248555	-56.9999	intron (ENSSSCT00000028959, intron 1 of 4)	1599	ENSSSCT00000028959	CpG:_56	0	ENSSSCG00000026194	INIP	NA
chr15	150864904	150865044	141	8	0.438123	0.635978	-0.197855	-56.935	Intergenic	7662	ENSSSCT00000017775	CpG:_33	51	NA	NA	NA
chr2	26767036	26767169	134	16	0.330908	0.11269	0.218218	56.9244	promoter-TSS (ENSSSCT00000033272)	-25	ENSSSCT00000033272	CpG:_56	0	ENSSSCG00000013291	TRAF6	TNF receptor-associated factor 6
chr15	151203632	151203694	63	14	0.558351	0.761807	-0.203455	-56.9136	Intergenic	-65984	ENSSSCT00000017776	CpG:_64	65618	NA	NA	NA
chr9	64716088	64716192	105	9	0.7222	0.472469	0.24973	56.894	Intergenic	-503607	ENSSSCT00000016622	CpG:_24	-5044	NA	NA	NA
chr1	303347047	303347306	260	13	0.755507	0.417551	0.337956	56.8412	intron (ENSSSCT00000025290, intron 1 of 11)	1296	ENSSSCT00000006231	CpG:_77	602	ENSSSCG00000005668	SH3GLB2	endophilin-B
chr9	49370964	49371289	326	14	0.710607	0.499663	0.210943	56.835	exon (ENSSSCT00000025641, exon 3 of 25)	33188		CpG:_51	-81793	ENSSSCG00000015071	SIK3	NA
chr9	9444523	9444851	329	14	0.159223	0.42069	-0.261467	-56.8227	Intergenic	44072	ENSSSCT00000027793	CpG:_44	3407	NA	NA	NA
chr9	137538153	137538618	466	12	0.880095	0.556725	0.32337	56.7968	intron (ENSSSCT00000030440, intron 7 of 12)	72876	ENSSSCT00000030440	CpG:_21	-55151	ENSSSCG00000030217	COLGALT2	collagen beta-1,O-galactosyltransferase
chr3	15468764	15468872	109	10	0.757631	0.894635	-0.137004	-56.794	Intergenic	69708	ENSSSCT00000008473	CpG:_18	30437	NA	NA	NA
chr9	9525475	9525587	113	9	0.938196	0.716346	0.22185	56.7904	Intergenic	-19240	ENSSSCT00000025621	CpG:_29	-19151	NA	NA	NA
chr6	151058931	151059123	193	12	0.541093	0.796683	-0.25559	-56.7801	Intergenic	-44526	ENSSSCT00000004294	CpG:_19	-44079	NA	NA	NA
chr3	32874142	32874264	123	12	0.692764	0.880865	-0.188101	-56.7497	Intergenic	-7613	ENSSSCT00000021021	CpG:_16	3177	NA	NA	NA
chr6	36639102	36639236	135	12	0.384586	0.648648	-0.264062	-56.7464	Intergenic	152001	ENSSSCT00000028743	CpG:_127	149301	NA	NA	NA
chr14	116771517	116771681	165	10	0.353136	0.53314	-0.180003	-56.7375	Intergenic	83508	ENSSSCT00000011483	CpG:_59	-107	NA	NA	NA
chr3	29867866	29867946	81	13	0.587153	0.787712	-0.200559	-56.6686	intron (ENSSSCT00000008633, intron 11 of 11)	108411	ENSSSCT00000020736	CpG:_24	8486	ENSSSCG00000007878	PARN	NA
chr6	59558118	59558364	247	11	0.489786	0.760978	-0.271192	-56.6632	promoter-TSS (ENSSSCT00000025435)	38	ENSSSCT00000025435	CpG:_37	0	ENSSSCG00000021490	PRDM16	NA
chr14	77782452	77782541	90	9	0.680136	0.895179	-0.215043	-56.6507	Intergenic	-45294	ENSSSCT00000011209	CpG:_58	-53490	NA	NA	NA
chr18	1251936	1252064	129	13	0.187126	0.392496	-0.20537	-56.64	Intergenic	62355	ENSSSCT00000029209	CpG:_44	0	NA	NA	NA
chrX	3754745	3754905	161	14	0.706892	0.890502	-0.18361	-56.6114	Intergenic	298622	ENSSSCT00000031077	CpG:_37	9664	NA	NA	NA
chr8	87179662	87179896	235	10	0.439948	0.751349	-0.311401	-56.5893	Intergenic	21809		CpG:_35	6341	NA	NA	NA
chr1	301644546	301644959	414	12	0.268513	0.624998	-0.356485	-56.5753	intron (ENSSSCT00000006165, intron 10 of 13)	-56442	ENSSSCT00000006168	CpG:_43	0	ENSSSCG00000005607	RALGPS1	NA
chr12	24289056	24289399	344	11	0.617945	0.284895	0.33305	56.5258	TTS (ENSSSCT00000020507)	396	ENSSSCT00000020507	CpG:_58	185	ENSSSCG00000018912	ssc-mir-152	microRNA 152
chr1	278818802	278819020	219	13	0.524303	0.774168	-0.249865	-56.489	Intergenic	-82562	ENSSSCT00000005980	CpG:_110	82309	NA	NA	NA
chr7	2300272	2300411	140	14	0.709569	0.438379	0.27119	56.4698	intron (ENSSSCT00000029505, intron 1 of 4)	11502	ENSSSCT00000029505	CpG:_71	-746	ENSSSCG00000025582	PXDC1	NA
chr14	140454280	140454404	125	11	0.437691	0.732886	-0.295195	-56.4646	Intergenic	-38954	ENSSSCT00000011679	CpG:_134	38402	NA	NA	NA
chr10	63537890	63537949	60	12	0.101074	0.348071	-0.246996	-56.4607	Intergenic	-4972		CpG:_52	0	NA	NA	NA
chr5	95412276	95412398	123	13	0.688828	0.934565	-0.245737	-56.4454	Intergenic	93803		CpG:_156	-322556	NA	NA	NA
chr7	25422186	25422268	83	11	0.752723	0.606095	0.146629	56.4374	Intergenic	2321		CpG:_65	-76028	NA	NA	NA
chr3	141238198	141238284	87	13	0.79563	0.627956	0.167674	56.4354	Intergenic	-251349		CpG:_33	-760	NA	NA	NA
chr2	157924596	157924666	71	9	0.78072	0.918883	-0.138163	-56.4143	intron (ENSSSCT00000015788, intron 32 of 37)	-11369		CpG:_49	0	ENSSSCG00000014442	PDGFRB	NA
chr17	12402190	12402530	341	11	0.807949	0.383383	0.424566	56.4056	intron (ENSSSCT00000007691, intron 1 of 42)	16978		CpG:_106	15689	ENSSSCG00000007022	ANK1	ankyrin
chr1	304490565	304490992	428	12	0.435383	0.643001	-0.207618	-56.4054	intron (ENSSSCT00000006270, intron 11 of 14)	36649		CpG:_19	6526	ENSSSCG00000005701	ASS1	argininosuccinate synthase
chr12	33994709	33994944	236	11	0.764125	0.965918	-0.201793	-56.3703	TTS (ENSSSCT00000019179)	-25897	ENSSSCT00000019180	CpG:_43	43383	ENSSSCG00000017617	SCPEP1	NA
chr12	1521190	1521257	68	11	0.641276	0.822761	-0.181485	-56.2913	intron (ENSSSCT00000018662, intron 13 of 13)	14146	ENSSSCT00000026374	CpG:_24	-18309	ENSSSCG00000017142	BAIAP2	BAI1-associated protein 2
chr7	127975839	127976065	227	17	0.626658	0.856478	-0.22982	-56.2792	intron (ENSSSCT00000002786, intron 11 of 12)	-69581	ENSSSCT00000002787	CpG:_63	0	ENSSSCG00000002508	SETD3	NA
chr12	899549	899673	125	11	0.592274	0.754929	-0.162655	-56.2663	Intergenic	32515	ENSSSCT00000030531	CpG:_52	0	NA	NA	NA
chr6	42921334	42921444	111	13	0.810667	0.581524	0.229143	56.2426	intron (ENSSSCT00000003285, intron 82 of 104)	81149		CpG:_19	-7604	ENSSSCG00000002961	RYR1	ryanodine receptor 1
chr7	3153191	3153241	51	9	0.304186	0.081421	0.222765	56.2278	promoter-TSS (ENSSSCT00000001087)	-924	ENSSSCT00000001087	CpG:_307	0	ENSSSCG00000000997	PPP1R3G	NA
chr16	85758570	85758683	114	16	0.831073	0.644254	0.186819	56.1919	Intergenic	-39520		CpG:_96	0	NA	NA	NA
chr9	65145781	65145864	84	10	0.932335	0.622108	0.310228	56.1905	Intergenic	-73925	ENSSSCT00000016622	CpG:_39	-137881	NA	NA	NA
chr13	211304531	211304686	156	9	0.853424	0.646598	0.206826	56.1854	Intergenic	102257	ENSSSCT00000027066	CpG:_73	9186	NA	NA	NA
chr3	16924181	16924277	97	10	0.126313	0.346311	-0.219999	-56.1735	promoter-TSS (ENSSSCT00000008484)	-528		CpG:_90	0	ENSSSCG00000007739	GUSB	beta-glucuronidase
chr14	111918869	111919175	307	12	0.645888	0.920766	-0.274878	-56.1614	Intergenic	-102920	ENSSSCT00000011449	CpG:_40	21620	NA	NA	NA
chr7	1773368	1773423	56	8	0.759288	0.90763	-0.148342	-56.1364	Intergenic	16847	ENSSSCT00000001102	CpG:_36	1711	NA	NA	NA
chr17	32250243	32250309	67	12	0.637872	0.858431	-0.220558	-56.1157	intron (ENSSSCT00000007777, intron 1 of 1)	3652		CpG:_26	-55071	ENSSSCG00000007105	NA	NA
chr13	49379810	49379887	78	13	0.65732	0.812757	-0.155437	-56.0842	promoter-TSS (ENSSSCT00000023657)	85	ENSSSCT00000023657	CpG:_42	-166751	ENSSSCG00000027617	SYNPR	NA
chr1	162791168	162791338	171	12	0.697687	0.872238	-0.17455	-56.0801	Intergenic	202322	ENSSSCT00000026935	CpG:_141	201640	NA	NA	NA
chr9	14135674	14135915	242	11	0.406051	0.102442	0.303609	56.054	promoter-TSS (ENSSSCT00000016246)	-109		CpG:_21	0	ENSSSCG00000014891	GAB2	NA
chr2	31201240	31201327	88	9	0.798348	0.950794	-0.152446	-56.0225	TTS (ENSSSCT00000014544)	13352	ENSSSCT00000014544	CpG:_28	-6591	ENSSSCG00000013318	RCN1	NA
chr15	150850915	150851055	141	12	0.779023	0.587429	0.191593	56.0174	Intergenic	-6327		CpG:_21	-5479	NA	NA	NA
chr6	82746520	82746615	96	9	0.702807	0.897945	-0.195138	-56.0068	TTS (ENSSSCT00000033794)	1388	ENSSSCT00000032818	CpG:_35	-2970	ENSSSCG00000003617	TXLNA	NA
chr1	281809461	281809734	274	12	0.616031	0.857302	-0.241271	-56.0047	Intergenic	-107868		CpG:_68	20204	NA	NA	NA
chr17	54439879	54440138	260	10	0.759566	0.924799	-0.165233	-55.9845	Intergenic	8986	ENSSSCT00000022723	CpG:_112	-11134	NA	NA	NA
chr17	50760779	50760996	218	13	0.485291	0.739095	-0.253804	-55.975	Intergenic	-46853		CpG:_60	255972	NA	NA	NA
chr15	134006180	134006349	170	11	0.361405	0.663173	-0.301768	-55.9555	Intergenic	27684	ENSSSCT00000032179	CpG:_97	21689	NA	NA	NA
chr6	56748487	56748592	106	8	0.442378	0.734649	-0.292271	-55.9409	Intergenic	30303	ENSSSCT00000004406	CpG:_39	250	NA	NA	NA
chrX	9710459	9710629	171	8	0.348637	0.878346	-0.529709	-55.921	Intergenic	-50015	ENSSSCT00000021005	CpG:_27	10109	NA	NA	NA
chrX	512469	512643	175	13	0.50788	0.717968	-0.210088	-55.9031	Intergenic	-42082		CpG:_66	-4603	NA	NA	NA
chr2	18927927	18928122	196	10	0.237416	0.498581	-0.261165	-55.8975	3' UTR (ENSSSCT00000030582, exon 8 of 8)	1870	ENSSSCT00000014501	CpG:_178	11165	ENSSSCG00000013277	TP53I11	NA
chr3	118697305	118697412	108	11	0.572747	0.788235	-0.215488	-55.8819	exon (ENSSSCT00000027164, exon 11 of 15)	4615	ENSSSCT00000027164	CpG:_19	3469	ENSSSCG00000025363	SNX17	NA
chr13	215325447	215325595	149	11	0.84851	0.643376	0.205134	55.8378	Intergenic	-19537	ENSSSCT00000013216	CpG:_42	-27508	NA	NA	NA
chr18	2098136	2098348	213	12	0.767287	0.597485	0.169803	55.8314	Intergenic	155727		CpG:_36	-1255	NA	NA	NA
chr7	54366574	54366763	190	13	0.699095	0.915045	-0.215951	-55.8068	Intergenic	39468	ENSSSCT00000001993	CpG:_106	108626	NA	NA	NA
chr15	121102691	121102850	160	10	0.547329	0.774545	-0.227216	-55.7995	Intergenic	-18238	ENSSSCT00000017563	CpG:_116	8657	NA	NA	NA
chr6	67479236	67479455	220	13	0.420692	0.634101	-0.213409	-55.7805	Intergenic	29350	ENSSSCT00000025946	CpG:_51	-493	NA	NA	NA
chr14	121895376	121895427	52	10	0.264995	0.0491273	0.215867	55.7606	Intergenic	3880		CpG:_164	0	NA	NA	NA
chr9	113840605	113840726	122	7	0.922223	0.329741	0.592482	55.7546	intron (ENSSSCT00000016799, intron 1 of 5)	30786		CpG:_19	-11733	ENSSSCG00000022903	NA	N-acyl-phosphatidylethanolamine-hydrolysing phospholipase D
chrX	3462178	3462351	174	11	0.608654	0.874763	-0.266109	-55.7129	Intergenic	-229827	ENSSSCT00000013231	CpG:_39	-150697	NA	NA	NA
chr12	25866811	25866895	85	8	0.0638056	0.220421	-0.156616	-55.712	intron (ENSSSCT00000030769, intron 1 of 6)	486	ENSSSCT00000030769	CpG:_67	0	ENSSSCG00000023586	SPOP	NA
chr6	15060506	15060575	70	7	0.778017	0.909122	-0.131105	-55.7016	TTS (ENSSSCT00000003049)	99959	ENSSSCT00000003049	CpG:_25	35576	ENSSSCG00000002752	ZFHX3	AT-binding transcription factor 1
chr13	37652370	37652626	257	12	0.175617	0.427401	-0.251784	-55.7009	TTS (ENSSSCT00000012516)	5269	ENSSSCT00000012516	CpG:_35	-652	ENSSSCG00000011436	TLR9	toll-like receptor 9
chr4	1188066	1188167	102	11	0.673168	0.832453	-0.159286	-55.6956	intron (ENSSSCT00000025766, intron 6 of 8)	40672		CpG:_35	-1843	ENSSSCG00000027691	ZC3H3	NA
chr2	117935355	117935477	123	13	0.0786714	0.275224	-0.196553	-55.6685	exon (ENSSSCT00000015504, exon 1 of 7)	886	ENSSSCT00000015504	CpG:_184	0	ENSSSCG00000014190	NA	NA
chr2	5303432	5303614	183	6	0.318274	0.591579	-0.273304	-55.6142	Intergenic	-57207	ENSSSCT00000014161	CpG:_22	-3998	NA	NA	NA
chr10	16179942	16179997	56	10	0.28995	0.0807639	0.209186	55.5997	Intergenic	-101965	ENSSSCT00000023066	CpG:_96	0	NA	NA	NA
chr12	383691	383865	175	15	0.658849	0.902341	-0.243492	-55.5995	intron (ENSSSCT00000018654, intron 18 of 38)	-49704	ENSSSCT00000018653	CpG:_125	0	ENSSSCG00000017136	TBCD	NA
chr9	7017166	7017240	75	12	0.786774	0.951968	-0.165194	-55.5852	intron (ENSSSCT00000016143, intron 1 of 11)	38044		CpG:_25	-12653	ENSSSCG00000014792	STIM1	stromal interaction molecule 1
chr3	17956001	17956339	339	13	0.395136	0.181567	0.213569	55.5801	intron (ENSSSCT00000008521, intron 1 of 2)	175	ENSSSCT00000008521	CpG:_61	-2122	ENSSSCG00000007774	CTF1	cardiotrophin 1
chr1	12609084	12609322	239	12	0.364827	0.629382	-0.264555	-55.5636	Intergenic	-308664	ENSSSCT00000020610	CpG:_82	-69077	NA	NA	NA
chr8	34408894	34409142	249	9	0.441231	0.858545	-0.417314	-55.56	Intergenic	114347		CpG:_16	51388	NA	NA	NA
chr3	137652691	137652769	79	11	0.47794	0.116436	0.361504	55.5502	Intergenic	30827	ENSSSCT00000009461	CpG:_89	0	NA	NA	NA
chr12	21817273	21817453	181	5	0.248275	0.878188	-0.629913	-55.5205	Intergenic	-5520	ENSSSCT00000019010	CpG:_37	-5359	NA	NA	NA
chr12	8603069	8603381	313	12	0.524799	0.75671	-0.231912	-55.4896	Intergenic	-230983	ENSSSCT00000019829	CpG:_26	1123	NA	NA	NA
chr6	62386252	62386384	133	13	0.581717	0.127988	0.45373	55.4575	intron (ENSSSCT00000003749, intron 2 of 5)	1893	ENSSSCT00000003749	CpG:_53	0	ENSSSCG00000003378	THAP3	NA
chr1	6259547	6259640	94	12	0.797076	0.596137	0.200939	55.4304	Intergenic	227493	ENSSSCT00000004455	CpG:_18	-15735	NA	NA	NA
chr13	129966026	129966124	99	12	0.080281	0.288602	-0.208321	-55.4295	Intergenic	-115437	ENSSSCT00000012884	CpG:_43	0	NA	NA	NA
chr14	122666337	122666424	88	16	0.347698	0.137443	0.210255	55.4251	intron (ENSSSCT00000024797, intron 1 of 4)	403	ENSSSCT00000024797	CpG:_29	0	ENSSSCG00000028383	NA	NA
chr3	41819107	41819455	349	14	0.531931	0.787407	-0.255475	-55.42	promoter-TSS (ENSSSCT00000008790)	-362	ENSSSCT00000008790	CpG:_25	-4625	ENSSSCG00000008021	TMEM204	NA
chr1	59761826	59762054	229	6	0.97688	0.630939	0.345942	55.4183	Intergenic	-5080	ENSSSCT00000004742	CpG:_27	9899	NA	NA	NA
chr1	176331213	176331488	276	12	0.664355	0.848642	-0.184287	-55.3376	Intergenic	-42682	ENSSSCT00000005403	CpG:_22	77699	NA	NA	NA
chr6	4396017	4396118	102	10	0.675852	0.868407	-0.192555	-55.3291	intron (ENSSSCT00000026434, intron 1 of 2)	4103	ENSSSCT00000026434	CpG:_47	6315	ENSSSCG00000025959	NA	NA
chr11	85903570	85903648	79	10	0.561374	0.73871	-0.177336	-55.327	Intergenic	62279		CpG:_56	442	NA	NA	NA
chr6	51469420	51469470	51	9	0.61418	0.80346	-0.189279	-55.2994	TTS (ENSSSCT00000025379)	5804	ENSSSCT00000025379	CpG:_53	-270	ENSSSCG00000024668	KLK1	tissue kallikrein
chr8	1270870	1271009	140	12	0.808526	0.618755	0.189771	55.2866	intron (ENSSSCT00000009510, intron 8 of 14)	25395		CpG:_16	-4013	ENSSSCG00000008692	ADD1	NA
chr1	163639914	163640011	98	11	0.629244	0.435526	0.193718	55.2477	Intergenic	-258697	ENSSSCT00000005365	CpG:_56	0	NA	NA	NA
chrX	130260243	130260383	141	11	0.957289	0.657066	0.300222	55.2275	Intergenic	-157284		CpG:_34	-43084	NA	NA	NA
chr1	10027205	10027286	82	11	0.835394	0.682805	0.152589	55.2184	Intergenic	-14897	ENSSSCT00000004481	CpG:_23	0	NA	NA	NA
chr18	21396442	21396522	81	11	0.337717	0.533558	-0.195841	-55.1964	intron (ENSSSCT00000018062, intron 15 of 15)	73306	ENSSSCT00000018061	CpG:_22	55539	ENSSSCG00000016590	SND1	NA
chr14	136189023	136189169	147	12	0.884099	0.689367	0.194732	55.1873	Intergenic	-52730		CpG:_46	41684	NA	NA	NA
chr7	13240916	13241210	295	12	0.351282	0.583839	-0.232558	-55.1845	Intergenic	99590	ENSSSCT00000021832	CpG:_154	79785	NA	NA	NA
chr4	102697224	102697331	108	11	0.820304	0.607379	0.212925	55.18	TTS (ENSSSCT00000020382)	207	ENSSSCT00000020382	CpG:_101	0	ENSSSCG00000018787	NA	NA
chr12	45256448	45256545	98	13	0.698879	0.90209	-0.203212	-55.1696	intron (ENSSSCT00000019316, intron 3 of 14)	24206	ENSSSCT00000019867	CpG:_17	-987	ENSSSCG00000017747	RAB11FIP4	Rab11 family-interacting protein 3/4
chr12	1710492	1710985	494	13	0.613415	0.833756	-0.220341	-55.1374	Intergenic	-13990		CpG:_26	1612	NA	NA	NA
chr5	34053599	34053796	198	8	0.447735	0.941087	-0.493351	-55.1212	intron (ENSSSCT00000033391, intron 11 of 15)	25532		CpG:_25	-97545	ENSSSCG00000000478	GRIP1	NA
chr4	139101728	139101849	122	8	0.696096	0.886114	-0.190018	-55.0985	Intergenic	20112		CpG:_16	-524	NA	NA	NA
chr6	62013160	62013212	53	7	0.0847028	0.234019	-0.149316	-55.0961	promoter-TSS (ENSSSCT00000003738)	-584		CpG:_106	0	ENSSSCG00000003368	RNF207	NA
chr8	137672320	137673193	874	10	0.396796	0.821188	-0.424392	-55.0822	intron (ENSSSCT00000031781, intron 2 of 2)	82543	ENSSSCT00000031781	CpG:_118	602100	ENSSSCG00000029197	NA	NA
chr12	57071771	57071862	92	10	0.332307	0.503118	-0.170811	-55.0708	Intergenic	249147		CpG:_23	0	NA	NA	NA
chr1	36672283	36672460	178	8	0.517795	0.870183	-0.352387	-55.0645	intron (ENSSSCT00000004644, intron 16 of 20)	58492	ENSSSCT00000004644	CpG:_20	-164535	ENSSSCG00000004203	L3MBTL3	NA
chr14	20360029	20360250	222	12	0.789591	0.529708	0.259884	55.0642	Intergenic	-707696	ENSSSCT00000010644	CpG:_30	-460409	NA	NA	NA
chr12	22370362	22370550	189	15	0.399937	0.152927	0.24701	55.0362	intron (ENSSSCT00000019026, intron 1 of 7)	10859	ENSSSCT00000019026	CpG:_139	1048	ENSSSCG00000017475	RARA	retinoic acid receptor alpha
chr5	91601682	91601986	305	14	0.355997	0.649835	-0.293838	-54.9933	Intergenic	-65563		CpG:_65	18081	NA	NA	NA
chr8	4486784	4486898	115	9	0.540686	0.811749	-0.271062	-54.989	Intergenic	-4786	ENSSSCT00000009543	CpG:_53	-3398	NA	NA	NA
chr8	139274897	139275118	222	12	0.527883	0.766311	-0.238428	-54.9777	Intergenic	-55548	ENSSSCT00000010080	CpG:_59	-8567	NA	NA	NA
chr15	154461435	154461575	141	18	0.419636	0.164782	0.254853	54.9641	TTS (ENSSSCT00000024935)	4809	ENSSSCT00000024935	CpG:_40	0	ENSSSCG00000028180	DUSP28	NA
chr6	48669085	48669362	278	11	0.523472	0.776446	-0.252974	-54.9548	Intergenic	-42399	ENSSSCT00000003459	CpG:_19	0	NA	NA	NA
chr6	58439198	58439307	110	8	0.877571	0.684589	0.192983	54.9474	intron (ENSSSCT00000032230, intron 6 of 14)	22803	ENSSSCT00000032230	CpG:_55	0	ENSSSCG00000030361	PRKCZ	NA
chr17	38094980	38095363	384	12	0.463514	0.752983	-0.289469	-54.9474	Intergenic	-74717	ENSSSCT00000007858	CpG:_31	30297	NA	NA	NA
chr5	331549	331633	85	8	0.4509	0.599023	-0.148123	-54.9031	Intergenic	-18861		CpG:_29	0	NA	NA	NA
chr9	315939	316090	152	11	0.678077	0.490308	0.187769	54.9028	Intergenic	-48325	ENSSSCT00000015928	CpG:_71	6494	NA	NA	NA
chr1	14027162	14027400	239	9	0.375596	0.661303	-0.285708	-54.8988	intron (ENSSSCT00000004499, intron 23 of 23)	139593	ENSSSCT00000004499	CpG:_28	-2712	ENSSSCG00000004070	SCAF8	NA
chr3	1782122	1783736	1615	18	0.68446	0.88475	-0.20029	-54.8878	intron (ENSSSCT00000024992, intron 1 of 6)	10658	ENSSSCT00000024992	CpG:_18	241	ENSSSCG00000024952	NA	NA
chr3	121941	122058	118	12	0.0858055	0.355272	-0.269467	-54.8654	Intergenic	-1448	ENSSSCT00000029086	CpG:_185	0	NA	NA	NA
chr2	94260	94382	123	14	0.323388	0.571737	-0.248348	-54.8425	promoter-TSS (ENSSSCT00000014031)	-226		CpG:_19	-188	ENSSSCG00000012836	AP2A2	NA
chr7	128169781	128169851	71	9	0.51127	0.284499	0.22677	54.8072	Intergenic	42705	ENSSSCT00000027310	CpG:_24	1094	NA	NA	NA
chr3	18961065	18961160	96	12	0.4257	0.152845	0.272854	54.7609	Intergenic	-43122	ENSSSCT00000008560	CpG:_59	619	NA	NA	NA
chr4	1934303	1934445	143	13	0.331192	0.585705	-0.254513	-54.7374	Intergenic	19146	ENSSSCT00000028369	CpG:_42	-559	NA	NA	NA
chr6	12213622	12213818	197	14	0.179328	0.400253	-0.220925	-54.7257	Intergenic	-21599	ENSSSCT00000022592	CpG:_82	-217	NA	NA	NA
chr6	101028582	101028791	210	11	0.866299	0.620566	0.245734	54.7072	exon (ENSSSCT00000004106, exon 6 of 25)	20823	ENSSSCT00000004106	CpG:_36	-3099	ENSSSCG00000003707	NPC1	Niemann-Pick C1 protein
chr17	32166826	32166876	51	10	0.37882	0.542506	-0.163687	-54.7023	Intergenic	-3432	ENSSSCT00000007778	CpG:_436	0	NA	NA	NA
chr6	154508676	154508838	163	9	0.357587	0.601403	-0.243815	-54.675	promoter-TSS (ENSSSCT00000004352)	-593		CpG:_102	0	ENSSSCG00000003935	ERI3	NA
chr16	82416075	82416225	151	11	0.57382	0.755438	-0.181619	-54.6577	Intergenic	-14360	ENSSSCT00000029358	CpG:_25	-5915	NA	NA	NA
chr7	33727540	33727840	301	10	0.85428	0.451496	0.402784	54.6558	intron (ENSSSCT00000001671, intron 84 of 96)	-95388	ENSSSCT00000022016	CpG:_22	-1771	ENSSSCG00000001499	DST	NA
chr6	38596346	38596511	166	13	0.321677	0.0923634	0.229313	54.5876	Intergenic	-1522	ENSSSCT00000003165	CpG:_150	0	NA	NA	NA
chr1	6105358	6105577	220	12	0.713391	0.453974	0.259417	54.5768	Intergenic	381619	ENSSSCT00000004455	CpG:_18	138005	NA	NA	NA
chr3	121144116	121144188	73	11	0.557891	0.79176	-0.233869	-54.566	intron (ENSSSCT00000009387, intron 1 of 21)	37024		CpG:_22	-6448	ENSSSCG00000008578	ADCY3	NA
chr8	103952262	103952331	70	6	0.199484	0.42845	-0.228965	-54.5356	promoter-TSS (ENSSSCT00000009943)	-595	ENSSSCT00000009943	CpG:_111	0	ENSSSCG00000009077	HSPA4L	heat shock protein 110kDa
chr4	104491214	104491267	54	8	0.663168	0.833894	-0.170726	-54.5027	Intergenic	24264	ENSSSCT00000007183	CpG:_70	-23620	NA	NA	NA
chr17	64435264	64435325	62	10	0.85175	0.695661	0.156089	54.491	Intergenic	36833	ENSSSCT00000021766	CpG:_22	-44903	NA	NA	NA
chr4	389303	389432	130	14	0.368933	0.0762651	0.292668	54.4697	exon (ENSSSCT00000006479, exon 9 of 11)	-2141	ENSSSCT00000035512	CpG:_204	0	ENSSSCG00000005900	GPT	alanine transaminase
[truncated: 10,147 more rows]
