# Supplementary material for: Methylome and Transcriptome-Based Integration Analysis Identified Molecular Signatures Associated With Meningitis Induced by Glaesserella parasuis
Source: Front Immunol. 2022 Feb 25;13:840399. doi: 10.3389/fimmu.2022.840399 (PMC8913945; doi:10.3389/fimmu.2022.840399)
Supplement: Supplementary file 8 [file DataSheet_6.xls]

## Sheet: Supplementary file 6_differenti
Supplementary file 6. Differentially expressed genes in G. parasuis-infected porcine brain.
gene id	gene name	description	GO_id	GO_term	KO_ID	KO_Description	kegg_id	kegg_term	locus	H-1_count	H-2_count	H-3_count	C-1_count	C-2_count	C-3_count	H-1_FPKM	H-2_FPKM	H-3_FPKM	C-1_FPKM	C-2_FPKM	C-3_FPKM	Group2	Group1	log2FC	Pvalue	Qvalue	updown
ENSSSCG00000000492	LYZ	Lysozyme C-2 [Source:UniProtKB/Swiss-Prot;Acc:P12068]	GO:0003824|GO:0050896|GO:0009987|GO:0008152|GO:0005488|GO:0005576|GO:0005515|GO:0043227|GO:0019835|GO:0009607|GO:0016787|GO:0006950|GO:0051707|GO:0009605|GO:1903561|GO:0007586|GO:0031982|GO:0070062|GO:0098542|GO:0042592|GO:0009617|GO:0043207|GO:0042802|GO	catalytic activity|response to stimulus|cellular process|metabolic process|binding|extracellular region|protein binding|membrane-bounded organelle|cytolysis|response to biotic stimulus|hydrolase activity|response to stress|response to other organism|respo	K13915	lysozyme C[3.2.1.17]	ssc04970	Salivary secretion - Sus scrofa (pig)	5:36179190-36185575	16	16	18	659	704	631	0.896846	0.767217	0.885249	32.8285	32.3192	32.2251	0.849771	32.4576	-5.25534	0	0	DOWN
ENSSSCG00000011747	CLDN11	-	GO:0005623|GO:0030054|GO:0022414|GO:0000003|GO:0009987|GO:0005198|GO:0005488|GO:0016020|GO:0032502|GO:0005576|GO:0005515|GO:0043227|GO:0044702|GO:0071944|GO:0048856|GO:0005911|GO:0045178|GO:0007155|GO:0019953|GO:0005886|GO:0031224|GO:0048609|GO:0043209|GO	cell|cell junction|reproductive process|reproduction|cellular process|structural molecule activity|binding|membrane|developmental process|extracellular region|protein binding|membrane-bounded organelle|single organism reproductive process|cell periphery|a	K06087	claudin[-]	ssc04514|ssc04530|ssc05160|ssc04670	Cell adhesion molecules (CAMs) - Sus scrofa (pig)|Tight junction - Sus scrofa (pig)|Hepatitis C - Sus scrofa (pig)|Leukocyte transendothelial migration - Sus scrofa (pig)	13:117956576-117971437	8265	9504	9519	2375	2652	2410	574.584	565.203	580.634	146.736	150.997	152.647	573.474	150.126	1.93355	0	0	UP
ENSSSCG00000012536	PLP1	Myelin proteolipid protein [Source:UniProtKB/Swiss-Prot;Acc:Q712P7]	GO:0005623|GO:0050896|GO:0009987|GO:0008152|GO:0005488|GO:0016020|GO:0032502|GO:0016043|GO:0005515|GO:0009058|GO:0009893|GO:0071704|GO:0071944|GO:0048856|GO:0044237|GO:0019222|GO:0005886|GO:0031224|GO:0006950|GO:0043209|GO:0048869|GO:0044255|GO:0006082|GO	cell|response to stimulus|cellular process|metabolic process|binding|membrane|developmental process|cellular component organization|protein binding|biosynthetic process|positive regulation of metabolic process|organic substance metabolic process|cell peri	-	-	-	-	X:98647184-98665193	83373	96376	97576	26147	29352	26697	1195.55	1182.22	1227.69	333.217	344.719	348.792	1201.82	342.242	1.81213	0	0	UP
ENSSSCG00000015885	PLA2R1	phospholipase A2 receptor 1, 180kDa [Source:HGNC Symbol;Acc:HGNC:9042]	GO:0005623|GO:0050896|GO:0023052|GO:0009987|GO:0008152|GO:0005488|GO:0016020|GO:0032502|GO:0005576|GO:0043234|GO:0005515|GO:0043227|GO:0071944|GO:0051716|GO:0023051|GO:0004872|GO:0051050|GO:0009986|GO:0044237|GO:0019222|GO:0005886|GO:0031224|GO:0050794|GO	cell|response to stimulus|signaling|cellular process|metabolic process|binding|membrane|developmental process|extracellular region|protein complex|protein binding|membrane-bounded organelle|cell periphery|cellular response to stimulus|regulation of signal	K06560	mannose receptor, C type[-]	ssc05152|ssc04145	Tuberculosis - Sus scrofa (pig)|Phagosome - Sus scrofa (pig)	15:74118964-74325810	4752	5255	5309	1314	1379	1235	115.43	109.195	113.15	28.3661	27.4341	27.3319	112.592	27.7107	2.02259	1.19e-301	5.65e-298	UP
ENSSSCG00000027496	-	-	GO:0005623|GO:0050896|GO:0023052|GO:0009987|GO:0005488|GO:0016020|GO:0005515|GO:0051716|GO:0097159|GO:0036094|GO:0050794|GO:0005622|GO:0007165|GO:0001882|GO:0045184|GO:0008104|GO:0000166|GO:0007154|GO:0006810|GO:0035556|GO:0015031|GO:0017076|GO:0032549|GO	cell|response to stimulus|signaling|cellular process|binding|membrane|protein binding|cellular response to stimulus|organic cyclic compound binding|small molecule binding|regulation of cellular process|intracellular|signal transduction|nucleoside binding|	K07868	Rho-related BTB domain-containing protein 1/2[-]	ssc04120	Ubiquitin mediated proteolysis - Sus scrofa (pig)	14:7764867-7779156	0	0	0	434	502	497	0	0	0	25.9692	27.6819	30.4878	0	28.0463	#NAME?	1.87e-292	7.14e-289	DOWN
ENSSSCG00000011640	TF	transferrin [Source:HGNC Symbol;Acc:HGNC:11740]	GO:0005623|GO:0050896|GO:0009987|GO:0005488|GO:0016020|GO:0005215|GO:0005576|GO:0016043|GO:0045177|GO:0043234|GO:0005515|GO:0005615|GO:0043227|GO:0071944|GO:0051716|GO:0043229|GO:0005905|GO:0051050|GO:0009986|GO:0072562|GO:0019898|GO:0045178|GO:0005886|GO	cell|response to stimulus|cellular process|binding|membrane|transporter activity|extracellular region|cellular component organization|apical part of cell|protein complex|protein binding|extracellular space|membrane-bounded organelle|cell periphery|cellula	K14736	transferrin[-]	ssc04066|ssc04978	HIF-1 signaling pathway - Sus scrofa (pig)|Mineral absorption - Sus scrofa (pig)	13:82429036-82469005	16339	19102	19204	4926	5705	5269	1043.74	1043.84	1076.36	279.654	298.473	306.658	1054.65	294.929	1.83832	1.59e-267	5.06e-264	UP
ENSSSCG00000005981	FBXO32	F-box only protein 32 [Source:RefSeq peptide;Acc:NP_001038053]	GO:0005623|GO:0050896|GO:0009987|GO:0005488|GO:0005515|GO:0043227|GO:0051716|GO:0043229|GO:0005622|GO:0031674|GO:0009725|GO:0003012|GO:0005737|GO:0030018|GO:0030017|GO:0043231|GO:0010033|GO:0005634|GO:0071310|GO:0014070|GO:0033993|GO:0048545|GO:0031981|GO	cell|response to stimulus|cellular process|binding|protein binding|membrane-bounded organelle|cellular response to stimulus|intracellular organelle|intracellular|I band|response to hormone|muscle system process|cytoplasm|Z disc|sarcomere|intracellular mem	K10305	F-box protein 25/32[-]	ssc04068	FoxO signaling pathway - Sus scrofa (pig)	4:16638622-16669461	1703	2064	2006	374	449	430	123.023	127.547	127.146	24.0107	26.5646	28.301	125.906	26.2921	2.25964	1.49e-264	4.07e-261	UP
ENSSSCG00000006001	ENPP2	ectonucleotide pyrophosphatase/phosphodiesterase 2 [Source:HGNC Symbol;Acc:HGNC:3357]	GO:0003824|GO:0050896|GO:0002376|GO:0009987|GO:0008152|GO:0005488|GO:0040011|GO:0016020|GO:0032502|GO:0016043|GO:0009893|GO:0071704|GO:0048856|GO:0004872|GO:0097159|GO:0044237|GO:0006807|GO:0040012|GO:0016787|GO:0009653|GO:0009056|GO:0030246|GO:0019222|GO	catalytic activity|response to stimulus|immune system process|cellular process|metabolic process|binding|locomotion|membrane|developmental process|cellular component organization|positive regulation of metabolic process|organic substance metabolic process	K01122	ectonucleotide pyrophosphatase/phosphodiesterase family member 2[3.1.4.39]	ssc00565	Ether lipid metabolism - Sus scrofa (pig)	4:20368319-20453101	8229	9806	9506	2891	3146	2757	395.477	403.137	400.841	123.476	123.827	120.718	399.818	122.674	1.70452	1.47e-259	3.5e-256	UP
ENSSSCG00000007485	BCAS1	breast carcinoma-amplified sequence 1 [Source:RefSeq peptide;Acc:NP_001103645]	GO:0005576|GO:0043227|GO:1903561|GO:0031982|GO:0070062	extracellular region|membrane-bounded organelle|extracellular vesicle|vesicle|extracellular exosome	-	-	-	-	17:61649516-61820053	6521	8059	7573	2193	2483	2163	335.485	354.672	341.843	100.267	104.621	101.385	344	102.091	1.75255	1.37e-232	2.91e-229	UP
ENSSSCG00000025714	-	-	GO:0005623|GO:0003824|GO:0050896|GO:0009987|GO:0008152|GO:0016020|GO:0009058|GO:0071704|GO:0043227|GO:0051716|GO:0043229|GO:0016740|GO:0044237|GO:0031224|GO:0005622|GO:0006082|GO:0009725|GO:0009812|GO:0016757|GO:0043231|GO:0010033|GO:0016021|GO:0005975|GO	cell|catalytic activity|response to stimulus|cellular process|metabolic process|membrane|biosynthetic process|organic substance metabolic process|membrane-bounded organelle|cellular response to stimulus|intracellular organelle|transferase activity|cellula	-	-	-	-	8:115965682-115974810	13124	14938	14062	4156	4669	3888	660.426	643.04	620.877	185.864	192.427	178.256	641.448	185.516	1.78979	1.03e-215	1.96e-212	UP
ENSSSCG00000017420	CNP	2',3'-cyclic nucleotide 3' phosphodiesterase [Source:HGNC Symbol;Acc:HGNC:2158]	GO:0005623|GO:0003824|GO:0050896|GO:0009987|GO:0008152|GO:0005488|GO:0016020|GO:0032502|GO:0007610|GO:0005576|GO:0016043|GO:0005615|GO:0007626|GO:0071704|GO:0043227|GO:0043229|GO:0048856|GO:0097159|GO:0016740|GO:0044237|GO:0006807|GO:0036094|GO:0016787|GO	cell|catalytic activity|response to stimulus|cellular process|metabolic process|binding|membrane|developmental process|behavior|extracellular region|cellular component organization|extracellular space|locomotory behavior|organic substance metabolic proces	-	-	-	-	12:21047673-21055845	8166	10065	10209	2752	3070	2878	397.687	419.308	436.23	119.108	122.449	127.698	417.742	123.085	1.76296	1.42e-214	2.45e-211	UP
ENSSSCG00000011267	MOBP	myelin-associated oligodendrocyte basic protein [Source:HGNC Symbol;Acc:HGNC:7189]	GO:0005623|GO:0005198|GO:0005488|GO:0032502|GO:0019911|GO:0005515|GO:0043227|GO:0043229|GO:0048856|GO:0043209|GO:0005622|GO:0005737|GO:0007275|GO:0043231|GO:0005739|GO:0007399	cell|structural molecule activity|binding|developmental process|structural constituent of myelin sheath|protein binding|membrane-bounded organelle|intracellular organelle|anatomical structure development|myelin sheath|intracellular|cytoplasm|multicellular	-	-	-	-	13:26450234-26485261	10124	12213	11071	2645	3270	2842	2195.11	2265.24	2106.16	509.672	580.678	561.42	2188.84	550.59	1.99111	2.33e-213	3.7e-210	UP
ENSSSCG00000007866	TMC7	transmembrane channel-like 7 [Source:HGNC Symbol;Acc:HGNC:23000]	GO:0016020|GO:0031224|GO:0016021	membrane|intrinsic component of membrane|integral component of membrane	-	-	-	-	3:26965267-27004343	1275	1566	1492	327	369	375	45.997	48.3279	47.2268	10.484	10.9026	12.3257	47.1839	11.2374	2.06998	1.16e-204	1.71e-201	UP
ENSSSCG00000009045	HHIP	hedgehog interacting protein [Source:HGNC Symbol;Acc:HGNC:14866]	GO:0005623|GO:0003824|GO:0050896|GO:0023052|GO:0009987|GO:0008152|GO:0005488|GO:0016020|GO:0032502|GO:0005515|GO:0071704|GO:0071944|GO:0051716|GO:0016491|GO:0023051|GO:0048856|GO:0023057|GO:0009986|GO:0009653|GO:0008283|GO:0005886|GO:0031224|GO:0050794|GO	cell|catalytic activity|response to stimulus|signaling|cellular process|metabolic process|binding|membrane|developmental process|protein binding|organic substance metabolic process|cell periphery|cellular response to stimulus|oxidoreductase activity|regul	-	-	-	-	8:88870162-88941208	1145	1416	1313	329	353	330	74.7058	79.0314	75.1647	19.0768	18.8629	19.6166	76.3006	19.1854	1.99169	1.7e-199	2.32e-196	UP
ENSSSCG00000022099	TP53INP2	tumor protein p53 inducible nuclear protein 2 [Source:HGNC Symbol;Acc:HGNC:16104]	GO:0005623|GO:0009987|GO:0008152|GO:0005488|GO:0032502|GO:0016043|GO:0005515|GO:0009058|GO:0009893|GO:0051641|GO:0071704|GO:0006914|GO:0043227|GO:0043229|GO:0044237|GO:0006807|GO:0009056|GO:0019222|GO:0050794|GO:0005622|GO:1903828|GO:0051171|GO:0048869|GO	cell|cellular process|metabolic process|binding|developmental process|cellular component organization|protein binding|biosynthetic process|positive regulation of metabolic process|cellular localization|organic substance metabolic process|autophagy|membran	-	-	-	-	17:43299840-43308847	4386	5035	4894	1479	1588	1588	159.887	157.012	156.534	47.9153	47.4111	52.742	157.811	49.3561	1.6769	4.28e-197	5.45e-194	UP
ENSSSCG00000011831	APOD	-	GO:0005623|GO:0040007|GO:0050896|GO:0002376|GO:0023052|GO:0009987|GO:0008152|GO:0005488|GO:0040011|GO:0032502|GO:0005215|GO:0005576|GO:0016043|GO:0042995|GO:0048589|GO:0005615|GO:0051641|GO:0071704|GO:0043227|GO:0051716|GO:0043229|GO:0023051|GO:0048856|GO	cell|growth|response to stimulus|immune system process|signaling|cellular process|metabolic process|binding|locomotion|developmental process|transporter activity|extracellular region|cellular component organization|cell projection|developmental growth|ext	-	-	-	-	13:142076176-142094955	2347	2614	2679	815	823	789	139.614	133.017	139.826	43.0857	40.0957	42.7614	137.486	41.981	1.71147	3.62e-193	4.32e-190	UP
ENSSSCG00000001453	SLA-DRA	-	GO:0005623|GO:0050896|GO:0002376|GO:0009987|GO:0005488|GO:0016020|GO:0005576|GO:0016043|GO:0043234|GO:0005515|GO:0019882|GO:0043227|GO:0071944|GO:0043229|GO:0009986|GO:0003823|GO:0033218|GO:0005886|GO:0031224|GO:0006955|GO:0012505|GO:0031090|GO:0005622|GO	cell|response to stimulus|immune system process|cellular process|binding|membrane|extracellular region|cellular component organization|protein complex|protein binding|antigen processing and presentation|membrane-bounded organelle|cell periphery|intracellu	K06752	major histocompatibility complex, class II[-]	ssc05166|ssc05168|ssc05152|ssc05164|ssc04145|ssc04514|ssc05322|ssc05323|ssc05145|ssc05321|ssc05140|ssc04612|ssc05320|ssc05416|ssc05150|ssc04672|ssc04940|ssc05330|ssc05332|ssc05310	HTLV-I infection - Sus scrofa (pig)|Herpes simplex infection - Sus scrofa (pig)|Tuberculosis - Sus scrofa (pig)|Influenza A - Sus scrofa (pig)|Phagosome - Sus scrofa (pig)|Cell adhesion molecules (CAMs) - Sus scrofa (pig)|Systemic lupus erythematosus - Su	7:29036552-29042147	112	147	172	978	971	978	13.4049	15.0504	18.0623	104.026	95.18	106.645	15.5058	101.951	-2.71699	1.2e-187	1.35e-184	DOWN
ENSSSCG00000002818	PLLP	plasmolipin [Source:HGNC Symbol;Acc:HGNC:18553]	GO:0005488|GO:0016020|GO:0005576|GO:0005515|GO:0043227|GO:0031224|GO:1903561|GO:0031982|GO:0070062|GO:0016021	binding|membrane|extracellular region|protein binding|membrane-bounded organelle|intrinsic component of membrane|extracellular vesicle|vesicle|extracellular exosome|integral component of membrane	-	-	-	-	6:17207506-17232216	1990	2211	2256	697	742	659	160.495	152.54	159.643	49.9577	49.0113	48.4233	157.559	49.1308	1.6812	2.66e-186	2.82e-183	UP
ENSSSCG00000014827	PLEKHB1	pleckstrin homology domain containing, family B (evectins) member 1 [Source:HGNC Symbol;Acc:HGNC:19079]	GO:0005488|GO:0016020|GO:0005515|GO:0031224|GO:0042802|GO:0046983|GO:0016021|GO:0008022|GO:0042803	binding|membrane|protein binding|intrinsic component of membrane|identical protein binding|protein dimerization activity|integral component of membrane|protein C-terminus binding|protein homodimerization activity	-	-	-	-	9:8856572-8869589	2920	3445	3333	1156	1188	1103	240.294	242.513	240.655	84.543	80.068	82.698	241.154	82.4364	1.5486	1.68e-183	1.69e-180	UP
ENSSSCG00000021297	ERMN	ermin, ERM-like protein [Source:HGNC Symbol;Acc:HGNC:29208]	GO:0005623|GO:0009987|GO:0005488|GO:0032502|GO:0005576|GO:0016043|GO:0005515|GO:0042995|GO:0043227|GO:0071944|GO:0048856|GO:0009653|GO:0050793|GO:0050794|GO:0043209|GO:0044297|GO:0005622|GO:1903561|GO:0048869|GO:0030029|GO:0031982|GO:0070062|GO:0051128|GO	cell|cellular process|binding|developmental process|extracellular region|cellular component organization|protein binding|cell projection|membrane-bounded organelle|cell periphery|anatomical structure development|anatomical structure morphogenesis|regulati	-	-	-	-	15:71280916-71285600	2713	3403	3329	999	1109	990	362.074	388.505	389.818	118.488	121.217	120.377	380.132	120.027	1.66314	7.2e-181	6.87e-178	UP
ENSSSCG00000016599	GPR37	G protein-coupled receptor 37 (endothelin receptor type B-like) [Source:HGNC Symbol;Acc:HGNC:4494]	GO:0005623|GO:0050896|GO:0023052|GO:0004871|GO:0009987|GO:0008152|GO:0005488|GO:0040011|GO:0016020|GO:0007610|GO:0043234|GO:0005515|GO:0009058|GO:0009893|GO:0007626|GO:0071704|GO:0043227|GO:0051716|GO:0043229|GO:0023051|GO:0038023|GO:0004872|GO:0044237|GO	cell|response to stimulus|signaling|signal transducer activity|cellular process|metabolic process|binding|locomotion|membrane|behavior|protein complex|protein binding|biosynthetic process|positive regulation of metabolic process|locomotory behavior|organi	K04243	G protein-coupled receptor 37 (endothelin receptor type B-like)[-]	ssc05012	Parkinson's disease - Sus scrofa (pig)	18:24665364-24681275	1609	1866	1861	544	588	583	101.1	100.298	102.598	30.3776	30.259	33.3751	101.332	31.3372	1.69314	1.11e-175	1.01e-172	UP
ENSSSCG00000021844	-	-	GO:0005623|GO:0003824|GO:0050896|GO:0009987|GO:0008152|GO:0009058|GO:0071704|GO:0043227|GO:0051716|GO:0043229|GO:0016740|GO:0044237|GO:0005622|GO:0006082|GO:0009725|GO:0009812|GO:0016757|GO:0043231|GO:0010033|GO:0005975|GO:0071310|GO:0052696|GO:0032870|GO	cell|catalytic activity|response to stimulus|cellular process|metabolic process|biosynthetic process|organic substance metabolic process|membrane-bounded organelle|cellular response to stimulus|intracellular organelle|transferase activity|cellular metabol	-	-	-	-	8:116227313-116266668	1739	1994	2026	647	708	620	506.162	496.48	517.404	167.361	168.774	164.415	506.682	166.85	1.60253	1.82e-170	1.58e-167	UP
ENSSSCG00000002292	PLEKHH1	pleckstrin homology domain containing, family H (with MyTH4 domain) member 1 [Source:HGNC Symbol;Acc:HGNC:17733]	GO:0005623|GO:0043229|GO:0005622|GO:0005856	cell|intracellular organelle|intracellular|cytoskeleton	-	-	-	-	7:97579423-97615124	4480	5358	5398	1911	2029	1939	84.5304	86.4818	89.3651	32.0447	31.3545	33.3329	86.7924	32.244	1.42854	1.86e-163	1.54e-160	UP
ENSSSCG00000008874	TMEM144	transmembrane protein 144 [Source:HGNC Symbol;Acc:HGNC:25633]	GO:0009987|GO:0016020|GO:0005215|GO:0031224|GO:0022857|GO:0055085|GO:0015144|GO:0022891|GO:0016021|GO:0006810|GO:0008643|GO:0034219	cellular process|membrane|transporter activity|intrinsic component of membrane|transmembrane transporter activity|transmembrane transport|carbohydrate transmembrane transporter activity|substrate-specific transmembrane transporter activity|integral compon	-	-	-	-	8:49361034-49430751	4278	4848	4600	1706	1836	1610	151.234	146.608	142.681	53.5978	53.1574	51.8553	146.841	52.8702	1.47373	8.39e-162	6.67e-159	UP
ENSSSCG00000026478	PADI2	peptidyl arginine deiminase, type II [Source:HGNC Symbol;Acc:HGNC:18341]	GO:0005623|GO:0003824|GO:0050896|GO:0002376|GO:0023052|GO:0009987|GO:0008152|GO:0005488|GO:0040011|GO:0032502|GO:0007610|GO:0005576|GO:0016043|GO:0005515|GO:0009058|GO:0009893|GO:0050795|GO:0071704|GO:0000785|GO:0043227|GO:0051716|GO:0043229|GO:0023051|GO	cell|catalytic activity|response to stimulus|immune system process|signaling|cellular process|metabolic process|binding|locomotion|developmental process|behavior|extracellular region|cellular component organization|protein binding|biosynthetic process|pos	-	-	-	-	6:70039586-70099223	5201	6042	6073	2231	2433	2319	150.855	149.913	154.552	57.5085	57.7959	61.2819	151.773	58.8621	1.36651	2.45e-161	1.87e-158	UP
ENSSSCG00000010506	OPALIN	oligodendrocytic myelin paranodal and inner loop protein [Source:HGNC Symbol;Acc:HGNC:20707]	GO:0005623|GO:0030054|GO:0016020|GO:0043227|GO:0071944|GO:0043229|GO:0005911|GO:0005886|GO:0031224|GO:0012505|GO:0005622|GO:0005737|GO:0044291|GO:0005794|GO:0043231|GO:0016021	cell|cell junction|membrane|membrane-bounded organelle|cell periphery|intracellular organelle|cell-cell junction|plasma membrane|intrinsic component of membrane|endomembrane system|intracellular|cytoplasm|cell-cell contact zone|Golgi apparatus|intracellul	-	-	-	-	14:117428247-117444403	7515	8746	8706	3006	3323	3252	422.193	420.319	429.142	150.083	152.896	166.453	423.884	156.477	1.43772	9.17e-160	6.73e-157	UP
ENSSSCG00000008939	JCHAIN	joining chain of multimeric IgA and IgM [Source:HGNC Symbol;Acc:HGNC:5713]	GO:0050896|GO:0002376|GO:0009987|GO:0008152|GO:0005488|GO:0005576|GO:0016043|GO:0043234|GO:0005515|GO:0005615|GO:0009893|GO:0043227|GO:0044089|GO:0097159|GO:0008289|GO:0009607|GO:0072562|GO:0036094|GO:0019222|GO:0006955|GO:0050794|GO:0006950|GO:0051707|GO	response to stimulus|immune system process|cellular process|metabolic process|binding|extracellular region|cellular component organization|protein complex|protein binding|extracellular space|positive regulation of metabolic process|membrane-bounded organe	-	-	-	-	8:71347284-71358511	66	93	69	600	662	524	6.55217	7.89785	6.0102	52.9361	53.8247	47.3949	6.82007	51.3852	-2.91349	1.19e-152	8.44e-150	DOWN
ENSSSCG00000014618	-	-	GO:0005488|GO:0097159|GO:0036094|GO:0001882|GO:0000166|GO:0017076|GO:0032549|GO:0005525|GO:0019001	binding|organic cyclic compound binding|small molecule binding|nucleoside binding|nucleotide binding|purine nucleotide binding|ribonucleoside binding|GTP binding|guanyl nucleotide binding	-	-	-	-	9:3718554-3725457	512	574	521	1970	2269	1849	11.1449	10.6882	9.9505	38.1096	40.4506	36.6694	10.5945	38.4098	-1.85815	4.6e-152	3.14e-149	DOWN
ENSSSCG00000014256	FBN2	fibrillin 2 [Source:HGNC Symbol;Acc:HGNC:3604]	GO:0031012|GO:0050896|GO:0023052|GO:0009987|GO:0005198|GO:0005488|GO:0016020|GO:0032502|GO:0005576|GO:0005515|GO:0051716|GO:0023051|GO:0048856|GO:0023057|GO:0005578|GO:0009653|GO:0050793|GO:0048646|GO:0050794|GO:0005201|GO:0090287|GO:0090288|GO:0048869|GO	extracellular matrix|response to stimulus|signaling|cellular process|structural molecule activity|binding|membrane|developmental process|extracellular region|protein binding|cellular response to stimulus|regulation of signaling|anatomical structure develo	-	-	-	-	2:136503755-136602304	366	421	397	41	57	68	7.265	7.14864	6.91425	0.723269	0.926642	1.22977	7.1093	0.959894	2.88876	3.79e-143	2.5e-140	UP
ENSSSCG00000006644	CERS2	ceramide synthase 2 [Source:HGNC Symbol;Acc:HGNC:14076]	GO:0005623|GO:0003824|GO:0009987|GO:0008152|GO:0005488|GO:0016020|GO:0005515|GO:0009058|GO:0071704|GO:0043227|GO:0043229|GO:0097159|GO:0016740|GO:0044237|GO:0006807|GO:0031224|GO:0012505|GO:0031090|GO:0005622|GO:0044255|GO:0005635|GO:0005737|GO:0031965|GO	cell|catalytic activity|cellular process|metabolic process|binding|membrane|protein binding|biosynthetic process|organic substance metabolic process|membrane-bounded organelle|intracellular organelle|organic cyclic compound binding|transferase activity|ce	K04710	ceramide synthetase[2.3.1.24]	ssc01100|ssc04071|ssc00600	Metabolic pathways - Sus scrofa (pig)|Sphingolipid signaling pathway - Sus scrofa (pig)|Sphingolipid metabolism - Sus scrofa (pig)	4:107508697-107514673	2892	3507	3197	1225	1272	1178	214.19	222.19	207.752	80.6304	77.1564	79.489	214.711	79.092	1.44079	4.33e-141	2.75e-138	UP
ENSSSCG00000015555	LAMC1	laminin, gamma 1 (formerly LAMB2) [Source:HGNC Symbol;Acc:HGNC:6492]	GO:0031012|GO:0009987|GO:0005198|GO:0005488|GO:0040011|GO:0032502|GO:0005576|GO:0016043|GO:0043234|GO:0005515|GO:0005604|GO:0043256|GO:0043227|GO:0048856|GO:0008289|GO:0005578|GO:0005605|GO:0009653|GO:0007155|GO:0005201|GO:0048870|GO:1903561|GO:0048869|GO	extracellular matrix|cellular process|structural molecule activity|binding|locomotion|developmental process|extracellular region|cellular component organization|protein complex|protein binding|basement membrane|laminin complex|membrane-bounded organelle|a	K05635	laminin, gamma 1[-]	ssc05200|ssc04151|ssc04510|ssc05145|ssc05146|ssc05222|ssc04512|ssc05020	Pathways in cancer - Sus scrofa (pig)|PI3K-Akt signaling pathway - Sus scrofa (pig)|Focal adhesion - Sus scrofa (pig)|Toxoplasmosis - Sus scrofa (pig)|Amoebiasis - Sus scrofa (pig)|Small cell lung cancer - Sus scrofa (pig)|ECM-receptor interaction - Sus s	9:136548464-136668804	2301	2621	2564	855	1036	865	64.6351	62.9805	63.1932	21.3442	23.8339	22.1375	63.6029	22.4385	1.50312	1.55e-139	9.56e-137	UP
ENSSSCG00000022951	NFASC	neurofascin [Source:HGNC Symbol;Acc:HGNC:29866]	GO:0005623|GO:0030054|GO:0050896|GO:0023052|GO:0009987|GO:0005488|GO:0040011|GO:0016020|GO:0032502|GO:0005576|GO:0016043|GO:0005515|GO:0042995|GO:0051641|GO:0043227|GO:0048856|GO:0005911|GO:0009653|GO:0007155|GO:0048646|GO:0031224|GO:0030055|GO:0043209|GO	cell|cell junction|response to stimulus|signaling|cellular process|binding|locomotion|membrane|developmental process|extracellular region|cellular component organization|protein binding|cell projection|cellular localization|membrane-bounded organelle|anat	-	-	-	-	9:71839804-71909210	5633	6827	6966	2407	2529	2513	214.765	222.659	233.028	81.557	78.969	87.2925	223.484	82.6061	1.43585	3.33e-139	1.98e-136	UP
ENSSSCG00000020865	MBP	myelin basic protein [Source:RefSeq peptide;Acc:NP_001001546]	GO:0005198|GO:0019911	structural molecule activity|structural constituent of myelin sheath	-	-	-	-	GL892378.2:134061-168065	15466	19069	19557	4978	5676	5834	2671.86	2818.06	2964.41	764.277	803.084	918.252	2818.11	828.538	1.76609	3.48e-137	2.01e-134	UP
ENSSSCG00000015878	-	-	GO:0005623|GO:0030054|GO:0009987|GO:0008152|GO:0005488|GO:0016020|GO:0016043|GO:0005515|GO:0009893|GO:0071944|GO:0043229|GO:0030496|GO:0005911|GO:0019222|GO:0007155|GO:0005886|GO:0050794|GO:0005622|GO:0051781|GO:0007049|GO:0051301|GO:0030057|GO:0009898|GO	cell|cell junction|cellular process|metabolic process|binding|membrane|cellular component organization|protein binding|positive regulation of metabolic process|cell periphery|intracellular organelle|midbody|cell-cell junction|regulation of metabolic proce	-	-	-	-	15:72627743-72887032	6401	7489	7135	3106	3369	2947	197.982	198.147	193.629	85.3767	85.3417	83.0457	196.586	84.588	1.21664	1.13e-131	6.32e-129	UP
ENSSSCG00000010854	TMEM63A	transmembrane protein 63A [Source:HGNC Symbol;Acc:HGNC:29118]	GO:0005623|GO:0005488|GO:0016020|GO:0005576|GO:0043227|GO:0043229|GO:0097159|GO:0036094|GO:0031224|GO:0031090|GO:0005622|GO:1903561|GO:0031982|GO:0070062|GO:0098588|GO:0005737|GO:0005774|GO:0000166|GO:0043231|GO:0016021|GO:0005773|GO:0005765|GO:0000323|GO	cell|binding|membrane|extracellular region|membrane-bounded organelle|intracellular organelle|organic cyclic compound binding|small molecule binding|intrinsic component of membrane|organelle membrane|intracellular|extracellular vesicle|vesicle|extracellul	-	-	-	-	10:15979716-16020154	730	826	870	193	210	229	14.6792	14.2085	15.3497	3.44904	3.45847	4.19542	14.7458	3.70097	1.99433	3.56e-131	1.94e-128	UP
ENSSSCG00000001456	SLA-DQA	-	GO:0005623|GO:0050896|GO:0002376|GO:0009987|GO:0005488|GO:0016020|GO:0032502|GO:0002520|GO:0043234|GO:0005515|GO:0019882|GO:0002684|GO:0043227|GO:0071944|GO:0043229|GO:0048856|GO:0009986|GO:0003823|GO:0033218|GO:0050793|GO:0007155|GO:0005886|GO:0031224|GO	cell|response to stimulus|immune system process|cellular process|binding|membrane|developmental process|immune system development|protein complex|protein binding|antigen processing and presentation|positive regulation of immune system process|membrane-bou	K06752	major histocompatibility complex, class II[-]	ssc05166|ssc05168|ssc05152|ssc05164|ssc04145|ssc04514|ssc05322|ssc05323|ssc05145|ssc05321|ssc05140|ssc04612|ssc05320|ssc05416|ssc05150|ssc04672|ssc04940|ssc05330|ssc05332|ssc05310	HTLV-I infection - Sus scrofa (pig)|Herpes simplex infection - Sus scrofa (pig)|Tuberculosis - Sus scrofa (pig)|Influenza A - Sus scrofa (pig)|Phagosome - Sus scrofa (pig)|Cell adhesion molecules (CAMs) - Sus scrofa (pig)|Systemic lupus erythematosus - Su	7:29164956-29170803	74	70	73	421	439	405	8.36175	6.76632	7.23747	42.2773	40.6268	41.6946	7.45518	41.5329	-2.47794	1.44e-129	7.64e-127	DOWN
ENSSSCG00000004885	CDH19	cadherin 19, type 2 [Source:HGNC Symbol;Acc:HGNC:1758]	GO:0005623|GO:0005488|GO:0016020|GO:0071944|GO:0007155|GO:0005886|GO:0031224|GO:0043169|GO:0098609|GO:0016021|GO:0046872|GO:0005509|GO:0007156	cell|binding|membrane|cell periphery|cell adhesion|plasma membrane|intrinsic component of membrane|cation binding|cell-cell adhesion|integral component of membrane|metal ion binding|calcium ion binding|homophilic cell adhesion via plasma membrane adhesion	-	-	-	-	1:172944636-173004780	450	509	501	102	137	102	29.1065	28.1632	28.4325	5.86326	7.25739	6.01089	28.5674	6.37718	2.16338	8.48e-127	4.37e-124	UP
ENSSSCG00000014255	SLC12A2	solute carrier family 12 (sodium/potassium/chloride transporter), member 2 [Source:HGNC Symbol;Acc:HGNC:10911]	GO:0005623|GO:0040007|GO:0050896|GO:0009987|GO:0005488|GO:0016020|GO:0032502|GO:0005215|GO:0005576|GO:0016043|GO:0045177|GO:0005515|GO:0048589|GO:0051606|GO:0043227|GO:0071944|GO:0048856|GO:0009653|GO:0005886|GO:0031224|GO:0009605|GO:0022857|GO:1903561|GO	cell|growth|response to stimulus|cellular process|binding|membrane|developmental process|transporter activity|extracellular region|cellular component organization|apical part of cell|protein binding|developmental growth|detection of stimulus|membrane-boun	K10951	solute carrier family 12 (sodium/potassium/chloride transporter), member 2[-]	ssc04972|ssc04970	Pancreatic secretion - Sus scrofa (pig)|Salivary secretion - Sus scrofa (pig)	2:136368428-136457596	2696	3246	3025	1235	1298	1135	111.76	115.107	110.025	45.4982	44.0681	42.8669	112.297	44.1444	1.34702	6.89e-125	3.46e-122	UP
ENSSSCG00000008115	MAL	mal, T-cell differentiation protein [Source:HGNC Symbol;Acc:HGNC:6817]	GO:0005623|GO:0050896|GO:0023052|GO:0009987|GO:0005198|GO:0005488|GO:0016020|GO:0019911|GO:0005515|GO:0043227|GO:0051716|GO:0043229|GO:0023051|GO:0031224|GO:0050794|GO:0012505|GO:0005622|GO:0007165|GO:0010646|GO:0010942|GO:0008219|GO:0005737|GO:0005783|GO	cell|response to stimulus|signaling|cellular process|structural molecule activity|binding|membrane|structural constituent of myelin sheath|protein binding|membrane-bounded organelle|cellular response to stimulus|intracellular organelle|regulation of signa	-	-	-	-	3:48182700-48200742	592	681	678	179	184	195	78.6568	77.4015	79.0396	21.1362	20.0224	23.6052	78.366	21.588	1.86	9.69e-125	4.74e-122	UP
ENSSSCG00000002718	FA2H	fatty acid 2-hydroxylase [Source:HGNC Symbol;Acc:HGNC:21197]	GO:0005623|GO:0003824|GO:0009987|GO:0008152|GO:0005488|GO:0016020|GO:0032502|GO:0016043|GO:0009058|GO:0042175|GO:0071704|GO:0043227|GO:0016491|GO:0043229|GO:0048856|GO:0097159|GO:0044237|GO:0008283|GO:0031224|GO:0050794|GO:0005789|GO:0012505|GO:0031090|GO	cell|catalytic activity|cellular process|metabolic process|binding|membrane|developmental process|cellular component organization|biosynthetic process|nuclear outer membrane-endoplasmic reticulum membrane network|organic substance metabolic process|membra	-	-	-	-	6:12797985-12853562	633	701	714	184	224	196	38.4653	36.4393	38.0683	9.93675	11.148	10.8513	37.6576	10.6453	1.82272	4.42e-123	2.11e-120	UP
ENSSSCG00000016290	EFHD1	EF-hand domain family, member D1 [Source:HGNC Symbol;Acc:HGNC:29556]	GO:0005623|GO:0009987|GO:0005488|GO:0016020|GO:0032502|GO:0005576|GO:0016043|GO:0043227|GO:0043229|GO:0048856|GO:0031090|GO:0005622|GO:1903561|GO:0048869|GO:0031982|GO:0043169|GO:0031966|GO:0070062|GO:0005737|GO:0007275|GO:0048468|GO:0043231|GO:0030030|GO	cell|cellular process|binding|membrane|developmental process|extracellular region|cellular component organization|membrane-bounded organelle|intracellular organelle|anatomical structure development|organelle membrane|intracellular|extracellular vesicle|ce	-	-	-	-	15:147077260-147124589	741	884	848	234	264	262	56.0178	57.1672	56.2475	15.7211	16.3454	18.0455	56.4775	16.704	1.75748	5.2e-122	2.42e-119	UP
ENSSSCG00000017749	-	-	GO:0016020|GO:0031224|GO:0016021	membrane|intrinsic component of membrane|integral component of membrane	-	-	-	-	12:45370560-45375899	1450	1585	1587	551	638	579	140.499	131.378	134.922	47.448	50.6302	51.1145	135.6	49.7309	1.44714	4.66e-121	2.12e-118	UP
ENSSSCG00000020725	-	-	GO:0003824|GO:0009987|GO:0008152|GO:0005488|GO:0071704|GO:0097159|GO:0016740|GO:0044237|GO:0036094|GO:0016772|GO:0001882|GO:0019538|GO:0000166|GO:0044267|GO:0016773|GO:0016301|GO:0036211|GO:0017076|GO:0032549|GO:0006796|GO:0043412|GO:0004672|GO:0005524|GO	catalytic activity|cellular process|metabolic process|binding|organic substance metabolic process|organic cyclic compound binding|transferase activity|cellular metabolic process|small molecule binding|transferase activity, transferring phosphorus-containi	-	-	-	-	5:22968087-23092644	1537	1612	1800	492	583	560	59.9131	53.7527	61.5632	17.0441	18.6123	19.8883	58.4097	18.5149	1.65752	3.78e-115	1.68e-112	UP
ENSSSCG00000008499	STRN	striatin, calmodulin binding protein [Source:HGNC Symbol;Acc:HGNC:11424]	GO:0005623|GO:0030054|GO:0050896|GO:0023052|GO:0009987|GO:0005488|GO:0043234|GO:0005515|GO:0051716|GO:0005911|GO:0008283|GO:0050794|GO:0008287|GO:0005622|GO:0005102|GO:0007165|GO:0042127|GO:0043296|GO:0008285|GO:0019899|GO:0032403|GO:0007154|GO:0019904|GO	cell|cell junction|response to stimulus|signaling|cellular process|binding|protein complex|protein binding|cellular response to stimulus|cell-cell junction|cell proliferation|regulation of cellular process|protein serine/threonine phosphatase complex|intr	-	-	-	-	3:109829361-109932571	6034	6628	6479	2725	3011	2545	163.331	153.473	153.876	65.5527	66.751	62.7641	156.894	65.0226	1.27077	8.62e-115	3.74e-112	UP
ENSSSCG00000003707	NPC1	Niemann-Pick disease, type C1 [Source:HGNC Symbol;Acc:HGNC:7897]	GO:0005623|GO:0050896|GO:0023052|GO:0004871|GO:0009987|GO:0008152|GO:0005488|GO:0040011|GO:0016020|GO:0007610|GO:0005576|GO:0016043|GO:0005515|GO:0009058|GO:0051641|GO:0007626|GO:0071704|GO:0006914|GO:0043227|GO:0071944|GO:0051716|GO:0043229|GO:0038023|GO	cell|response to stimulus|signaling|signal transducer activity|cellular process|metabolic process|binding|locomotion|membrane|behavior|extracellular region|cellular component organization|protein binding|biosynthetic process|cellular localization|locomoto	K12385	Niemann-Pick C1 protein[-]	ssc04142	Lysosome - Sus scrofa (pig)	6:101001949-101049509	2531	2748	2856	1141	1245	1133	86.5105	80.349	85.6515	34.6595	34.8521	35.2831	84.1703	34.9316	1.26878	9.86e-115	4.18e-112	UP
ENSSSCG00000007849	CRYM	crystallin, mu [Source:HGNC Symbol;Acc:HGNC:2418]	GO:0005623|GO:0000988|GO:0003824|GO:0009987|GO:0008152|GO:0005488|GO:0005576|GO:0005515|GO:0009058|GO:0042445|GO:0071704|GO:0043227|GO:0016491|GO:0043229|GO:0042562|GO:0097159|GO:0044237|GO:0006807|GO:0036094|GO:0019222|GO:0050794|GO:0000989|GO:0005622|GO	cell|transcription factor activity, protein binding|catalytic activity|cellular process|metabolic process|binding|extracellular region|protein binding|biosynthetic process|hormone metabolic process|organic substance metabolic process|membrane-bounded orga	-	-	-	-	3:25531596-25569629	450	562	516	1441	1501	1426	48.8913	52.2328	49.1892	139.137	133.562	141.156	50.1044	137.952	-1.46115	1.16e-113	4.82e-111	DOWN
ENSSSCG00000002494	CLMN	calmin (calponin-like, transmembrane) [Source:HGNC Symbol;Acc:HGNC:19972]	GO:0005623|GO:0009987|GO:0005488|GO:0016020|GO:0032502|GO:0016043|GO:0005515|GO:0048856|GO:0008283|GO:0031224|GO:0050794|GO:0005622|GO:0048869|GO:0042127|GO:0008092|GO:0005737|GO:0008285|GO:0007275|GO:0048468|GO:0016021|GO:0030030|GO:0048666|GO:0003779|GO	cell|cellular process|binding|membrane|developmental process|cellular component organization|protein binding|anatomical structure development|cell proliferation|intrinsic component of membrane|regulation of cellular process|intracellular|cellular developm	-	-	-	-	7:123692885-123805784	836	1049	978	316	343	337	25.1048	26.9471	25.7685	8.4333	8.43581	9.22017	25.9401	8.69643	1.57669	1.69e-113	6.86e-111	UP
ENSSSCG00000023525	TMEM26	-	GO:0016020|GO:0031224|GO:0016021	membrane|intrinsic component of membrane|integral component of membrane	-	-	-	-	14:69953823-70001435	1841	2246	1986	787	783	731	55.5857	58.0105	52.6125	21.1176	19.3622	20.1088	55.4029	20.1962	1.45588	9.47e-112	3.76e-109	UP
ENSSSCG00000029252	FGF12	fibroblast growth factor 12 [Source:HGNC Symbol;Acc:HGNC:3668]	GO:0005623|GO:0050896|GO:0023052|GO:0009987|GO:0008152|GO:0005488|GO:0007610|GO:0005515|GO:0007626|GO:0071704|GO:0043227|GO:0051716|GO:0043229|GO:0051050|GO:0044237|GO:0044708|GO:0050794|GO:0006950|GO:0005622|GO:0043270|GO:0005102|GO:0030534|GO:0008201|GO	cell|response to stimulus|signaling|cellular process|metabolic process|binding|behavior|protein binding|locomotory behavior|organic substance metabolic process|membrane-bounded organelle|cellular response to stimulus|intracellular organelle|positive regul	-	-	-	-	13:138749975-138983559	50	37	41	331	329	313	2.11611	1.33953	1.52248	12.4495	11.4036	12.0689	1.65937	11.974	-2.8512	1.15e-111	4.46e-109	DOWN
ENSSSCG00000007073	ISM1	isthmin 1, angiogenesis inhibitor [Source:HGNC Symbol;Acc:HGNC:16213]	-	-	-	-	-	-	17:24519068-24603663	220	260	260	30	42	23	12.5385	12.676	13.0016	1.5195	1.96045	1.19431	12.7387	1.55809	3.03137	1.88e-111	7.17e-109	UP
ENSSSCG00000009048	GAB1	GRB2-associated binding protein 1 [Source:HGNC Symbol;Acc:HGNC:4066]	GO:0005623|GO:0022414|GO:0000003|GO:0050896|GO:0023052|GO:0004871|GO:0009987|GO:0008152|GO:0005488|GO:0040011|GO:0032502|GO:0005515|GO:0009893|GO:0071704|GO:0044702|GO:0051716|GO:0023051|GO:0048856|GO:0044237|GO:0040012|GO:0019222|GO:0050794|GO:0006950|GO	cell|reproductive process|reproduction|response to stimulus|signaling|signal transducer activity|cellular process|metabolic process|binding|locomotion|developmental process|protein binding|positive regulation of metabolic process|organic substance metabol	K09593	GRB2-associated-binding protein 1[-]	ssc04014|ssc05205|ssc04072|ssc04722|ssc05100|ssc04012|ssc05211	Ras signaling pathway - Sus scrofa (pig)|Proteoglycans in cancer - Sus scrofa (pig)|Phospholipase D signaling pathway - Sus scrofa (pig)|Neurotrophin signaling pathway - Sus scrofa (pig)|Bacterial invasion of epithelial cells - Sus scrofa (pig)|ErbB signa	8:89409226-89540390	3337	3929	3731	1632	1720	1477	62.4284	62.8775	61.2423	27.1336	26.3535	25.1748	62.1827	26.2206	1.24581	6.48e-111	2.42e-108	UP
ENSSSCG00000016345	-	-	GO:0005488	binding	-	-	-	-	15:153160292-153194892	121	141	152	2	3	0	5.96457	5.94565	6.57411	0.0875952	0.121124	0	6.16144	0.0695729	6.4686	1.13e-110	4.14e-108	UP
ENSSSCG00000018069	ND2	NADH dehydrogenase subunit 2 (mitochondrion) [Source:RefSeq peptide;Acc:NP_008635]	GO:0005623|GO:0003824|GO:0009987|GO:0008152|GO:0016020|GO:0071704|GO:0043227|GO:0016491|GO:0043229|GO:0070469|GO:0044237|GO:0006807|GO:0031224|GO:0031090|GO:0005622|GO:0006091|GO:0055114|GO:0031966|GO:0022900|GO:0016651|GO:0005737|GO:0072593|GO:0019637|GO	cell|catalytic activity|cellular process|metabolic process|membrane|organic substance metabolic process|membrane-bounded organelle|oxidoreductase activity|intracellular organelle|respiratory chain|cellular metabolic process|nitrogen compound metabolic pro	K03879	NADH-ubiquinone oxidoreductase chain 2[1.6.5.3]	ssc01100|ssc05012|ssc00190	Metabolic pathways - Sus scrofa (pig)|Parkinson's disease - Sus scrofa (pig)|Oxidative phosphorylation - Sus scrofa (pig)	MT:5087-6130	5849	6779	6159	21734	21635	17720	838.174	831.008	774.396	2767.92	2539.18	2313.54	814.526	2540.21	-1.64091	6.65e-103	2.39e-100	DOWN
ENSSSCG00000017238	TTYH2	tweety family member 2 [Source:HGNC Symbol;Acc:HGNC:13877]	GO:0005623|GO:0009987|GO:0005488|GO:0016020|GO:0005215|GO:0043234|GO:0005515|GO:0071944|GO:0005886|GO:0031224|GO:0022857|GO:0055085|GO:0022891|GO:1902495|GO:0016021|GO:0006810|GO:0034702|GO:0034220|GO:0015267|GO:0006811|GO:0015075|GO:0034707|GO:0005216|GO	cell|cellular process|binding|membrane|transporter activity|protein complex|protein binding|cell periphery|plasma membrane|intrinsic component of membrane|transmembrane transporter activity|transmembrane transport|substrate-specific transmembrane transpor	-	-	-	-	12:6865457-6907593	1800	2145	2225	764	834	850	69.0142	70.3526	74.8507	26.0328	26.1888	29.6924	71.4059	27.3046	1.3869	1.09e-102	3.84e-100	UP
ENSSSCG00000014080	HMGCR	-	GO:0005623|GO:0003824|GO:0050896|GO:0023052|GO:0004871|GO:0009987|GO:0008152|GO:0005488|GO:0016020|GO:0007610|GO:0016043|GO:0005515|GO:0009058|GO:0042175|GO:0071704|GO:0043227|GO:0051716|GO:0016491|GO:0043229|GO:0023051|GO:0038023|GO:0004872|GO:0097159|GO	cell|catalytic activity|response to stimulus|signaling|signal transducer activity|cellular process|metabolic process|binding|membrane|behavior|cellular component organization|protein binding|biosynthetic process|nuclear outer membrane-endoplasmic reticulu	K00021	hydroxymethylglutaryl-CoA reductase (NADPH)[1.1.1.34]	ssc01100|ssc04152|ssc04976|ssc00900	Metabolic pathways - Sus scrofa (pig)|AMPK signaling pathway - Sus scrofa (pig)|Bile secretion - Sus scrofa (pig)|Terpenoid backbone biosynthesis - Sus scrofa (pig)	2:85967321-85990095	7797	8960	9002	4140	4575	3887	245.577	241.41	248.77	115.883	118.014	111.541	245.252	115.146	1.0908	3.82e-102	1.32e-99	UP
ENSSSCG00000009942	DAO	D-amino-acid oxidase [Source:UniProtKB/Swiss-Prot;Acc:P00371]	GO:0005623|GO:0003824|GO:0009987|GO:0008152|GO:0005488|GO:0016020|GO:0005515|GO:0009058|GO:0071704|GO:0043227|GO:0016491|GO:0043229|GO:0019867|GO:0097159|GO:0044237|GO:0006807|GO:0036094|GO:0009056|GO:0031090|GO:0005622|GO:0048037|GO:0005102|GO:0006082|GO	cell|catalytic activity|cellular process|metabolic process|binding|membrane|protein binding|biosynthetic process|organic substance metabolic process|membrane-bounded organelle|oxidoreductase activity|intracellular organelle|outer membrane|organic cyclic c	K00273	D-amino-acid oxidase[1.4.3.3]	ssc01100|ssc04146|ssc00330|ssc00260	Metabolic pathways - Sus scrofa (pig)|Peroxisome - Sus scrofa (pig)|Arginine and proline metabolism - Sus scrofa (pig)|Glycine, serine and threonine metabolism - Sus scrofa (pig)	14:44473372-44492683	194	154	177	0	1	0	8.70281	5.9097	6.96676	0	0.0367304	0	7.19309	0.0122435	9.19846	5.49e-101	1.87e-98	UP
ENSSSCG00000015025	CRYAB	crystallin, alpha B [Source:HGNC Symbol;Acc:HGNC:2389]	GO:0005623|GO:0050896|GO:0009987|GO:0008152|GO:0005198|GO:0005488|GO:0016020|GO:0032502|GO:0005576|GO:0016043|GO:0005515|GO:0005212|GO:0051641|GO:0071704|GO:0043227|GO:0071944|GO:0051716|GO:0043229|GO:0048856|GO:0044237|GO:0009653|GO:0019222|GO:0005886|GO	cell|response to stimulus|cellular process|metabolic process|structural molecule activity|binding|membrane|developmental process|extracellular region|cellular component organization|protein binding|structural constituent of eye lens|cellular localization|	K09542	crystallin, alpha B[-]	ssc04141|ssc04213	Protein processing in endoplasmic reticulum - Sus scrofa (pig)|Longevity regulating pathway - multiple species - Sus scrofa (pig)	9:44428187-44432883	1849	2140	2145	859	932	926	134.088	132.756	136.484	55.3615	55.3545	61.1822	134.443	57.2994	1.2304	3.98e-100	1.33e-97	UP
ENSSSCG00000011079	PIP4K2A	phosphatidylinositol-5-phosphate 4-kinase, type II, alpha [Source:HGNC Symbol;Acc:HGNC:8997]	GO:0005623|GO:0003824|GO:0050896|GO:0002376|GO:0009987|GO:0008152|GO:0032502|GO:0016043|GO:0002520|GO:0009893|GO:0071704|GO:0006914|GO:0043227|GO:0051716|GO:0043229|GO:0048856|GO:0044089|GO:0016740|GO:0044237|GO:0009056|GO:0019222|GO:0050794|GO:0006950|GO	cell|catalytic activity|response to stimulus|immune system process|cellular process|metabolic process|developmental process|cellular component organization|immune system development|positive regulation of metabolic process|organic substance metabolic proc	K00920	1-phosphatidylinositol-5-phosphate 4-kinase[2.7.1.149]	ssc04810|ssc04070|ssc00562	Regulation of actin cytoskeleton - Sus scrofa (pig)|Phosphatidylinositol signaling system - Sus scrofa (pig)|Inositol phosphate metabolism - Sus scrofa (pig)	10:57880200-58064685	2568	3049	2886	1346	1390	1293	111.231	112.973	109.68	51.8127	49.3093	51.0258	111.295	50.7159	1.13387	2e-99	6.59e-97	UP
ENSSSCG00000006359	ADAMTS4	ADAM metallopeptidase with thrombospondin type 1 motif, 4 [Source:HGNC Symbol;Acc:HGNC:220]	GO:0003824|GO:0031012|GO:0050896|GO:0008152|GO:0005488|GO:0005576|GO:0005515|GO:0005615|GO:0071704|GO:0009607|GO:0005578|GO:0016787|GO:0006950|GO:0051707|GO:0009605|GO:0043169|GO:0098542|GO:0009617|GO:0019899|GO:0043207|GO:0008233|GO:0019538|GO:0006952|GO	catalytic activity|extracellular matrix|response to stimulus|metabolic process|binding|extracellular region|protein binding|extracellular space|organic substance metabolic process|response to biotic stimulus|proteinaceous extracellular matrix|hydrolase ac	-	-	-	-	4:97117569-97125927	511	666	651	170	182	189	23.1735	25.8364	25.9031	6.85141	6.75966	7.80894	24.971	7.14	1.80626	6.38e-99	2.06e-96	UP
ENSSSCG00000022768	-	-	GO:0005198|GO:0019911	structural molecule activity|structural constituent of myelin sheath	-	-	-	-	1:163251814-163257871	2981	3745	3897	968	1115	1205	1728.6	1857.69	1982.73	498.849	529.531	636.62	1856.34	555	1.7419	6.69e-99	2.13e-96	UP
ENSSSCG00000017643	2021-09-04	septin 4 [Source:HGNC Symbol;Acc:HGNC:9165]	GO:0005623|GO:0003824|GO:0022414|GO:0000003|GO:0050896|GO:0023052|GO:0009987|GO:0008152|GO:0005488|GO:0032502|GO:0016043|GO:0005515|GO:0005929|GO:0042995|GO:0009893|GO:0071704|GO:0043227|GO:0044702|GO:0051716|GO:0043229|GO:0023051|GO:0048856|GO:0097159|GO	cell|catalytic activity|reproductive process|reproduction|response to stimulus|signaling|cellular process|metabolic process|binding|developmental process|cellular component organization|protein binding|cilium|cell projection|positive regulation of metabol	K16943	septin 4[-]	ssc04210|ssc04215	Apoptosis - Sus scrofa (pig)|Apoptosis - multiple species - Sus scrofa (pig)	12:36030882-36043170	3163	3665	3606	1494	1738	1645	158.582	157.187	158.628	66.568	71.3654	75.1416	158.132	71.025	1.15473	1.52e-93	4.68e-91	UP
ENSSSCG00000008164	MAP4K4	mitogen-activated protein kinase kinase kinase kinase 4 [Source:HGNC Symbol;Acc:HGNC:6866]	GO:0005623|GO:0003824|GO:0050896|GO:0023052|GO:0009987|GO:0008152|GO:0005488|GO:0032502|GO:0016043|GO:0009893|GO:0071704|GO:0051716|GO:0048856|GO:0097159|GO:0016740|GO:0044237|GO:0036094|GO:0009653|GO:0019222|GO:0050794|GO:0006950|GO:0005622|GO:0048869|GO	cell|catalytic activity|response to stimulus|signaling|cellular process|metabolic process|binding|developmental process|cellular component organization|positive regulation of metabolic process|organic substance metabolic process|cellular response to stimu	-	-	-	-	3:55031471-55095734	7395	8964	8595	4309	4467	4109	148.743	154.236	151.685	77.0254	73.5862	75.2997	151.555	75.3038	1.00904	4.84e-93	1.46e-90	UP
ENSSSCG00000008977	CXCL10	C-X-C motif chemokine 10 precursor [Source:RefSeq peptide;Acc:NP_001008691]	GO:0005623|GO:0050896|GO:0002376|GO:0023052|GO:0009987|GO:0008152|GO:0005488|GO:0040011|GO:0016020|GO:0032502|GO:0007610|GO:0005576|GO:0048520|GO:0016043|GO:0005515|GO:0005615|GO:0009893|GO:0050795|GO:0051641|GO:0071704|GO:0002684|GO:0071944|GO:0051716|GO	cell|response to stimulus|immune system process|signaling|cellular process|metabolic process|binding|locomotion|membrane|developmental process|behavior|extracellular region|positive regulation of behavior|cellular component organization|protein binding|ex	K12671	C-X-C motif chemokine 10[-]	ssc04060|ssc04062|ssc05164|ssc04620|ssc04668|ssc04622|ssc04623	Cytokine-cytokine receptor interaction - Sus scrofa (pig)|Chemokine signaling pathway - Sus scrofa (pig)|Influenza A - Sus scrofa (pig)|Toll-like receptor signaling pathway - Sus scrofa (pig)|TNF signaling pathway - Sus scrofa (pig)|RIG-I-like receptor si	8:75829904-75882217	66	56	54	320	407	349	3.5932	2.60802	2.57945	15.4827	18.1474	17.311	2.92689	16.9804	-2.53643	9.57e-92	2.85e-89	DOWN
ENSSSCG00000009584	SEMA4D	sema domain, immunoglobulin domain (Ig), transmembrane domain (TM) and short cytoplasmic domain, (semaphorin) 4D [Source:HGNC Symbol;Acc:HGNC:10732]	GO:0005623|GO:0040007|GO:0050896|GO:0023052|GO:0004871|GO:0009987|GO:0008152|GO:0005488|GO:0040011|GO:0016020|GO:0045499|GO:0032502|GO:0007610|GO:0005576|GO:0016043|GO:0005515|GO:0009058|GO:0048589|GO:0005615|GO:0009893|GO:0050795|GO:0071704|GO:0071944|GO	cell|growth|response to stimulus|signaling|signal transducer activity|cellular process|metabolic process|binding|locomotion|membrane|chemorepellent activity|developmental process|behavior|extracellular region|cellular component organization|protein bindin	K06521	semaphorin 4[-]	ssc04360	Axon guidance - Sus scrofa (pig)	14:1171737-1251046	1425	1671	1731	655	717	713	17.8059	17.8613	18.9779	7.27364	7.33758	8.11708	18.215	7.5761	1.2656	2.03e-91	5.94e-89	UP
ENSSSCG00000014039	RGS14	regulator of G-protein signaling 14 [Source:HGNC Symbol;Acc:HGNC:9996]	GO:0005623|GO:0050896|GO:0023052|GO:0004871|GO:0009987|GO:0008152|GO:0005488|GO:0016020|GO:0045202|GO:0007610|GO:0016043|GO:0005515|GO:0009058|GO:0042995|GO:0009893|GO:0051641|GO:0071704|GO:0043227|GO:0071944|GO:0051716|GO:0043229|GO:0023051|GO:0023057|GO	cell|response to stimulus|signaling|signal transducer activity|cellular process|metabolic process|binding|membrane|synapse|behavior|cellular component organization|protein binding|biosynthetic process|cell projection|positive regulation of metabolic proce	K17706	regulator of G-protein signaling 14[-]	ssc04015	Rap1 signaling pathway - Sus scrofa (pig)	2:82278889-82294443	856	978	1059	369	403	371	38.1483	37.2844	41.4093	14.6147	14.7092	15.0638	38.9474	14.7959	1.39633	8.62e-91	2.49e-88	UP
ENSSSCG00000007926	SEC14L5	SEC14-like lipid binding 5 [Source:HGNC Symbol;Acc:HGNC:29032]	GO:0005623|GO:0016020|GO:0005215|GO:0031224|GO:0005622|GO:0016021|GO:0006810	cell|membrane|transporter activity|intrinsic component of membrane|intracellular|integral component of membrane|transport	-	-	-	-	3:38406992-38448047	240	281	281	57	66	59	17.1716	17.1986	17.6403	3.6244	3.86749	3.84604	17.3368	3.77931	2.19765	2.54e-87	7.24e-85	UP
ENSSSCG00000016104	TRAK2	trafficking protein, kinesin binding 2 [Source:HGNC Symbol;Acc:HGNC:13206]	GO:0005488|GO:0005515	binding|protein binding	K15374	trafficking kinesin-binding protein 2[-]	ssc01100|ssc04727	Metabolic pathways - Sus scrofa (pig)|GABAergic synapse - Sus scrofa (pig)	15:116383931-116416265	5723	6534	6210	3099	3421	2944	135.454	132.292	128.961	65.1853	66.3138	63.4841	132.236	64.9944	1.02472	2.85e-86	7.99e-84	UP
ENSSSCG00000012653	ZDHHC9	zinc finger, DHHC-type containing 9 [Source:HGNC Symbol;Acc:HGNC:18475]	GO:0005623|GO:0003824|GO:0009987|GO:0008152|GO:0005488|GO:0016020|GO:0016043|GO:0043234|GO:0009058|GO:0051641|GO:0071704|GO:0043227|GO:0043229|GO:0016740|GO:0044237|GO:0031224|GO:0012505|GO:0031090|GO:0005622|GO:0031228|GO:0043169|GO:0098588|GO:0005737|GO	cell|catalytic activity|cellular process|metabolic process|binding|membrane|cellular component organization|protein complex|biosynthetic process|cellular localization|organic substance metabolic process|membrane-bounded organelle|intracellular organelle|t	-	-	-	-	X:122170148-122205078	1874	2336	2144	913	962	778	36.2931	38.7003	36.4317	15.714	15.2585	13.7276	37.1417	14.9	1.31772	1.28e-85	3.55e-83	UP
ENSSSCG00000022230	CD9	-	GO:0030054|GO:0009987|GO:0005488|GO:0016020|GO:0005576|GO:0005515|GO:0005615|GO:0043227|GO:0007155|GO:0031224|GO:0030055|GO:1903561|GO:0031982|GO:0070062|GO:0006928|GO:0005912|GO:0016021|GO:0005925	cell junction|cellular process|binding|membrane|extracellular region|protein binding|extracellular space|membrane-bounded organelle|cell adhesion|intrinsic component of membrane|cell-substrate junction|extracellular vesicle|vesicle|extracellular exosome|m	K06460	CD9 antigen[-]	ssc04640	Hematopoietic cell lineage - Sus scrofa (pig)	5:66879695-66919340	368	378	428	81	114	92	26.6226	23.3927	27.1673	5.20775	6.75445	6.06391	25.7276	6.0087	2.09819	2.81e-85	7.65e-83	UP
ENSSSCG00000016083	PLCL1	phospholipase C-like 1 [Source:HGNC Symbol;Acc:HGNC:9063]	GO:0005623|GO:0003824|GO:0050896|GO:0023052|GO:0004871|GO:0009987|GO:0008152|GO:0005488|GO:0016020|GO:0005515|GO:0071704|GO:0071944|GO:0051716|GO:0023051|GO:0044237|GO:0016787|GO:0009056|GO:0019222|GO:0005886|GO:0050794|GO:0005622|GO:0007165|GO:0010646|GO	cell|catalytic activity|response to stimulus|signaling|signal transducer activity|cellular process|metabolic process|binding|membrane|protein binding|organic substance metabolic process|cell periphery|cellular response to stimulus|regulation of signaling|	K15375	inactive phospholipase C-like protein 1[-]	ssc04727	GABAergic synapse - Sus scrofa (pig)	15:112940718-113017866	2134	2562	2385	1101	1250	1125	80.8259	83.0084	79.2583	37.0599	38.7748	38.8212	81.0309	38.2186	1.0842	5.75e-85	1.54e-82	UP
ENSSSCG00000029508	QDPR	-	GO:0005623|GO:0003824|GO:0008152|GO:0005576|GO:0043227|GO:0016491|GO:0043229|GO:0005622|GO:1903561|GO:0031982|GO:0055114|GO:0070062|GO:0005737|GO:0043231|GO:0005739|GO:0004155	cell|catalytic activity|metabolic process|extracellular region|membrane-bounded organelle|oxidoreductase activity|intracellular organelle|intracellular|extracellular vesicle|vesicle|oxidation-reduction process|extracellular exosome|cytoplasm|intracellular	K00357	dihydropteridine reductase[1.5.1.34]	ssc01100|ssc00790	Metabolic pathways - Sus scrofa (pig)|Folate biosynthesis - Sus scrofa (pig)	8:12329454-12351892	1831	2256	2236	823	1015	916	64.3938	67.8706	68.9966	25.7227	29.2351	29.3502	67.087	28.1027	1.25533	1.49e-84	3.95e-82	UP
ENSSSCG00000016872	HMGCS1	3-hydroxy-3-methylglutaryl-CoA synthase 1 (soluble) [Source:HGNC Symbol;Acc:HGNC:5007]	GO:0005623|GO:0003824|GO:0009987|GO:0008152|GO:0016020|GO:0009058|GO:0071704|GO:0043227|GO:0071944|GO:0043229|GO:0016740|GO:0044237|GO:0005886|GO:0005622|GO:0044255|GO:0005737|GO:0006629|GO:0016746|GO:0044249|GO:0043231|GO:0005634|GO:0005654|GO:0031981|GO	cell|catalytic activity|cellular process|metabolic process|membrane|biosynthetic process|organic substance metabolic process|membrane-bounded organelle|cell periphery|intracellular organelle|transferase activity|cellular metabolic process|plasma membrane|	K01641	hydroxymethylglutaryl-CoA synthase[2.3.3.10]	ssc01100|ssc00280|ssc00650|ssc00900	Metabolic pathways - Sus scrofa (pig)|Valine, leucine and isoleucine degradation - Sus scrofa (pig)|Butanoate metabolism - Sus scrofa (pig)|Terpenoid backbone biosynthesis - Sus scrofa (pig)	16:29433805-29454088	18000	20474	19627	9816	10763	9064	523.001	508.885	500.362	253.469	256.122	239.944	510.75	249.845	1.03158	3.81e-84	9.96e-82	UP
ENSSSCG00000002276	PLEKHG3	pleckstrin homology domain containing, family G (with RhoGef domain) member 3 [Source:HGNC Symbol;Acc:HGNC:20364]	GO:0050896|GO:0023052|GO:0009987|GO:0008152|GO:0005085|GO:0009893|GO:0051716|GO:0023051|GO:0019222|GO:0050794|GO:0007165|GO:0010646|GO:0009966|GO:0050790|GO:0007154|GO:0043085|GO:0005088|GO:1902531|GO:0051345|GO:0035556|GO:0005089|GO:0043547|GO:0051056|GO	response to stimulus|signaling|cellular process|metabolic process|guanyl-nucleotide exchange factor activity|positive regulation of metabolic process|cellular response to stimulus|regulation of signaling|regulation of metabolic process|regulation of cellu	-	-	-	-	7:95145028-95191677	933	1027	1103	406	444	434	27.7503	26.1302	28.7847	10.7318	10.8156	11.7607	27.555	11.1027	1.3114	3.89e-83	1e-80	UP
ENSSSCG00000009475	-	-	-	-	-	-	-	-	11:54497917-54504088	1250	1568	1538	614	677	543	100.435	107.772	108.425	43.8432	44.5498	39.7496	105.544	42.7142	1.30506	4.6e-83	1.17e-80	UP
ENSSSCG00000013078	MYRF	myelin regulatory factor [Source:HGNC Symbol;Acc:HGNC:1181]	GO:0005623|GO:0009987|GO:0008152|GO:0005488|GO:0001071|GO:0032502|GO:0016043|GO:0009058|GO:0009893|GO:0071704|GO:0043227|GO:0043229|GO:0048856|GO:0097159|GO:0044237|GO:0006807|GO:0019222|GO:0050793|GO:0050794|GO:0005622|GO:0003700|GO:0051171|GO:0048869|GO	cell|cellular process|metabolic process|binding|nucleic acid binding transcription factor activity|developmental process|cellular component organization|biosynthetic process|positive regulation of metabolic process|organic substance metabolic process|memb	-	-	-	-	2:9314394-9332126	829	1027	1081	365	373	387	37.0998	39.3164	42.4466	14.5168	13.6713	15.7793	39.6209	14.6558	1.43479	2.64e-82	6.64e-80	UP
ENSSSCG00000008315	PAIP2B	poly(A) binding protein interacting protein 2B [Source:HGNC Symbol;Acc:HGNC:29200]	GO:0009987|GO:0045182|GO:0008152|GO:0005488|GO:0005515|GO:0009058|GO:0071704|GO:0030371|GO:0097159|GO:0044237|GO:0006807|GO:0019222|GO:0050794|GO:0051171|GO:0000900|GO:0009890|GO:0006413|GO:0031324|GO:0019538|GO:0003676|GO:0031323|GO:0044249|GO:0034645|GO	cellular process|translation regulator activity|metabolic process|binding|protein binding|biosynthetic process|organic substance metabolic process|translation repressor activity|organic cyclic compound binding|cellular metabolic process|nitrogen compound	-	-	-	-	3:74881398-74940726	1011	1218	1152	509	535	464	79.6908	82.128	79.6728	35.6563	34.5378	33.3223	80.4972	34.5054	1.22211	3.74e-82	9.27e-80	UP
ENSSSCG00000027372	SAMD9	sterile alpha motif domain containing 9 [Source:HGNC Symbol;Acc:HGNC:1348]	GO:0005623|GO:0005488|GO:0005515|GO:0043227|GO:0043229|GO:0005622|GO:0005737|GO:0043231	cell|binding|protein binding|membrane-bounded organelle|intracellular organelle|intracellular|cytoplasm|intracellular membrane-bounded organelle	-	-	-	-	9:79679836-79684587	304	345	306	945	1038	845	9.57085	9.29144	8.45275	26.4405	26.7644	24.2378	9.10501	25.8142	-1.50343	5.81e-82	1.42e-79	DOWN
ENSSSCG00000002887	MAG	myelin associated glycoprotein [Source:HGNC Symbol;Acc:HGNC:6783]	GO:0005623|GO:0009987|GO:0005488|GO:0032502|GO:0005515|GO:0042995|GO:0048856|GO:0050793|GO:0050794|GO:0043220|GO:0043209|GO:0060322|GO:0031643|GO:0050877|GO:0007420|GO:0031641|GO:0043005|GO:2000026|GO:0048857|GO:0048513|GO:0007275|GO:0030901|GO:0031644|GO	cell|cellular process|binding|developmental process|protein binding|cell projection|anatomical structure development|regulation of developmental process|regulation of cellular process|Schmidt-Lanterman incisure|myelin sheath|head development|positive regu	-	-	-	-	6:40216765-40221043	1905	2305	2428	564	676	767	225.834	233.75	252.547	59.4201	65.6332	82.8417	237.377	69.2984	1.77629	1.25e-81	3.02e-79	UP
ENSSSCG00000009683	KIF13B	kinesin family member 13B [Source:HGNC Symbol;Acc:HGNC:14405]	GO:0005623|GO:0003824|GO:0009987|GO:0008152|GO:0005488|GO:0032502|GO:0016043|GO:0043234|GO:0005515|GO:0042995|GO:0043229|GO:0048856|GO:0097159|GO:0036094|GO:0016787|GO:0009653|GO:0050793|GO:0050794|GO:0005622|GO:0016817|GO:0048869|GO:0005874|GO:0071889|GO	cell|catalytic activity|cellular process|metabolic process|binding|developmental process|cellular component organization|protein complex|protein binding|cell projection|intracellular organelle|anatomical structure development|organic cyclic compound bindi	-	-	-	-	14:14139334-14342690	2088	2463	2344	1156	1258	1142	36.9026	37.2373	36.3483	18.157	18.2092	18.3888	36.8294	18.2517	1.01283	2.49e-81	5.95e-79	UP
ENSSSCG00000005425	SLC44A1	solute carrier family 44 (choline transporter), member 1 [Source:HGNC Symbol;Acc:HGNC:18798]	GO:0016020|GO:0005215|GO:0005576|GO:0043227|GO:0031224|GO:0022857|GO:1903561|GO:0031982|GO:0070062|GO:0022891|GO:0016021|GO:0006810|GO:0006811|GO:0015075|GO:0008324|GO:0006812|GO:0015871|GO:0015220|GO:0015696|GO:0015672|GO:0008519	membrane|transporter activity|extracellular region|membrane-bounded organelle|intrinsic component of membrane|transmembrane transporter activity|extracellular vesicle|vesicle|extracellular exosome|substrate-specific transmembrane transporter activity|inte	K06515	solute carrier family 44 (choline transporter-like protein), member 1[-]	ssc05231	Choline metabolism in cancer - Sus scrofa (pig)	1:276190886-276352741	6435	6715	6448	2438	2987	2321	157.436	140.537	138.415	53.0092	59.8515	51.7359	145.463	54.8655	1.40668	2.12e-80	5e-78	UP
ENSSSCG00000024960	PDGFC	platelet derived growth factor C [Source:HGNC Symbol;Acc:HGNC:8801]	GO:0005623|GO:0050896|GO:0023052|GO:0009987|GO:0008152|GO:0005488|GO:0016020|GO:0032502|GO:0005576|GO:0016043|GO:0005515|GO:0009058|GO:0005615|GO:0009893|GO:0071704|GO:0043227|GO:0071944|GO:0051716|GO:0048856|GO:0009986|GO:0044237|GO:0006807|GO:0009653|GO	cell|response to stimulus|signaling|cellular process|metabolic process|binding|membrane|developmental process|extracellular region|cellular component organization|protein binding|biosynthetic process|extracellular space|positive regulation of metabolic pr	-	-	-	-	8:47675547-47774058	1045	1251	1210	544	585	527	44.3391	45.4062	45.046	20.5131	20.3287	20.3724	44.9304	20.4047	1.13879	1.44e-78	3.36e-76	UP
ENSSSCG00000030893	IGLV-3	-	GO:0005488|GO:0005515	binding|protein binding	-	-	-	-	14:52398194-52398721	0	0	0	99	133	137	0	0	0	34.1891	42.3279	48.5036	0	41.6735	#NAME?	2.82e-78	6.48e-76	DOWN
ENSSSCG00000000584	SLCO1A2	solute carrier organic anion transporter family, member 1A2 [Source:HGNC Symbol;Acc:HGNC:10956]	GO:0005623|GO:0050896|GO:0009987|GO:0008152|GO:0005488|GO:0016020|GO:0005215|GO:0016043|GO:0005515|GO:0071704|GO:0006914|GO:0071944|GO:0051716|GO:0044237|GO:0009056|GO:0005886|GO:0031224|GO:0006950|GO:0022857|GO:0005319|GO:0031226|GO:0055085|GO:0006082|GO	cell|response to stimulus|cellular process|metabolic process|binding|membrane|transporter activity|cellular component organization|protein binding|organic substance metabolic process|autophagy|cell periphery|cellular response to stimulus|cellular metaboli	-	-	-	-	5:55358015-55405412	1752	2049	1849	874	937	798	59.9799	60.0068	55.5404	26.5916	26.2721	24.8906	58.509	25.9181	1.1747	9.34e-78	2.12e-75	UP
ENSSSCG00000026173	ABCA1	-	GO:0005623|GO:0003824|GO:0009987|GO:0008152|GO:0005488|GO:0016020|GO:0005215|GO:0016043|GO:0045177|GO:0005515|GO:0043227|GO:0071944|GO:0043229|GO:0097159|GO:0036094|GO:0016787|GO:0005886|GO:0031224|GO:0005622|GO:0022857|GO:0016817|GO:0005319|GO:0031226|GO	cell|catalytic activity|cellular process|metabolic process|binding|membrane|transporter activity|cellular component organization|apical part of cell|protein binding|membrane-bounded organelle|cell periphery|intracellular organelle|organic cyclic compound	-	-	-	-	1:275474265-275507927	804	892	869	1920	2070	1797	11.7753	11.1755	11.167	24.9906	24.8295	23.9786	11.3726	24.5996	-1.11307	5.6e-75	1.24e-72	DOWN
ENSSSCG00000021443	SGK1	serum/glucocorticoid regulated kinase 1 [Source:HGNC Symbol;Acc:HGNC:10810]	GO:0005623|GO:0003824|GO:0040007|GO:0050896|GO:0023052|GO:0009987|GO:0008152|GO:0005488|GO:0032502|GO:0016043|GO:0005515|GO:0071704|GO:0043227|GO:0051716|GO:0043229|GO:0048856|GO:0097159|GO:0008289|GO:0016740|GO:0051050|GO:0044237|GO:0040008|GO:0036094|GO	cell|catalytic activity|growth|response to stimulus|signaling|cellular process|metabolic process|binding|developmental process|cellular component organization|protein binding|organic substance metabolic process|membrane-bounded organelle|cellular response	K13302	serum/glucocorticoid-regulated kinase 1[2.7.11.1]	ssc04151|ssc04068|ssc04960	PI3K-Akt signaling pathway - Sus scrofa (pig)|FoxO signaling pathway - Sus scrofa (pig)|Aldosterone-regulated sodium reabsorption - Sus scrofa (pig)	1:33250475-33256209	1095	1327	1320	513	615	464	68.0316	70.5269	71.9566	28.3253	31.2936	26.2648	70.1717	28.6279	1.29347	8.95e-74	1.94e-71	UP
ENSSSCG00000014119	-	-	GO:0009987|GO:0008152|GO:0016020|GO:0032502|GO:0005215|GO:0071704|GO:0048856|GO:0044237|GO:0006807|GO:0031224|GO:0022857|GO:0044255|GO:0006082|GO:0019637|GO:0006629|GO:0007275|GO:0022891|GO:0006520|GO:0016021|GO:0006810|GO:0006658|GO:0006644|GO:0006665|GO	cellular process|metabolic process|membrane|developmental process|transporter activity|organic substance metabolic process|anatomical structure development|cellular metabolic process|nitrogen compound metabolic process|intrinsic component of membrane|tran	-	-	-	-	2:90636016-90694074	1546	1791	1841	829	855	858	37.0128	36.6797	38.672	17.6383	16.7646	18.715	37.4548	17.706	1.08092	1.26e-73	2.7e-71	UP
ENSSSCG00000015116	MCAM	melanoma cell adhesion molecule [Source:HGNC Symbol;Acc:HGNC:6934]	GO:0005623|GO:0030054|GO:0050896|GO:0005488|GO:0016020|GO:0032502|GO:0005515|GO:0071944|GO:0048856|GO:0009986|GO:0009653|GO:0005886|GO:0048646|GO:0031224|GO:0006950|GO:0030055|GO:0009897|GO:0009611|GO:0048514|GO:0001525|GO:0005912|GO:0007275|GO:0001568|GO	cell|cell junction|response to stimulus|binding|membrane|developmental process|protein binding|cell periphery|anatomical structure development|cell surface|anatomical structure morphogenesis|plasma membrane|anatomical structure formation involved in morph	-	-	-	-	9:51548581-51557233	1448	1543	1593	727	788	724	37.0437	33.7675	35.7571	16.5288	16.5103	16.875	35.5228	16.638	1.09426	5.81e-73	1.23e-70	UP
ENSSSCG00000011698	GYG1	glycogenin 1 [Source:HGNC Symbol;Acc:HGNC:4699]	GO:0003824|GO:0008152|GO:0005488|GO:0016020|GO:0005576|GO:0005515|GO:0043227|GO:0016740|GO:1903561|GO:0031982|GO:0070062|GO:0016757|GO:0016758|GO:0046527|GO:0035251|GO:0008466	catalytic activity|metabolic process|binding|membrane|extracellular region|protein binding|membrane-bounded organelle|transferase activity|extracellular vesicle|vesicle|extracellular exosome|transferase activity, transferring glycosyl groups|transferase a	-	-	-	-	13:97219128-97253065	1473	1767	1692	727	847	811	130.94	134.367	131.968	57.4334	61.6646	65.6825	132.425	61.5935	1.10433	8.94e-73	1.85e-70	UP
ENSSSCG00000008203	IGKC	-	GO:0050896|GO:0002376|GO:0009987|GO:0005488|GO:0032502|GO:0005576|GO:0002520|GO:0005515|GO:0005615|GO:0048856|GO:0006955|GO:0046649|GO:0048869|GO:0002377|GO:0048513|GO:0007275|GO:0001775|GO:0042113|GO:0030098|GO:0030097|GO:0030154|GO:0030183|GO:0002521	response to stimulus|immune system process|cellular process|binding|developmental process|extracellular region|immune system development|protein binding|extracellular space|anatomical structure development|immune response|lymphocyte activation|cellular de	-	-	-	-	3:59880799-59881322	7	10	7	116	137	128	1.99865	2.44233	1.75352	29.4334	32.035	33.2961	2.06483	31.5882	-3.93529	1.88e-72	3.86e-70	DOWN
ENSSSCG00000023932	-	-	GO:0005623|GO:0005488|GO:0016020|GO:0071944|GO:0007155|GO:0005886|GO:0031224|GO:0043169|GO:0098609|GO:0016021|GO:0046872|GO:0005509|GO:0007156	cell|binding|membrane|cell periphery|cell adhesion|plasma membrane|intrinsic component of membrane|cation binding|cell-cell adhesion|integral component of membrane|metal ion binding|calcium ion binding|homophilic cell adhesion via plasma membrane adhesion	-	-	-	-	2:149264942-149269189	69	96	94	0	0	0	4.14076	4.92823	4.94949	0	0	0	4.67283	0	Inf	3.33e-72	6.76e-70	UP
ENSSSCG00000001248	MOG	-	-	-	-	-	-	-	7:25021757-25192432	1298	1505	1558	676	691	710	124.641	123.626	131.266	57.689	54.3434	62.1161	126.511	58.0495	1.12391	1.07e-70	2.15e-68	UP
ENSSSCG00000009004	SFRP2	-	GO:0022414|GO:0040007|GO:0000003|GO:0050896|GO:0002376|GO:0023052|GO:0004871|GO:0009987|GO:0008152|GO:0005488|GO:0040011|GO:0032502|GO:0005576|GO:0016043|GO:0002520|GO:0005515|GO:0009058|GO:0048589|GO:0005615|GO:0009893|GO:0051641|GO:0071704|GO:0044702|GO	reproductive process|growth|reproduction|response to stimulus|immune system process|signaling|signal transducer activity|cellular process|metabolic process|binding|locomotion|developmental process|extracellular region|cellular component organization|immun	K02176	secreted frizzled-related protein 2[-]	ssc04310	Wnt signaling pathway - Sus scrofa (pig)	8:79743275-79751980	990	1135	1141	501	530	529	70.8328	69.4675	71.6283	31.8565	31.0569	34.4838	70.6429	32.4657	1.12163	1.27e-70	2.51e-68	UP
ENSSSCG00000005474	SAL1	-	GO:0005488|GO:0005215|GO:0005576|GO:0005549|GO:0036094|GO:0005550|GO:0006810	binding|transporter activity|extracellular region|odorant binding|small molecule binding|pheromone binding|transport	-	-	-	-	1:284447110-284451960	32	29	39	240	288	206	5.0931	3.94828	5.44617	33.9466	37.5405	29.8712	4.82918	33.7861	-2.80658	1.4e-70	2.74e-68	DOWN
ENSSSCG00000005247	TJP2	tight junction protein 2 [Source:HGNC Symbol;Acc:HGNC:11828]	GO:0005623|GO:0030054|GO:0009987|GO:0005488|GO:0032502|GO:0005515|GO:0060090|GO:0048856|GO:0005911|GO:0005622|GO:0090559|GO:0048869|GO:0007586|GO:0030674|GO:0009888|GO:0043296|GO:0005737|GO:0048468|GO:0050892|GO:0019904|GO:0006810|GO:0002064|GO:0005923|GO	cell|cell junction|cellular process|binding|developmental process|protein binding|binding, bridging|anatomical structure development|cell-cell junction|intracellular|regulation of membrane permeability|cellular developmental process|digestion|protein bind	K06098	tight junction protein 2[-]	ssc04530	Tight junction - Sus scrofa (pig)	1:248714681-248883729	1063	1193	1140	543	550	478	34.0614	32.7007	32.0505	15.4629	14.4336	13.9546	32.9375	14.617	1.17208	5.26e-70	1.02e-67	UP
ENSSSCG00000009720	DDX60	DEAD (Asp-Glu-Ala-Asp) box polypeptide 60 [Source:HGNC Symbol;Acc:HGNC:25942]	GO:0005623|GO:0050896|GO:0002376|GO:0023052|GO:0009987|GO:0005488|GO:0005515|GO:0002684|GO:0051716|GO:0043229|GO:0023051|GO:0097159|GO:0009607|GO:0036094|GO:0006955|GO:0050794|GO:0006950|GO:0051707|GO:0002682|GO:0005622|GO:0009605|GO:0001817|GO:0007165|GO	cell|response to stimulus|immune system process|signaling|cellular process|binding|protein binding|positive regulation of immune system process|cellular response to stimulus|intracellular organelle|regulation of signaling|organic cyclic compound binding|r	-	-	-	-	14:22292407-22365368	56	85	76	285	347	296	1.56103	2.02687	1.85881	7.06036	7.92199	7.51749	1.81557	7.49995	-2.04646	5.84e-70	1.12e-67	DOWN
ENSSSCG00000017900	KIF1C	kinesin family member 1C [Source:HGNC Symbol;Acc:HGNC:6317]	GO:0005623|GO:0003824|GO:0009987|GO:0008152|GO:0005488|GO:0043234|GO:0005515|GO:0051641|GO:0043227|GO:0043229|GO:0097159|GO:0036094|GO:0016787|GO:0012505|GO:0005622|GO:0016817|GO:0005874|GO:0006928|GO:0008092|GO:0005737|GO:0001882|GO:0005794|GO:0032403|GO	cell|catalytic activity|cellular process|metabolic process|binding|protein complex|protein binding|cellular localization|membrane-bounded organelle|intracellular organelle|organic cyclic compound binding|small molecule binding|hydrolase activity|endomembr	-	-	-	-	12:53966168-53993410	1187	1428	1471	665	682	639	26.5844	27.3585	28.9061	13.2361	12.5096	13.0388	27.6163	12.9282	1.095	1.44e-69	2.75e-67	UP
ENSSSCG00000016658	ANLN	anillin actin binding protein [Source:HGNC Symbol;Acc:HGNC:14082]	GO:0005623|GO:0002376|GO:0009987|GO:0005488|GO:0040011|GO:0032502|GO:0002520|GO:0005515|GO:0043227|GO:0071944|GO:0043229|GO:0048856|GO:0070938|GO:0005622|GO:0048870|GO:0048869|GO:0007049|GO:0051301|GO:0016477|GO:0006928|GO:0008092|GO:0005737|GO:0048513|GO	cell|immune system process|cellular process|binding|locomotion|developmental process|immune system development|protein binding|membrane-bounded organelle|cell periphery|intracellular organelle|anatomical structure development|contractile ring|intracellula	-	-	-	-	18:41294200-41348331	4124	4737	4239	2123	2218	1882	133.344	131.022	120.259	61.0049	58.7352	55.4413	128.208	58.3938	1.1346	2.12e-69	4.01e-67	UP
ENSSSCG00000030517	-	-	GO:0005488|GO:0005515	binding|protein binding	-	-	-	-	8:88824052-88827195	191	224	236	49	57	44	78.074	78.3264	84.6417	17.8004	19.0822	16.3864	80.3473	17.7563	2.17792	1.25e-68	2.34e-66	UP
ENSSSCG00000010044	IGLC	-	GO:0005488|GO:0005515	binding|protein binding	-	-	-	-	14:52423079-52423532	6	4	2	102	130	101	1.97708	1.12745	0.578378	29.8716	35.0851	30.3235	1.22764	31.7601	-4.69326	1.36e-66	2.48e-64	DOWN
ENSSSCG00000023408	SAMD4A	sterile alpha motif domain containing 4A [Source:HGNC Symbol;Acc:HGNC:23023]	GO:0009987|GO:0045182|GO:0008152|GO:0005488|GO:0045202|GO:0005515|GO:0009058|GO:0009893|GO:0071704|GO:0030371|GO:0097159|GO:0044237|GO:0006807|GO:0019222|GO:0050794|GO:0051171|GO:0009890|GO:0006725|GO:0031324|GO:0019538|GO:0003676|GO:0031323|GO:0044249|GO	cellular process|translation regulator activity|metabolic process|binding|synapse|protein binding|biosynthetic process|positive regulation of metabolic process|organic substance metabolic process|translation repressor activity|organic cyclic compound bind	-	-	-	-	1:204436515-204645216	2097	2311	2183	1057	1228	1063	46.4574	43.7969	42.4336	20.811	22.2812	21.456	44.2293	21.5161	1.03959	4.71e-66	8.4e-64	UP
ENSSSCG00000006266	ST18	suppression of tumorigenicity 18, zinc finger [Source:HGNC Symbol;Acc:HGNC:18695]	GO:0005623|GO:0009987|GO:0008152|GO:0005488|GO:0001071|GO:0009058|GO:0071704|GO:0043227|GO:0043229|GO:0044237|GO:0006807|GO:0019222|GO:0050794|GO:0005622|GO:0003700|GO:0051171|GO:0043169|GO:0006725|GO:0031323|GO:0044249|GO:0043231|GO:1901360|GO:0046483|GO	cell|cellular process|metabolic process|binding|nucleic acid binding transcription factor activity|biosynthetic process|organic substance metabolic process|membrane-bounded organelle|intracellular organelle|cellular metabolic process|nitrogen compound met	-	-	-	-	4:85113830-85183952	787	869	908	390	356	310	21.5288	20.3354	21.7937	9.48136	7.97587	7.72623	21.2193	8.39449	1.33786	4.82e-66	8.52e-64	UP
ENSSSCG00000012780	PLXNB3	plexin B3 [Source:HGNC Symbol;Acc:HGNC:9105]	GO:0005623|GO:0050896|GO:0023052|GO:0004871|GO:0009987|GO:0008152|GO:0005488|GO:0040011|GO:0016020|GO:0032502|GO:0016043|GO:0043234|GO:0005515|GO:0071944|GO:0051716|GO:0048856|GO:0038023|GO:0004872|GO:0040012|GO:0009653|GO:0008283|GO:0019222|GO:0050793|GO	cell|response to stimulus|signaling|signal transducer activity|cellular process|metabolic process|binding|locomotion|membrane|developmental process|cellular component organization|protein complex|protein binding|cell periphery|cellular response to stimulu	K06821	plexin B[-]	ssc04360	Axon guidance - Sus scrofa (pig)	X:142074113-142087377	373	502	525	128	141	152	9.26201	10.6632	11.4381	2.82466	2.86746	3.43874	10.4544	3.04362	1.78026	4.89e-66	8.56e-64	UP
ENSSSCG00000013545	TUBB4A	tubulin, beta 4A class IVa [Source:HGNC Symbol;Acc:HGNC:20774]	GO:0005623|GO:0003824|GO:0009987|GO:0008152|GO:0005198|GO:0005488|GO:0005576|GO:0016043|GO:0043234|GO:0005515|GO:0005929|GO:0042995|GO:0043227|GO:0043229|GO:0097159|GO:0036094|GO:0016787|GO:0043209|GO:0005200|GO:0044297|GO:0005622|GO:1903561|GO:0016817|GO	cell|catalytic activity|cellular process|metabolic process|structural molecule activity|binding|extracellular region|cellular component organization|protein complex|protein binding|cilium|cell projection|membrane-bounded organelle|intracellular organelle|	K07375	tubulin beta[-]	ssc04145|ssc04540	Phagosome - Sus scrofa (pig)|Gap junction - Sus scrofa (pig)	2:73063907-73085299	2029	2351	2441	1065	1070	1141	136.184	134.984	143.751	63.5263	58.818	69.7732	138.306	64.0392	1.11084	6.68e-66	1.16e-63	UP
ENSSSCG00000010453	IFIT1	-	GO:0005623|GO:0050896|GO:0002376|GO:0023052|GO:0009987|GO:0008152|GO:0005488|GO:0044216|GO:0005515|GO:0051641|GO:0051716|GO:0097159|GO:0009607|GO:0002683|GO:0019222|GO:0006955|GO:0050794|GO:0006950|GO:0051707|GO:0002682|GO:0005622|GO:0009605|GO:0043657|GO	cell|response to stimulus|immune system process|signaling|cellular process|metabolic process|binding|other organism cell|protein binding|cellular localization|cellular response to stimulus|organic cyclic compound binding|response to biotic stimulus|negati	K14217	interferon-induced protein with tetratricopeptide repeats 1[-]	ssc05168|ssc05160	Herpes simplex infection - Sus scrofa (pig)|Hepatitis C - Sus scrofa (pig)	14:110223576-110235651	166	215	212	597	657	522	7.05335	7.81472	7.90358	22.5435	22.8631	20.2077	7.59055	21.8715	-1.52677	3.97e-65	6.71e-63	DOWN
ENSSSCG00000023937	ELOVL1	ELOVL fatty acid elongase 1 [Source:HGNC Symbol;Acc:HGNC:14418]	GO:0005623|GO:0003824|GO:0009987|GO:0008152|GO:0005488|GO:0016020|GO:0005515|GO:0009058|GO:0071704|GO:0043227|GO:0043229|GO:0016740|GO:0044237|GO:0006807|GO:0031224|GO:0012505|GO:0005622|GO:0044255|GO:0006082|GO:0005737|GO:0006629|GO:0016746|GO:0005783|GO	cell|catalytic activity|cellular process|metabolic process|binding|membrane|protein binding|biosynthetic process|organic substance metabolic process|membrane-bounded organelle|intracellular organelle|transferase activity|cellular metabolic process|nitroge	K10247	elongation of very long chain fatty acids protein 1[2.3.1.199]	ssc00062	Fatty acid elongation - Sus scrofa (pig)	6:155338716-155345129	463	580	589	160	200	211	12.3385	13.2219	13.772	3.78932	4.3651	5.12299	13.1108	4.4258	1.56674	6.02e-65	1.01e-62	UP
ENSSSCG00000027777	PRRG1	proline rich Gla (G-carboxyglutamic acid) 1 [Source:HGNC Symbol;Acc:HGNC:9469]	GO:0005488|GO:0016020|GO:0005576|GO:0031224|GO:0043169|GO:0016021|GO:0046872|GO:0005509	binding|membrane|extracellular region|intrinsic component of membrane|cation binding|integral component of membrane|metal ion binding|calcium ion binding	-	-	-	-	X:36740729-36882358	1062	1196	1162	532	625	518	18.1291	17.465	17.4043	8.07092	8.73805	8.05639	17.6661	8.28845	1.09181	6.58e-65	1.09e-62	UP
ENSSSCG00000029147	-	-	GO:0005623|GO:0016020|GO:0051641|GO:0031224|GO:0005622|GO:0016021|GO:0006810|GO:0051649|GO:0046907|GO:0016192|GO:0048193|GO:0006890	cell|membrane|cellular localization|intrinsic component of membrane|intracellular|integral component of membrane|transport|establishment of localization in cell|intracellular transport|vesicle-mediated transport|Golgi vesicle transport|retrograde vesicle-	-	-	-	-	6:58930575-58939568	0	0	0	73	90	93	0	0	0	2.96184	3.36514	3.86831	0	3.39843	#NAME?	3.44e-64	5.65e-62	DOWN
ENSSSCG00000023279	SH3TC2	SH3 domain and tetratricopeptide repeats 2 [Source:HGNC Symbol;Acc:HGNC:29427]	GO:0005623|GO:0050896|GO:0023052|GO:0009987|GO:0005488|GO:0016020|GO:0032502|GO:0016043|GO:0005515|GO:0051641|GO:0043227|GO:0071944|GO:0051716|GO:0043229|GO:0023051|GO:0048856|GO:0005886|GO:0050794|GO:0012505|GO:0005622|GO:0005768|GO:0048869|GO:0060341|GO	cell|response to stimulus|signaling|cellular process|binding|membrane|developmental process|cellular component organization|protein binding|cellular localization|membrane-bounded organelle|cell periphery|cellular response to stimulus|intracellular organel	-	-	-	-	2:156973263-157018259	320	377	380	120	140	136	14.8126	14.9283	15.4335	4.93655	5.30753	5.73563	15.0581	5.32657	1.49927	4.05e-63	6.6e-61	UP
ENSSSCG00000002932	ZNF567	zinc finger protein 567 [Source:HGNC Symbol;Acc:HGNC:28696]	GO:0005623|GO:0009987|GO:0008152|GO:0005488|GO:0001071|GO:0005515|GO:0009058|GO:0009893|GO:0071704|GO:0043227|GO:0043229|GO:0097159|GO:0044237|GO:0006807|GO:0019222|GO:0050794|GO:0005622|GO:0003700|GO:0051171|GO:0043169|GO:0009890|GO:0006725|GO:0031324|GO	cell|cellular process|metabolic process|binding|nucleic acid binding transcription factor activity|protein binding|biosynthetic process|positive regulation of metabolic process|organic substance metabolic process|membrane-bounded organelle|intracellular o	-	-	-	-	6:41156402-41184718	862	859	921	345	418	365	45.8775	39.1086	43.0083	16.3182	18.2202	17.6989	42.6648	17.4124	1.29293	4.42e-63	7.14e-61	UP
ENSSSCG00000029554	-	-	-	-	-	-	-	-	17:11988512-12008399	1343	1497	1414	724	769	697	100.764	96.0809	93.0846	48.2756	47.2539	47.6454	96.6431	47.7249	1.01792	1.21e-62	1.94e-60	UP
ENSSSCG00000015353	SCIN	-	GO:0005623|GO:0002376|GO:0009987|GO:0005488|GO:0032502|GO:0005576|GO:0016043|GO:0002520|GO:0005515|GO:0051641|GO:0002684|GO:0043227|GO:0048856|GO:0044089|GO:0008283|GO:0050793|GO:0050794|GO:0002682|GO:1903561|GO:0031334|GO:0048869|GO:0030029|GO:0031982|GO	cell|immune system process|cellular process|binding|developmental process|extracellular region|cellular component organization|immune system development|protein binding|cellular localization|positive regulation of immune system process|membrane-bounded or	K05768	gelsolin[-]	ssc05203|ssc04810|ssc04666	Viral carcinogenesis - Sus scrofa (pig)|Regulation of actin cytoskeleton - Sus scrofa (pig)|Fc gamma R-mediated phagocytosis - Sus scrofa (pig)	9:90266490-90348474	168	184	194	582	577	489	8.66693	8.12007	8.78126	26.6832	24.3789	22.9839	8.52275	24.682	-1.53407	6.05e-62	9.47e-60	DOWN
ENSSSCG00000009144	ETNPPL	ethanolamine-phosphate phospho-lyase [Source:HGNC Symbol;Acc:HGNC:14404]	GO:0003824|GO:0008152|GO:0005488|GO:0016020|GO:0005515|GO:0097159|GO:0016740|GO:0031224|GO:0048037|GO:0030170|GO:0042802|GO:0016021|GO:0008483	catalytic activity|metabolic process|binding|membrane|protein binding|organic cyclic compound binding|transferase activity|intrinsic component of membrane|cofactor binding|pyridoxal phosphate binding|identical protein binding|integral component of membran	-	-	-	-	8:121603073-121621976	209	230	229	569	584	552	15.3802	14.4787	14.786	37.2125	35.1975	37.0096	14.8817	36.4732	-1.2933	4.95e-61	7.61e-59	DOWN
ENSSSCG00000015396	SEMA3D	sema domain, immunoglobulin domain (Ig), short basic domain, secreted, (semaphorin) 3D [Source:HGNC Symbol;Acc:HGNC:10726]	GO:0040007|GO:0050896|GO:0023052|GO:0009987|GO:0005488|GO:0040011|GO:0016020|GO:0045499|GO:0032502|GO:0007610|GO:0005576|GO:0016043|GO:0005515|GO:0048589|GO:0005615|GO:0050795|GO:0051716|GO:0048856|GO:0040008|GO:0040012|GO:0045926|GO:0009653|GO:0016049|GO	growth|response to stimulus|signaling|cellular process|binding|locomotion|membrane|chemorepellent activity|developmental process|behavior|extracellular region|cellular component organization|protein binding|developmental growth|extracellular space|regulat	-	-	-	-	9:105474523-105523996	463	538	492	186	220	206	17.8942	17.7869	16.6838	6.38856	6.96362	7.25367	17.4549	6.86862	1.34554	1.01e-60	1.54e-58	UP
ENSSSCG00000021418	LSS	lanosterol synthase (2,3-oxidosqualene-lanosterol cyclase) [Source:HGNC Symbol;Acc:HGNC:6708]	GO:0005623|GO:0003824|GO:0016020|GO:0043229|GO:0016853|GO:0005622|GO:0016866|GO:0005811	cell|catalytic activity|membrane|intracellular organelle|isomerase activity|intracellular|intramolecular transferase activity|lipid particle	K01852	lanosterol synthase[5.4.99.7]	ssc01100|ssc00100	Metabolic pathways - Sus scrofa (pig)|Steroid biosynthesis - Sus scrofa (pig)	13:218517420-218540493	709	845	878	390	405	371	27.7529	28.2948	30.1549	13.5671	12.9838	13.2311	28.7342	13.2607	1.11562	2.51e-59	3.74e-57	UP
ENSSSCG00000000716	KCNA1	potassium channel, voltage gated shaker related subfamily A, member 1 [Source:HGNC Symbol;Acc:HGNC:6218]	GO:0005623|GO:0030054|GO:0050896|GO:0009987|GO:0005488|GO:0016020|GO:0045202|GO:0032502|GO:0005215|GO:0016043|GO:0043234|GO:0005515|GO:0042995|GO:0051606|GO:0071944|GO:0051716|GO:0048856|GO:0009986|GO:0008283|GO:0005886|GO:0031224|GO:0050794|GO:0044297|GO	cell|cell junction|response to stimulus|cellular process|binding|membrane|synapse|developmental process|transporter activity|cellular component organization|protein complex|protein binding|cell projection|detection of stimulus|cell periphery|cellular resp	-	-	-	-	5:67768663-67770150	536	634	645	242	278	280	53.8908	54.5288	56.8997	21.6235	22.8917	25.6489	55.1065	23.3881	1.23645	2.78e-59	4.12e-57	UP
ENSSSCG00000012427	-	-	-	-	-	-	-	-	X:69086891-69087469	924	1111	1068	535	561	511	238.752	245.57	242.129	122.854	118.719	120.297	242.15	120.623	1.00539	2.93e-59	4.31e-57	UP
ENSSSCG00000024107	-	-	GO:0005623|GO:0009987|GO:0008152|GO:0005198|GO:0005488|GO:0009058|GO:0071704|GO:0043229|GO:0097159|GO:0044237|GO:0006807|GO:0003735|GO:0005622|GO:0030529|GO:0005737|GO:0019538|GO:0003676|GO:0044249|GO:0044391|GO:0042273|GO:0034645|GO:0009059|GO:0005840|GO	cell|cellular process|metabolic process|structural molecule activity|binding|biosynthetic process|organic substance metabolic process|intracellular organelle|organic cyclic compound binding|cellular metabolic process|nitrogen compound metabolic process|st	-	-	ssc03010	Ribosome - Sus scrofa (pig)	13:27049441-27051898	637	700	676	1523	1612	1363	122.968	115.594	114.498	261.284	254.859	239.722	117.687	251.955	-1.09821	4.49e-59	6.49e-57	DOWN
ENSSSCG00000010702	PLEKHA1	pleckstrin homology domain containing, family A (phosphoinositide binding specific) member 1 [Source:HGNC Symbol;Acc:HGNC:14335]	GO:0005623|GO:0022414|GO:0048511|GO:0040007|GO:0000003|GO:0050896|GO:0002376|GO:0023052|GO:0009987|GO:0008152|GO:0005488|GO:0016020|GO:0032502|GO:0005576|GO:0016043|GO:0005515|GO:0042995|GO:0048589|GO:0042445|GO:0071704|GO:0002684|GO:0043227|GO:0044702|GO	cell|reproductive process|rhythmic process|growth|reproduction|response to stimulus|immune system process|signaling|cellular process|metabolic process|binding|membrane|developmental process|extracellular region|cellular component organization|protein bind	-	-	-	-	14:143414802-143468369	738	796	762	320	336	357	83.3914	76.9423	75.5476	32.1348	31.0948	36.7531	78.6271	33.3276	1.23831	1.06e-58	1.53e-56	UP
ENSSSCG00000012315	-	-	GO:0003824|GO:0009987|GO:0008152|GO:0005488|GO:0071704|GO:0097159|GO:0044237|GO:0036094|GO:0016787|GO:0044255|GO:0019637|GO:0006629|GO:0003676|GO:0000166|GO:0016788|GO:0042578|GO:0006644|GO:0006796|GO:0030258|GO:0046839|GO:0016311|GO:0006650|GO:0046488|GO	catalytic activity|cellular process|metabolic process|binding|organic substance metabolic process|organic cyclic compound binding|cellular metabolic process|small molecule binding|hydrolase activity|cellular lipid metabolic process|organophosphate metabol	-	-	-	-	1:11137154-11204971	23	28	18	188	163	169	0.575606	0.599434	0.395237	4.18135	3.34093	3.85341	0.523426	3.7919	-2.85686	3.98e-58	5.66e-56	DOWN
ENSSSCG00000005706	ABL1	ABL proto-oncogene 1, non-receptor tyrosine kinase [Source:HGNC Symbol;Acc:HGNC:76]	GO:0005623|GO:0003824|GO:0040007|GO:0050896|GO:0002376|GO:0023052|GO:0009987|GO:0008152|GO:0005488|GO:0040011|GO:0016020|GO:0032502|GO:0016043|GO:0002520|GO:0005515|GO:0009058|GO:0048589|GO:0009893|GO:0051641|GO:0071704|GO:0002684|GO:0043227|GO:0071944|GO	cell|catalytic activity|growth|response to stimulus|immune system process|signaling|cellular process|metabolic process|binding|locomotion|membrane|developmental process|cellular component organization|immune system development|protein binding|biosynthetic	K06619	abelson tyrosine-protein kinase 1[2.7.10.2]	ssc05200|ssc05206|ssc04014|ssc04360|ssc04110|ssc04722|ssc04012|ssc05220	Pathways in cancer - Sus scrofa (pig)|MicroRNAs in cancer - Sus scrofa (pig)|Ras signaling pathway - Sus scrofa (pig)|Axon guidance - Sus scrofa (pig)|Cell cycle - Sus scrofa (pig)|Neurotrophin signaling pathway - Sus scrofa (pig)|ErbB signaling pathway -	1:304685889-304829672	1211	1358	1321	569	680	668	33.4394	32.0775	32.005	13.9633	15.3782	16.8055	32.5073	15.3823	1.07949	1.46e-56	2.02e-54	UP
ENSSSCG00000021649	-	-	GO:0003824|GO:0009987|GO:0008152|GO:0071704|GO:0044237|GO:0016787|GO:0044255|GO:0019637|GO:0006629|GO:0016788|GO:0042578|GO:0006644|GO:0006796|GO:0030258|GO:0046839|GO:0016311|GO:0006650|GO:0046488|GO:0046856	catalytic activity|cellular process|metabolic process|organic substance metabolic process|cellular metabolic process|hydrolase activity|cellular lipid metabolic process|organophosphate metabolic process|lipid metabolic process|hydrolase activity, acting o	-	-	-	-	1:11005328-11054173	373	457	449	140	198	148	23.5956	24.7301	24.9212	7.87065	10.2582	8.52989	24.4156	8.88625	1.45816	2.39e-56	3.28e-54	UP
ENSSSCG00000000907	PLXNC1	plexin C1 [Source:HGNC Symbol;Acc:HGNC:9106]	GO:0005623|GO:0040007|GO:0050896|GO:0023052|GO:0004871|GO:0009987|GO:0005488|GO:0040011|GO:0016020|GO:0032502|GO:0007610|GO:0016043|GO:0043234|GO:0005515|GO:0048589|GO:0050795|GO:0071944|GO:0051716|GO:0048856|GO:0038023|GO:0004872|GO:0040008|GO:0040012|GO	cell|growth|response to stimulus|signaling|signal transducer activity|cellular process|binding|locomotion|membrane|developmental process|behavior|cellular component organization|protein complex|protein binding|developmental growth|regulation of behavior|c	-	-	-	-	5:93325752-93459904	542	620	588	1165	1327	1204	11.0008	10.7648	10.4714	21.0142	22.0588	22.2645	10.7457	21.7792	-1.01919	2.44e-56	3.32e-54	DOWN
ENSSSCG00000028512	LDLR	low density lipoprotein receptor [Source:HGNC Symbol;Acc:HGNC:6547]	GO:0005623|GO:0009987|GO:0008152|GO:0005488|GO:0016020|GO:0045177|GO:0043234|GO:0005515|GO:0009058|GO:0009893|GO:0071704|GO:0043227|GO:0071944|GO:0043229|GO:0004872|GO:0005905|GO:0009986|GO:0044237|GO:0006807|GO:0009056|GO:0019222|GO:0005886|GO:0050794|GO	cell|cellular process|metabolic process|binding|membrane|apical part of cell|protein complex|protein binding|biosynthetic process|positive regulation of metabolic process|organic substance metabolic process|membrane-bounded organelle|cell periphery|intrac	-	-	-	-	GL896440.1:2830-14728	342	413	419	165	161	153	32.4656	33.5377	34.8989	13.9201	12.5172	13.2327	33.6341	13.2233	1.34684	2.82e-56	3.81e-54	UP
ENSSSCG00000023489	CXCL9	-	GO:0005623|GO:0050896|GO:0002376|GO:0023052|GO:0009987|GO:0008152|GO:0005488|GO:0040011|GO:0016020|GO:0032502|GO:0007610|GO:0005576|GO:0048520|GO:0016043|GO:0005515|GO:0005615|GO:0009893|GO:0050795|GO:0051641|GO:0071704|GO:0002684|GO:0071944|GO:0051716|GO	cell|response to stimulus|immune system process|signaling|cellular process|metabolic process|binding|locomotion|membrane|developmental process|behavior|extracellular region|positive regulation of behavior|cellular component organization|protein binding|ex	K05416	C-X-C motif chemokine 9[-]	ssc04060|ssc04062|ssc04620	Cytokine-cytokine receptor interaction - Sus scrofa (pig)|Chemokine signaling pathway - Sus scrofa (pig)|Toll-like receptor signaling pathway - Sus scrofa (pig)	8:75801204-75806186	12	5	6	126	126	99	2.44263	0.870687	1.07159	22.7928	21.0048	18.3596	1.46164	20.7191	-3.8253	3.88e-56	5.21e-54	DOWN
ENSSSCG00000011874	PARP14	poly (ADP-ribose) polymerase family, member 14 [Source:HGNC Symbol;Acc:HGNC:29232]	GO:0005623|GO:0003824|GO:0008152|GO:0005488|GO:0016020|GO:0005515|GO:0071944|GO:0097159|GO:0016740|GO:0036094|GO:0005886|GO:0005622|GO:0005737|GO:0003676|GO:0000166|GO:0016757|GO:0016763|GO:0003723|GO:0003950	cell|catalytic activity|metabolic process|binding|membrane|protein binding|cell periphery|organic cyclic compound binding|transferase activity|small molecule binding|plasma membrane|intracellular|cytoplasm|nucleic acid binding|nucleotide binding|transfera	-	-	-	-	13:147430046-147483562	297	310	265	733	786	741	8.31308	7.42257	6.50806	18.2335	18.0182	18.8966	7.41457	18.3828	-1.30992	8.21e-56	1.09e-53	DOWN
ENSSSCG00000004244	MAN1A1	-	GO:0005623|GO:0003824|GO:0008152|GO:0005488|GO:0016020|GO:0005576|GO:0043227|GO:0043229|GO:0016787|GO:0031224|GO:0012505|GO:0031090|GO:0005622|GO:1903561|GO:0031982|GO:0043169|GO:0070062|GO:0098588|GO:0005737|GO:0005794|GO:0043231|GO:0016021|GO:0016798|GO	cell|catalytic activity|metabolic process|binding|membrane|extracellular region|membrane-bounded organelle|intracellular organelle|hydrolase activity|intrinsic component of membrane|endomembrane system|organelle membrane|intracellular|extracellular vesicl	K01230	mannosyl-oligosaccharide alpha-1,2-mannosidase[3.2.1.113]	ssc01100|ssc04141|ssc00510	Metabolic pathways - Sus scrofa (pig)|Protein processing in endoplasmic reticulum - Sus scrofa (pig)|N-Glycan biosynthesis - Sus scrofa (pig)	1:47894684-48057901	690	765	763	363	372	304	37.9101	35.9546	36.7816	17.7244	16.7391	15.2173	36.8821	16.5603	1.15519	4.39e-55	5.73e-53	UP
ENSSSCG00000009650	DOCK5	dedicator of cytokinesis 5 [Source:HGNC Symbol;Acc:HGNC:23476]	GO:0005623|GO:0050896|GO:0023052|GO:0009987|GO:0008152|GO:0005488|GO:0040011|GO:0005085|GO:0009893|GO:0051716|GO:0040012|GO:0019222|GO:0050794|GO:0040017|GO:0005622|GO:0048870|GO:0007165|GO:0016477|GO:0006928|GO:0045932|GO:0051270|GO:0003012|GO:2000145|GO	cell|response to stimulus|signaling|cellular process|metabolic process|binding|locomotion|guanyl-nucleotide exchange factor activity|positive regulation of metabolic process|cellular response to stimulus|regulation of locomotion|regulation of metabolic pr	-	-	-	-	14:10434520-10593554	808	922	885	455	460	407	11.8664	11.5831	11.4038	5.93854	5.53284	5.44579	11.6178	5.63906	1.04281	1.55e-54	2.01e-52	UP
ENSSSCG00000012076	MX2	MX dynamin-like GTPase 2 [Source:HGNC Symbol;Acc:HGNC:7533]	GO:0005623|GO:0003824|GO:0050896|GO:0002376|GO:0009987|GO:0008152|GO:0005488|GO:0005515|GO:0051641|GO:0043227|GO:0043229|GO:0097159|GO:0009607|GO:0036094|GO:0016787|GO:0050794|GO:0006950|GO:0051707|GO:0012505|GO:0005622|GO:0009605|GO:0016817|GO:0060341|GO	cell|catalytic activity|response to stimulus|immune system process|cellular process|metabolic process|binding|protein binding|cellular localization|membrane-bounded organelle|intracellular organelle|organic cyclic compound binding|response to biotic stimu	-	-	-	-	13:215028064-215059085	145	185	170	459	572	578	6.67481	7.28497	6.86624	18.7778	21.565	24.2414	6.94201	21.528	-1.63279	1.81e-54	2.34e-52	DOWN
ENSSSCG00000025447	MID1IP1	MID1 interacting protein 1 [Source:HGNC Symbol;Acc:HGNC:20715]	GO:0005623|GO:0009987|GO:0008152|GO:0005488|GO:0016043|GO:0005515|GO:0009058|GO:0009893|GO:0071704|GO:0043227|GO:0043229|GO:0044237|GO:0019222|GO:0050794|GO:0005622|GO:0044255|GO:0006082|GO:0051128|GO:0022607|GO:0032886|GO:0005737|GO:0006996|GO:0042180|GO	cell|cellular process|metabolic process|binding|cellular component organization|protein binding|biosynthetic process|positive regulation of metabolic process|organic substance metabolic process|membrane-bounded organelle|intracellular organelle|cellular m	-	-	-	-	X:38727726-38730034	872	1060	1118	495	531	504	63.5759	66.1102	71.5184	32.0731	31.7069	33.4785	67.0682	32.4195	1.04877	2.44e-54	3.11e-52	UP
ENSSSCG00000009620	BMP1	bone morphogenetic protein 1 [Source:HGNC Symbol;Acc:HGNC:1067]	GO:0003824|GO:0008152|GO:0005488|GO:0032502|GO:0005515|GO:0071704|GO:0048856|GO:0016787|GO:0050793|GO:0043169|GO:0009888|GO:2000026|GO:0008233|GO:0048513|GO:0019538|GO:0007275|GO:0061036|GO:0061035|GO:0006508|GO:0051216|GO:0061448|GO:0001501|GO:0046872|GO	catalytic activity|metabolic process|binding|developmental process|protein binding|organic substance metabolic process|anatomical structure development|hydrolase activity|regulation of developmental process|cation binding|tissue development|regulation of	-	-	-	-	14:6881426-6923145	260	284	310	100	99	97	10.6134	9.91709	11.103	3.62776	3.30976	3.60755	10.5445	3.51502	1.58488	3.74e-54	4.73e-52	UP
ENSSSCG00000010452	IFIT3	-	GO:0005623|GO:0050896|GO:0002376|GO:0023052|GO:0009987|GO:0005488|GO:0005515|GO:0043227|GO:0051716|GO:0043229|GO:0097159|GO:0009607|GO:0008283|GO:0006955|GO:0050794|GO:0006950|GO:0051707|GO:0005622|GO:0009605|GO:0007165|GO:0098542|GO:0042127|GO:0008219|GO	cell|response to stimulus|immune system process|signaling|cellular process|binding|protein binding|membrane-bounded organelle|cellular response to stimulus|intracellular organelle|organic cyclic compound binding|response to biotic stimulus|cell proliferat	-	-	-	-	14:110209344-110210870	118	105	94	391	379	345	11.561	8.80012	8.0806	34.0449	30.4114	30.796	9.48058	31.7507	-1.74374	8.46e-53	1.05e-50	DOWN
ENSSSCG00000001427	C4A	-	GO:0009987|GO:0008152|GO:0005488|GO:0005576|GO:0005515|GO:0005615|GO:0071704|GO:0044237|GO:0019222|GO:0050794|GO:0030234|GO:0031324|GO:0019538|GO:0044092|GO:0043086|GO:0031323|GO:0050790|GO:0004857|GO:0032268|GO:0044267|GO:0051246|GO:0030414|GO:0051248|GO	cellular process|metabolic process|binding|extracellular region|protein binding|extracellular space|organic substance metabolic process|cellular metabolic process|regulation of metabolic process|regulation of cellular process|enzyme regulator activity|neg	K03989	complement component 4[-]	ssc05322|ssc05133|ssc04610|ssc05150	Systemic lupus erythematosus - Sus scrofa (pig)|Pertussis - Sus scrofa (pig)|Complement and coagulation cascades - Sus scrofa (pig)|Staphylococcus aureus infection - Sus scrofa (pig)	7:27729058-27744181	694	827	797	1508	1714	1692	19.2024	19.5745	19.3489	37.0816	38.841	42.6537	19.3752	39.5255	-1.02857	1.67e-52	2.01e-50	DOWN
ENSSSCG00000008647	CMPK2	cytidine monophosphate (UMP-CMP) kinase 2, mitochondrial [Source:HGNC Symbol;Acc:HGNC:27015]	GO:0005623|GO:0003824|GO:0050896|GO:0009987|GO:0008152|GO:0009058|GO:0071704|GO:0043227|GO:0051716|GO:0043229|GO:0016740|GO:0009607|GO:0044237|GO:0006807|GO:0051707|GO:0005622|GO:0009605|GO:0016772|GO:0005737|GO:0009617|GO:0043207|GO:0019637|GO:0006725|GO	cell|catalytic activity|response to stimulus|cellular process|metabolic process|biosynthetic process|organic substance metabolic process|membrane-bounded organelle|cellular response to stimulus|intracellular organelle|transferase activity|response to biot	K13809	UMP-CMP kinase 2, mitochondrial[2.7.4.14]	ssc01100|ssc00240	Metabolic pathways - Sus scrofa (pig)|Pyrimidine metabolism - Sus scrofa (pig)	3:137688568-137704282	109	142	107	347	368	350	3.70283	4.12651	3.18927	10.476	10.2385	10.8326	3.67287	10.5157	-1.51757	1.98e-52	2.34e-50	DOWN
ENSSSCG00000009454	-	-	GO:0005623|GO:0005488|GO:0016020|GO:0071944|GO:0007155|GO:0005886|GO:0031224|GO:0043169|GO:0098609|GO:0016021|GO:0046872|GO:0005509|GO:0007156	cell|binding|membrane|cell periphery|cell adhesion|plasma membrane|intrinsic component of membrane|cation binding|cell-cell adhesion|integral component of membrane|metal ion binding|calcium ion binding|homophilic cell adhesion via plasma membrane adhesion	-	-	-	-	11:43085573-43088671	924	962	950	433	477	475	44.6071	39.7277	40.2398	18.5772	18.8596	20.8922	41.5248	19.443	1.09472	6.6e-52	7.77e-50	UP
ENSSSCG00000006924	GBP1	-	GO:0003824|GO:0008152|GO:0005488|GO:0097159|GO:0036094|GO:0016787|GO:0016817|GO:0001882|GO:0000166|GO:0016818|GO:0017076|GO:0032549|GO:0005525|GO:0016462|GO:0019001|GO:0017111|GO:0003924	catalytic activity|metabolic process|binding|organic cyclic compound binding|small molecule binding|hydrolase activity|hydrolase activity, acting on acid anhydrides|nucleoside binding|nucleotide binding|hydrolase activity, acting on acid anhydrides, in ph	-	-	-	-	4:139650958-139667272	419	500	402	1039	1064	1025	12.2985	12.5544	10.353	27.1028	25.5778	27.4108	11.7353	26.6972	-1.18583	7.35e-52	8.55e-50	DOWN
ENSSSCG00000008648	RSAD2	-	GO:0005623|GO:0003824|GO:0050896|GO:0002376|GO:0023052|GO:0009987|GO:0008152|GO:0005488|GO:0016020|GO:0032502|GO:0002520|GO:0005515|GO:0042175|GO:0051641|GO:0002684|GO:0043227|GO:0051716|GO:0043229|GO:0023051|GO:0048856|GO:0019867|GO:0009607|GO:0007155|GO	cell|catalytic activity|response to stimulus|immune system process|signaling|cellular process|metabolic process|binding|membrane|developmental process|immune system development|protein binding|nuclear outer membrane-endoplasmic reticulum membrane network|	K15045	radical S-adenosyl methionine domain-containing protein 2[-]	ssc05164	Influenza A - Sus scrofa (pig)	3:137667912-137683557	36	25	37	159	178	167	3.83335	2.27724	3.45681	15.0465	15.5231	16.2015	3.18913	15.5904	-2.28942	7.91e-52	9.15e-50	DOWN
ENSSSCG00000015256	JAM3	junctional adhesion molecule 3 [Source:HGNC Symbol;Acc:HGNC:15532]	GO:0005623|GO:0030054|GO:0022414|GO:0000003|GO:0050896|GO:0002376|GO:0023052|GO:0009987|GO:0005488|GO:0040011|GO:0016020|GO:0032502|GO:0007610|GO:0005576|GO:0016043|GO:0002520|GO:0005515|GO:0002262|GO:0005615|GO:0050795|GO:0043227|GO:0044702|GO:0051716|GO	cell|cell junction|reproductive process|reproduction|response to stimulus|immune system process|signaling|cellular process|binding|locomotion|membrane|developmental process|behavior|extracellular region|cellular component organization|immune system develo	K06785	junctional adhesion molecule 3[-]	ssc04514|ssc04530|ssc04670	Cell adhesion molecules (CAMs) - Sus scrofa (pig)|Tight junction - Sus scrofa (pig)|Leukocyte transendothelial migration - Sus scrofa (pig)	9:67275091-67282448	571	714	733	300	340	315	90.9753	97.3134	102.469	42.4786	44.3659	45.7255	96.9192	44.19	1.13306	1.05e-51	1.2e-49	UP
ENSSSCG00000000799	IRAK4	interleukin-1 receptor-associated kinase 4 [Source:HGNC Symbol;Acc:HGNC:17967]	GO:0005623|GO:0003824|GO:0050896|GO:0002376|GO:0023052|GO:0009987|GO:0008152|GO:0005488|GO:0040011|GO:0016020|GO:0005515|GO:0071704|GO:0043227|GO:0071944|GO:0051716|GO:0043229|GO:0023051|GO:0097159|GO:0016740|GO:0044237|GO:0050900|GO:0036094|GO:0005886|GO	cell|catalytic activity|response to stimulus|immune system process|signaling|cellular process|metabolic process|binding|locomotion|membrane|protein binding|organic substance metabolic process|membrane-bounded organelle|cell periphery|cellular response to	K04733	interleukin-1 receptor-associated kinase 4[2.7.11.1]	ssc05152|ssc05164|ssc05162|ssc05142|ssc04620|ssc04722|ssc05145|ssc04064|ssc05133|ssc05140	Tuberculosis - Sus scrofa (pig)|Influenza A - Sus scrofa (pig)|Measles - Sus scrofa (pig)|Chagas disease (American trypanosomiasis) - Sus scrofa (pig)|Toll-like receptor signaling pathway - Sus scrofa (pig)|Neurotrophin signaling pathway - Sus scrofa (pig	5:77646641-77671387	49	76	65	245	271	218	2.53571	3.36437	2.95134	11.2676	11.4857	10.2783	2.95048	11.0106	-1.89987	1.1e-51	1.26e-49	DOWN
ENSSSCG00000016859	C7	complement component C7 precursor [Source:RefSeq peptide;Acc:NP_999447]	GO:0005623|GO:0050896|GO:0002376|GO:0005488|GO:0016020|GO:0005576|GO:0043234|GO:0005515|GO:0043227|GO:0071944|GO:0005886|GO:0031224|GO:0006955|GO:1903561|GO:0031226|GO:0031982|GO:0098797|GO:0070062|GO:0005887|GO:0046930|GO:0016021|GO:0005579	cell|response to stimulus|immune system process|binding|membrane|extracellular region|protein complex|protein binding|membrane-bounded organelle|cell periphery|plasma membrane|intrinsic component of membrane|immune response|extracellular vesicle|intrinsic	K03996	complement component 7[-]	ssc05322|ssc04610|ssc05020	Systemic lupus erythematosus - Sus scrofa (pig)|Complement and coagulation cascades - Sus scrofa (pig)|Prion diseases - Sus scrofa (pig)	16:27054738-27112719	20	24	34	163	164	139	0.804348	0.825687	1.19973	5.82585	5.40177	5.09314	0.943256	5.44025	-2.52795	1.23e-51	1.4e-49	DOWN
ENSSSCG00000026626	-	-	GO:0005623|GO:0016020|GO:0051641|GO:0031224|GO:0005622|GO:0016021|GO:0006810|GO:0051649|GO:0046907|GO:0016192|GO:0048193|GO:0006890	cell|membrane|cellular localization|intrinsic component of membrane|intracellular|integral component of membrane|transport|establishment of localization in cell|intracellular transport|vesicle-mediated transport|Golgi vesicle transport|retrograde vesicle-	-	-	-	-	6:58710861-58721030	92	103	114	11	18	10	11.5566	11.0679	12.5646	1.22803	1.85184	1.14443	11.7297	1.4081	3.05834	1.9e-51	2.15e-49	UP
ENSSSCG00000010276	UNC5B	unc-5 netrin receptor B [Source:HGNC Symbol;Acc:HGNC:12568]	GO:0050896|GO:0023052|GO:0009987|GO:0005488|GO:0040011|GO:0016020|GO:0032502|GO:0016043|GO:0005515|GO:0051716|GO:0023051|GO:0048856|GO:0023057|GO:0009653|GO:0031224|GO:0050794|GO:0009605|GO:0048869|GO:0007165|GO:0006928|GO:0010646|GO:0008219|GO:0009968|GO	response to stimulus|signaling|cellular process|binding|locomotion|membrane|developmental process|cellular component organization|protein binding|cellular response to stimulus|regulation of signaling|anatomical structure development|negative regulation of	K07521	netrin receptor unc-5[-]	ssc04360	Axon guidance - Sus scrofa (pig)	14:80010893-80098908	740	929	963	355	395	429	16.3675	17.5773	18.6886	6.97812	7.15534	8.64504	17.5444	7.59283	1.2083	2.54e-50	2.84e-48	UP
ENSSSCG00000015891	TBR1	T-box, brain, 1 [Source:HGNC Symbol;Acc:HGNC:11590]	GO:0005623|GO:0050896|GO:0009987|GO:0008152|GO:0005488|GO:0040011|GO:0001071|GO:0032502|GO:0007610|GO:0016043|GO:0009058|GO:0007631|GO:0009893|GO:0050795|GO:0071704|GO:0043227|GO:0043229|GO:0048856|GO:0097159|GO:0044237|GO:0006807|GO:0040012|GO:0009653|GO	cell|response to stimulus|cellular process|metabolic process|binding|locomotion|nucleic acid binding transcription factor activity|developmental process|behavior|cellular component organization|biosynthetic process|feeding behavior|positive regulation of	-	-	-	-	15:75712238-75721798	462	592	564	1155	1156	1144	17.3796	19.0505	18.6156	38.6136	35.6155	39.2088	18.3486	37.8126	-1.0432	2.65e-50	2.94e-48	DOWN
ENSSSCG00000021712	HERC6	HECT and RLD domain containing E3 ubiquitin protein ligase family member 6 [Source:HGNC Symbol;Acc:HGNC:26072]	GO:0005623|GO:0003824|GO:0002376|GO:0009987|GO:0008152|GO:0016020|GO:0032502|GO:0002520|GO:0016874|GO:0071704|GO:0043227|GO:0043229|GO:0048856|GO:0016740|GO:0044237|GO:0031224|GO:0005622|GO:0048869|GO:0019787|GO:0005737|GO:0048513|GO:0019538|GO:0007275|GO	cell|catalytic activity|immune system process|cellular process|metabolic process|membrane|developmental process|immune system development|ligase activity|organic substance metabolic process|membrane-bounded organelle|intracellular organelle|anatomical str	-	-	-	-	GL892728.1:2197-17710	251	263	255	627	664	563	13.3969	12.0081	11.9418	29.7412	29.0256	27.3778	12.4489	28.7149	-1.20578	1.11e-49	1.22e-47	DOWN
ENSSSCG00000029881	-	-	GO:0005623|GO:0009987|GO:0005488|GO:0016020|GO:0016043|GO:0005515|GO:0051641|GO:0043227|GO:0043229|GO:0031224|GO:0031090|GO:0005622|GO:0055085|GO:0043169|GO:0098588|GO:0005737|GO:0045184|GO:0006996|GO:0008104|GO:0043231|GO:0016021|GO:0031301|GO:0031231|GO	cell|cellular process|binding|membrane|cellular component organization|protein binding|cellular localization|membrane-bounded organelle|intracellular organelle|intrinsic component of membrane|organelle membrane|intracellular|transmembrane transport|cation	K13346	peroxin-10[-]	ssc04146	Peroxisome - Sus scrofa (pig)	6:58704668-58713836	57	65	76	0	2	4	1.42697	1.39201	1.66938	0	0.0410165	0.0912326	1.49612	0.044083	5.08486	2.22e-49	2.42e-47	UP
ENSSSCG00000026129	ADGRL3	adhesion G protein-coupled receptor L3 [Source:HGNC Symbol;Acc:HGNC:20974]	GO:0005623|GO:0030054|GO:0050896|GO:0023052|GO:0004871|GO:0009987|GO:0005488|GO:0040011|GO:0016020|GO:0032502|GO:0007610|GO:0016043|GO:0005515|GO:0042995|GO:0007626|GO:0071944|GO:0051716|GO:0048856|GO:0044089|GO:0038023|GO:0004872|GO:0005911|GO:0050793|GO	cell|cell junction|response to stimulus|signaling|signal transducer activity|cellular process|binding|locomotion|membrane|developmental process|behavior|cellular component organization|protein binding|cell projection|locomotory behavior|cell periphery|cel	-	-	-	-	8:64657893-64699864	9	10	7	100	134	95	1.12493	1.06916	0.767625	11.1076	13.7167	10.8179	0.987237	11.8807	-3.58908	2.56e-49	2.77e-47	DOWN
ENSSSCG00000020906	TNFSF10	tumor necrosis factor (ligand) superfamily, member 10 [Source:HGNC Symbol;Acc:HGNC:11925]	GO:0050896|GO:0002376|GO:0023052|GO:0009987|GO:0008152|GO:0005488|GO:0016020|GO:0005576|GO:0016043|GO:0005515|GO:0005615|GO:0009893|GO:0071704|GO:0043227|GO:0051716|GO:0023051|GO:0044237|GO:0019222|GO:0006955|GO:0050794|GO:1903561|GO:0005102|GO:0031982|GO	response to stimulus|immune system process|signaling|cellular process|metabolic process|binding|membrane|extracellular region|cellular component organization|protein binding|extracellular space|positive regulation of metabolic process|organic substance me	-	-	-	-	13:119874407-119883953	318	379	325	745	800	741	13.0129	13.267	11.6689	27.0934	26.8114	27.6265	12.6496	27.1771	-1.1033	4.68e-49	5.04e-47	DOWN
ENSSSCG00000010451	IFIT2	interferon-induced protein with tetratricopeptide repeats 2 [Source:HGNC Symbol;Acc:HGNC:5409]	GO:0005623|GO:0050896|GO:0002376|GO:0023052|GO:0009987|GO:0005488|GO:0005515|GO:0043227|GO:0051716|GO:0043229|GO:0097159|GO:0009607|GO:0006955|GO:0050794|GO:0006950|GO:0051707|GO:0012505|GO:0005622|GO:0009605|GO:0007165|GO:0098542|GO:0010942|GO:0008219|GO	cell|response to stimulus|immune system process|signaling|cellular process|binding|protein binding|membrane-bounded organelle|cellular response to stimulus|intracellular organelle|organic cyclic compound binding|response to biotic stimulus|immune response	-	-	-	-	14:110179712-110190465	95	109	100	319	422	314	2.51196	2.46549	2.32002	7.49622	9.13874	7.5645	2.43249	8.06649	-1.7295	1.39e-48	1.47e-46	DOWN
ENSSSCG00000030687	-	-	-	-	-	-	-	-	13:128967117-128967195	238	284	277	100	112	91	450.716	460.078	460.264	168.301	173.712	157.011	457.019	166.341	1.45811	1.66e-48	1.75e-46	UP
ENSSSCG00000030363	LGI3	leucine-rich repeat LGI family, member 3 [Source:HGNC Symbol;Acc:HGNC:18711]	GO:0005623|GO:0003824|GO:0009987|GO:0008152|GO:0045202|GO:0051641|GO:0043227|GO:0043229|GO:0050794|GO:0012505|GO:0008021|GO:0005622|GO:0060341|GO:0031982|GO:0060627|GO:0005737|GO:0032940|GO:0030133|GO:0043231|GO:0006810|GO:0016023|GO:0051046|GO:0017157|GO	cell|catalytic activity|cellular process|metabolic process|synapse|cellular localization|membrane-bounded organelle|intracellular organelle|regulation of cellular process|endomembrane system|synaptic vesicle|intracellular|regulation of cellular localizati	-	-	-	-	14:6856351-6865917	796	1004	1027	331	409	444	28.6337	30.8948	32.4142	10.5816	12.0495	14.5515	30.6476	12.3942	1.30611	9.53e-48	9.82e-46	UP
ENSSSCG00000030348	-	-	GO:0003824|GO:0050896|GO:0023052|GO:0004871|GO:0009987|GO:0008152|GO:0005488|GO:0016020|GO:0071704|GO:0051716|GO:0097159|GO:0016740|GO:0044237|GO:0005057|GO:0036094|GO:0031224|GO:0050794|GO:0004702|GO:0007165|GO:0016772|GO:0023014|GO:0001882|GO:0019538|GO	catalytic activity|response to stimulus|signaling|signal transducer activity|cellular process|metabolic process|binding|membrane|organic substance metabolic process|cellular response to stimulus|organic cyclic compound binding|transferase activity|cellula	-	-	-	-	JH118967.1:22641-31699	24	28	33	137	184	156	1.13552	1.13328	1.36995	5.76065	7.13006	6.72473	1.21292	6.53848	-2.43048	3.12e-47	3.2e-45	DOWN
ENSSSCG00000006101	RAD54B	RAD54 homolog B (S. cerevisiae) [Source:HGNC Symbol;Acc:HGNC:17228]	GO:0003824|GO:0050896|GO:0009987|GO:0008152|GO:0005488|GO:0071704|GO:0051716|GO:0097159|GO:0044237|GO:0006807|GO:0036094|GO:0016787|GO:0006950|GO:0016817|GO:0033554|GO:0001882|GO:0006725|GO:0003676|GO:0000166|GO:1901360|GO:0006281|GO:0046483|GO:0006139|GO	catalytic activity|response to stimulus|cellular process|metabolic process|binding|organic substance metabolic process|cellular response to stimulus|organic cyclic compound binding|cellular metabolic process|nitrogen compound metabolic process|small molec	K10877	DNA repair and recombination protein RAD54B [EC:3.6.4.-][-]	ssc03440	Homologous recombination - Sus scrofa (pig)	4:45690145-45730412	117	112	115	317	334	319	7.23909	5.9279	6.24302	17.4308	16.9249	17.9824	6.47	17.446	-1.43106	3.18e-47	3.24e-45	DOWN
ENSSSCG00000025663	-	-	GO:0005488|GO:0005515	binding|protein binding	-	-	-	-	5:103530678-103757995	343	388	375	161	183	142	36.7063	35.5193	35.2109	15.312	16.0392	13.8451	35.8121	15.0654	1.24921	5.97e-47	6.06e-45	UP
ENSSSCG00000021283	RAB11FIP5	RAB11 family interacting protein 5 (class I) [Source:HGNC Symbol;Acc:HGNC:24845]	GO:0005623|GO:0050896|GO:0023052|GO:0009987|GO:0005488|GO:0016020|GO:0005515|GO:0051641|GO:0043227|GO:0051716|GO:0043229|GO:0023051|GO:0019867|GO:0023057|GO:0050794|GO:0012505|GO:0051051|GO:0031090|GO:0005622|GO:0005768|GO:0060341|GO:0031982|GO:0010817|GO	cell|response to stimulus|signaling|cellular process|binding|membrane|protein binding|cellular localization|membrane-bounded organelle|cellular response to stimulus|intracellular organelle|regulation of signaling|outer membrane|negative regulation of sign	-	-	-	-	15:138352892-138367996	0	0	0	53	60	67	0	0	0	1.22043	1.27324	1.58166	0	1.35844	#NAME?	7.32e-47	7.39e-45	DOWN
ENSSSCG00000001231	SLA-1	-	GO:0005623|GO:0050896|GO:0002376|GO:0005488|GO:0016020|GO:0043234|GO:0005515|GO:0019882|GO:0071944|GO:0003823|GO:0033218|GO:0005886|GO:0031224|GO:0006955|GO:0098797|GO:0042605|GO:0048002|GO:0016021|GO:0042277|GO:0002474|GO:0042612	cell|response to stimulus|immune system process|binding|membrane|protein complex|protein binding|antigen processing and presentation|cell periphery|antigen binding|amide binding|plasma membrane|intrinsic component of membrane|immune response|plasma membra	K06751	major histocompatibility complex, class I[-]	ssc05166|ssc04144|ssc05169|ssc05168|ssc05203|ssc04145|ssc04514|ssc04612|ssc05320|ssc05416|ssc04940|ssc05330|ssc05332	HTLV-I infection - Sus scrofa (pig)|Endocytosis - Sus scrofa (pig)|Epstein-Barr virus infection - Sus scrofa (pig)|Herpes simplex infection - Sus scrofa (pig)|Viral carcinogenesis - Sus scrofa (pig)|Phagosome - Sus scrofa (pig)|Cell adhesion molecules (CA	7:24748105-24751642	194	213	227	68	62	73	17.927	16.8373	18.4048	5.58443	4.69222	6.14595	17.7231	5.4742	1.69491	1.92e-46	1.9e-44	UP
ENSSSCG00000022307	RAB7B	RAB7B, member RAS oncogene family [Source:HGNC Symbol;Acc:HGNC:30513]	GO:0005623|GO:0003824|GO:0050896|GO:0002376|GO:0023052|GO:0009987|GO:0008152|GO:0005488|GO:0016020|GO:0032502|GO:0016043|GO:0002520|GO:0009058|GO:0009893|GO:0051641|GO:0071704|GO:0002684|GO:0043227|GO:0051716|GO:0043229|GO:0023051|GO:0048856|GO:0097159|GO	cell|catalytic activity|response to stimulus|immune system process|signaling|cellular process|metabolic process|binding|membrane|developmental process|cellular component organization|immune system development|biosynthetic process|positive regulation of me	K07898	Ras-related protein Rab-7B[-]	ssc04145|ssc05146|ssc05132	Phagosome - Sus scrofa (pig)|Amoebiasis - Sus scrofa (pig)|Salmonella infection - Sus scrofa (pig)	9:72916107-72946419	249	319	290	94	112	115	10.3593	11.353	10.586	3.47554	3.81624	4.35904	10.7661	3.88361	1.47103	2.27e-46	2.23e-44	UP
ENSSSCG00000011732	TRIM59	tripartite motif containing 59 [Source:HGNC Symbol;Acc:HGNC:30834]	GO:0005623|GO:0003824|GO:0050896|GO:0002376|GO:0023052|GO:0009987|GO:0008152|GO:0005488|GO:0040011|GO:0016020|GO:0005515|GO:0071704|GO:0043227|GO:0051716|GO:0043229|GO:0023051|GO:0023057|GO:0016740|GO:0044237|GO:0040012|GO:0031224|GO:0006955|GO:0050794|GO	cell|catalytic activity|response to stimulus|immune system process|signaling|cellular process|metabolic process|binding|locomotion|membrane|protein binding|organic substance metabolic process|membrane-bounded organelle|cellular response to stimulus|intrac	-	-	-	-	13:108425857-108438019	710	811	781	368	452	353	31.1134	30.4017	30.029	14.3317	16.2223	14.0937	30.5147	14.8826	1.03588	2.34e-46	2.29e-44	UP
ENSSSCG00000015584	PROX1	prospero homeobox 1 [Source:HGNC Symbol;Acc:HGNC:9459]	GO:0005623|GO:0000988|GO:0048511|GO:0040007|GO:0009987|GO:0008152|GO:0005488|GO:0040011|GO:0001071|GO:0032502|GO:0016043|GO:0005515|GO:0009058|GO:0048589|GO:0009893|GO:0071704|GO:0043227|GO:0043229|GO:0048856|GO:0044089|GO:0042752|GO:0097159|GO:0044237|GO	cell|transcription factor activity, protein binding|rhythmic process|growth|cellular process|metabolic process|binding|locomotion|nucleic acid binding transcription factor activity|developmental process|cellular component organization|protein binding|bios	-	-	-	-	9:142428903-142469651	472	573	530	253	287	241	22.5462	23.4139	22.213	10.7402	11.2278	10.4884	22.7244	10.8188	1.0707	2.58e-46	2.51e-44	UP
ENSSSCG00000005423	-	-	GO:0005623|GO:0003824|GO:0009987|GO:0008152|GO:0005488|GO:0016020|GO:0005215|GO:0016043|GO:0005515|GO:0043227|GO:0071944|GO:0043229|GO:0097159|GO:0036094|GO:0016787|GO:0005886|GO:0031224|GO:0005622|GO:0022857|GO:0016817|GO:0005319|GO:0031226|GO:0055085|GO	cell|catalytic activity|cellular process|metabolic process|binding|membrane|transporter activity|cellular component organization|protein binding|membrane-bounded organelle|cell periphery|intracellular organelle|organic cyclic compound binding|small molecu	K05641	ATP-binding cassette, subfamily A (ABC1), member 1[-]	ssc02010|ssc04975	ABC transporters - Sus scrofa (pig)|Fat digestion and absorption - Sus scrofa (pig)	1:275740052-275862912	450	541	553	1004	1112	1095	15.6566	16.1016	16.8815	31.0441	31.6864	34.7103	16.2132	32.4803	-1.00239	2.77e-46	2.68e-44	DOWN
ENSSSCG00000024259	-	-	GO:0005623|GO:0009987|GO:0008152|GO:0005488|GO:0043234|GO:0005515|GO:0071704|GO:0043227|GO:0043229|GO:0044237|GO:0019222|GO:0050794|GO:0008287|GO:0005622|GO:0030234|GO:0000164|GO:0005737|GO:0019899|GO:0031324|GO:0019538|GO:0044092|GO:0043086|GO:0031323|GO	cell|cellular process|metabolic process|binding|protein complex|protein binding|organic substance metabolic process|membrane-bounded organelle|intracellular organelle|cellular metabolic process|regulation of metabolic process|regulation of cellular proces	-	-	-	-	7:24991268-24994355	52	82	85	2	2	3	4.83201	6.51821	6.93022	0.165125	0.152245	0.253978	6.09348	0.190449	4.99979	4.51e-46	4.3e-44	UP
ENSSSCG00000006971	-	-	-	-	-	-	-	-	17:1344347-1358263	524	578	543	257	288	268	55.5594	52.4253	50.5157	24.2169	25.0093	25.8893	52.8335	25.0385	1.0773	1.37e-45	1.3e-43	UP
ENSSSCG00000027449	FKBP14	-	GO:0005623|GO:0003824|GO:0009987|GO:0008152|GO:0005488|GO:0016020|GO:0042175|GO:0006457|GO:0071704|GO:0043227|GO:0043229|GO:0097159|GO:0016853|GO:0044237|GO:0005789|GO:0008144|GO:0012505|GO:0031090|GO:0005622|GO:0043169|GO:0098588|GO:0005737|GO:0061077|GO	cell|catalytic activity|cellular process|metabolic process|binding|membrane|nuclear outer membrane-endoplasmic reticulum membrane network|protein folding|organic substance metabolic process|membrane-bounded organelle|intracellular organelle|organic cyclic	-	-	-	-	18:47295861-47306104	561	614	574	287	283	230	23.6822	22.1725	21.2604	10.7672	9.78429	8.84599	22.3717	9.79916	1.19095	1.74e-45	1.64e-43	UP
ENSSSCG00000015379	DNAH11	dynein, axonemal, heavy chain 11 [Source:HGNC Symbol;Acc:HGNC:2942]	GO:0005623|GO:0003824|GO:0009987|GO:0008152|GO:0005488|GO:0040011|GO:0032502|GO:0043234|GO:0005929|GO:0042995|GO:0043229|GO:0048856|GO:0097159|GO:0036094|GO:0016787|GO:0050794|GO:0005622|GO:0048870|GO:0016817|GO:0030317|GO:0006928|GO:0051270|GO:0032886|GO	cell|catalytic activity|cellular process|metabolic process|binding|locomotion|developmental process|protein complex|cilium|cell projection|intracellular organelle|anatomical structure development|organic cyclic compound binding|small molecule binding|hydr	-	-	-	-	9:99840594-100217948	152	210	186	50	52	48	1.68972	1.997	1.81421	0.493972	0.473436	0.486151	1.83364	0.484519	1.92009	1.93e-45	1.81e-43	UP
ENSSSCG00000028703	CCNT1	cyclin T1 [Source:HGNC Symbol;Acc:HGNC:1599]	GO:0005623|GO:0009987|GO:0008152|GO:0005488|GO:0043234|GO:0005515|GO:0009058|GO:0009893|GO:0071704|GO:0043227|GO:0043229|GO:0097159|GO:0044237|GO:0006807|GO:0019222|GO:0050794|GO:0005622|GO:0030234|GO:0051171|GO:0003682|GO:0007049|GO:0008023|GO:0045787|GO	cell|cellular process|metabolic process|binding|protein complex|protein binding|biosynthetic process|positive regulation of metabolic process|organic substance metabolic process|membrane-bounded organelle|intracellular organelle|organic cyclic compound bi	K15188	cyclin T[-]	ssc05202	Transcriptional misregulation in cancer - Sus scrofa (pig)	5:14923946-15085981	30	31	35	159	149	147	0.694348	0.613755	0.710762	3.27047	2.82438	3.09977	0.672955	3.06487	-2.18725	1.76e-44	1.62e-42	DOWN
ENSSSCG00000004033	AGPAT4	1-acylglycerol-3-phosphate O-acyltransferase 4 [Source:HGNC Symbol;Acc:HGNC:20885]	GO:0003824|GO:0008152|GO:0005488|GO:0016020|GO:0005515|GO:0016740|GO:0031224|GO:0016746|GO:0016021	catalytic activity|metabolic process|binding|membrane|protein binding|transferase activity|intrinsic component of membrane|transferase activity, transferring acyl groups|integral component of membrane	K13523	lysophosphatidic acid acyltransferase / lysophosphatidylinositol acyltransferase [EC:<a href=/dbget-bin/www_bget?ec:2.3.1.51>2.3.1.51</a> 2.3.1.-][-]	ssc01100|ssc04072|ssc00564|ssc00561	Metabolic pathways - Sus scrofa (pig)|Phospholipase D signaling pathway - Sus scrofa (pig)|Glycerophospholipid metabolism - Sus scrofa (pig)|Glycerolipid metabolism - Sus scrofa (pig)	1:8330536-8439727	521	592	637	284	309	298	43.1592	41.9512	46.2993	20.9081	20.9642	22.4911	43.8032	21.4545	1.02976	8.02e-44	7.15e-42	UP
ENSSSCG00000010747	C10orf90	chromosome 10 open reading frame 90 [Source:HGNC Symbol;Acc:HGNC:26563]	GO:0005623|GO:0043229|GO:0005622|GO:0005737|GO:0005813|GO:0005856|GO:0005815|GO:0015630|GO:0015629	cell|intracellular organelle|intracellular|cytoplasm|centrosome|cytoskeleton|microtubule organizing center|microtubule cytoskeleton|actin cytoskeleton	-	-	-	-	14:147439200-147522405	291	285	296	98	121	107	20.8505	17.4684	18.6086	6.24037	7.10053	6.985	18.9758	6.7753	1.48581	1.83e-43	1.59e-41	UP
ENSSSCG00000013181	SERPING1	serpin peptidase inhibitor, clade G (C1 inhibitor), member 1 [Source:HGNC Symbol;Acc:HGNC:1228]	GO:0050896|GO:0002376|GO:0009987|GO:0008152|GO:0005488|GO:0005576|GO:0005515|GO:0005615|GO:0071704|GO:0002684|GO:0043227|GO:0044237|GO:0002683|GO:0072562|GO:0019222|GO:0006955|GO:0050794|GO:0006950|GO:0002682|GO:0009605|GO:0030234|GO:1903561|GO:0006959|GO	response to stimulus|immune system process|cellular process|metabolic process|binding|extracellular region|protein binding|extracellular space|organic substance metabolic process|positive regulation of immune system process|membrane-bounded organelle|cell	K04001	C1 inhibitor[-]	ssc05133|ssc04610	Pertussis - Sus scrofa (pig)|Complement and coagulation cascades - Sus scrofa (pig)	2:12957679-12972235	226	224	257	531	559	528	12.532	10.6254	12.5039	26.1678	25.3867	26.6751	11.8871	26.0765	-1.13336	1.91e-43	1.65e-41	DOWN
ENSSSCG00000027964	-	-	GO:0005623|GO:0005488|GO:0016020|GO:0005515|GO:0043229|GO:0019898|GO:0005622|GO:0008092|GO:0005737|GO:0003779|GO:0005856	cell|binding|membrane|protein binding|intracellular organelle|extrinsic component of membrane|intracellular|cytoskeletal protein binding|cytoplasm|actin binding|cytoskeleton	-	-	-	-	JH118887.1:2239-21098	55	60	45	0	0	0	6.7006	6.25311	4.81028	0	0	0	5.92133	0	Inf	2.17e-43	1.87e-41	UP
ENSSSCG00000006963	-	-	-	-	-	-	-	-	6:154454256-154454906	183	240	201	68	65	63	42.0554	47.1813	40.5292	13.8882	12.234	13.1909	43.2553	13.1043	1.72283	3.56e-43	3.03e-41	UP
ENSSSCG00000010799	COG7	component of oligomeric golgi complex 7 [Source:HGNC Symbol;Acc:HGNC:18622]	GO:0005623|GO:0009987|GO:0008152|GO:0005488|GO:0016043|GO:0043234|GO:0005515|GO:0009058|GO:0051641|GO:0071704|GO:0043227|GO:0043229|GO:0044237|GO:0012505|GO:0005622|GO:0005737|GO:0005794|GO:0045184|GO:0006486|GO:0006996|GO:0019538|GO:0008104|GO:0031647|GO	cell|cellular process|metabolic process|binding|cellular component organization|protein complex|protein binding|biosynthetic process|cellular localization|organic substance metabolic process|membrane-bounded organelle|intracellular organelle|cellular meta	-	-	-	-	10:171589-254079	551	668	612	280	353	272	29.7272	30.8295	28.9704	13.4252	15.5977	13.37	29.8424	14.131	1.0785	3.56e-43	3.03e-41	UP
ENSSSCG00000021419	-	-	GO:0005488|GO:0016020|GO:0005515|GO:0031224|GO:0016021	binding|membrane|protein binding|intrinsic component of membrane|integral component of membrane	-	-	-	-	5:103774482-103798846	413	484	500	237	217	201	46.88	46.997	49.7976	23.9082	20.1735	20.7871	47.8915	21.623	1.14721	6.4e-43	5.4e-41	UP
ENSSSCG00000005785	-	-	-	-	-	-	-	-	1:311422002-311434587	146	158	167	44	51	42	30.592	28.3203	30.7024	8.19354	8.75211	8.01793	29.8716	8.32119	1.84391	2.31e-42	1.93e-40	UP
ENSSSCG00000005385	NR4A3	nuclear receptor subfamily 4, group A, member 3 [Source:HGNC Symbol;Acc:HGNC:7982]	GO:0005623|GO:0050896|GO:0002376|GO:0023052|GO:0004871|GO:0009987|GO:0008152|GO:0005488|GO:0040011|GO:0001071|GO:0032502|GO:0007610|GO:0048520|GO:0016043|GO:0043234|GO:0005515|GO:0009058|GO:0007631|GO:0009893|GO:0050795|GO:0051641|GO:0071704|GO:0002684|GO	cell|response to stimulus|immune system process|signaling|signal transducer activity|cellular process|metabolic process|binding|locomotion|nucleic acid binding transcription factor activity|developmental process|behavior|positive regulation of behavior|ce	K08559	nuclear receptor subfamily 4 group A member 3[-]	ssc05202	Transcriptional misregulation in cancer - Sus scrofa (pig)	1:269817145-269852707	345	431	417	195	171	150	9.64398	10.3063	10.2276	4.84431	3.91485	3.82022	10.0593	4.19313	1.26243	3.69e-42	3.06e-40	UP
ENSSSCG00000012467	KLHL4	kelch-like family member 4 [Source:HGNC Symbol;Acc:HGNC:6355]	GO:0005623|GO:0003824|GO:0009987|GO:0008152|GO:0005488|GO:0043234|GO:0005515|GO:0071704|GO:0016740|GO:0044237|GO:0005622|GO:0019787|GO:0019538|GO:0000151|GO:0031461|GO:1990234|GO:0004842|GO:0044267|GO:0036211|GO:0043412|GO:0006464|GO:0031463|GO:0032446|GO	cell|catalytic activity|cellular process|metabolic process|binding|protein complex|protein binding|organic substance metabolic process|transferase activity|cellular metabolic process|intracellular|ubiquitin-like protein transferase activity|protein metabo	-	-	-	-	X:80884837-81001424	122	158	127	35	27	22	7.83354	8.67842	7.15487	1.99725	1.41985	1.28703	7.88895	1.56804	2.33087	7.72e-42	6.35e-40	UP
ENSSSCG00000003663	HPCA	hippocalcin [Source:HGNC Symbol;Acc:HGNC:5144]	GO:0005488|GO:0032502|GO:0005515|GO:0048856|GO:0048839|GO:0043169|GO:0008092|GO:0007423|GO:0048513|GO:0007275|GO:0003779|GO:0043583|GO:0046872|GO:0005509	binding|developmental process|protein binding|anatomical structure development|inner ear development|cation binding|cytoskeletal protein binding|sensory organ development|animal organ development|multicellular organism development|actin binding|ear develo	-	-	-	-	6:83217911-83223205	549	673	707	289	322	337	128.536	134.789	145.235	60.1327	61.7435	71.8856	136.187	64.5872	1.07627	8.01e-42	6.55e-40	UP
ENSSSCG00000005339	-	-	GO:0005576	extracellular region	-	-	-	-	1:264626894-264651249	276	373	351	128	143	144	19.7002	22.775	21.9821	8.11955	8.35952	9.3645	21.4858	8.61452	1.31854	9.28e-42	7.53e-40	UP
ENSSSCG00000010728	CPXM2	carboxypeptidase X (M14 family), member 2 [Source:HGNC Symbol;Acc:HGNC:26977]	GO:0003824|GO:0031012|GO:0008152|GO:0005488|GO:0005576|GO:0005615|GO:0071704|GO:0016787|GO:0043169|GO:0008233|GO:0019538|GO:0006508|GO:0046872|GO:0046914|GO:0008237|GO:0008238|GO:0008270|GO:0008235|GO:0004180|GO:0004181	catalytic activity|extracellular matrix|metabolic process|binding|extracellular region|extracellular space|organic substance metabolic process|hydrolase activity|cation binding|peptidase activity|protein metabolic process|proteolysis|metal ion binding|tra	-	-	-	-	14:144881645-145010683	49	63	50	213	194	207	3.2068	3.527	2.87108	12.3885	10.3983	12.3426	3.20163	11.7098	-1.87084	9.83e-42	7.95e-40	DOWN
ENSSSCG00000023584	-	-	GO:0005488|GO:0016020|GO:0005515|GO:0031224|GO:0016021	binding|membrane|protein binding|intrinsic component of membrane|integral component of membrane	-	-	-	-	9:119580426-119585606	5	4	8	68	73	72	0.651039	0.445485	0.913902	7.86875	7.78462	8.54133	0.670142	8.0649	-3.58912	4.26e-41	3.43e-39	DOWN
ENSSSCG00000002823	GNAO1	guanine nucleotide binding protein (G protein), alpha activating activity polypeptide O [Source:HGNC Symbol;Acc:HGNC:4389]	GO:0005623|GO:0003824|GO:0050896|GO:0023052|GO:0004871|GO:0009987|GO:0008152|GO:0005488|GO:0016020|GO:0007610|GO:0043234|GO:0005515|GO:0042995|GO:0007626|GO:0071944|GO:0051716|GO:0097159|GO:0019898|GO:0036094|GO:0016787|GO:0005886|GO:0050794|GO:0043209|GO	cell|catalytic activity|response to stimulus|signaling|signal transducer activity|cellular process|metabolic process|binding|membrane|behavior|protein complex|protein binding|cell projection|locomotory behavior|cell periphery|cellular response to stimulus	-	-	-	-	6:26768844-26787552	691	833	724	403	386	364	97.3434	100.383	89.4886	50.4539	44.5347	46.7186	95.7384	47.2357	1.01922	4.67e-41	3.75e-39	UP
ENSSSCG00000013989	GJC2	gap junction protein, gamma 2, 47kDa [Source:HGNC Symbol;Acc:HGNC:17494]	GO:0005623|GO:0030054|GO:0050896|GO:0023052|GO:0009987|GO:0016020|GO:0005215|GO:0043234|GO:0071944|GO:0005911|GO:0005886|GO:0031224|GO:0043209|GO:0022857|GO:0055085|GO:0005921|GO:0098797|GO:0007267|GO:0007154|GO:0016021|GO:0009636|GO:0006810|GO:0015267|GO	cell|cell junction|response to stimulus|signaling|cellular process|membrane|transporter activity|protein complex|cell periphery|cell-cell junction|plasma membrane|intrinsic component of membrane|myelin sheath|transmembrane transporter activity|transmembra	-	-	-	-	2:53845171-53846469	184	252	289	63	78	54	21.1915	24.8275	29.204	6.44827	7.35739	5.66622	25.0743	6.49063	1.94978	9.63e-41	7.6e-39	UP
ENSSSCG00000010732	FAM53B	family with sequence similarity 53, member B [Source:HGNC Symbol;Acc:HGNC:28968]	-	-	-	-	-	-	14:145501611-145581693	387	418	398	186	199	193	11.1837	10.3333	10.0916	4.77692	4.7099	5.0815	10.5362	4.85611	1.11748	2.18e-40	1.7e-38	UP
ENSSSCG00000012658	RAB33A	RAB33A, member RAS oncogene family [Source:HGNC Symbol;Acc:HGNC:9773]	GO:0005623|GO:0003824|GO:0050896|GO:0002376|GO:0023052|GO:0009987|GO:0008152|GO:0005488|GO:0016020|GO:0016043|GO:0005515|GO:0019882|GO:0051641|GO:0006914|GO:0043227|GO:0051716|GO:0043229|GO:0097159|GO:0044237|GO:0036094|GO:0016787|GO:0009056|GO:0019222|GO	cell|catalytic activity|response to stimulus|immune system process|signaling|cellular process|metabolic process|binding|membrane|cellular component organization|protein binding|antigen processing and presentation|cellular localization|autophagy|membrane-b	-	-	-	-	X:122480859-122491867	224	283	281	109	107	105	13.5567	14.6514	14.9215	5.8626	5.30359	5.78968	14.3765	5.65196	1.34689	3.08e-40	2.4e-38	UP
ENSSSCG00000015336	SLC25A13	solute carrier family 25 (aspartate/glutamate carrier), member 13 [Source:HGNC Symbol;Acc:HGNC:10983]	GO:0005623|GO:0050896|GO:0009987|GO:0008152|GO:0005488|GO:0016020|GO:0005215|GO:0009058|GO:0051641|GO:0071704|GO:0043227|GO:0043229|GO:0044237|GO:0006807|GO:0031224|GO:0005622|GO:0022857|GO:0006091|GO:0055085|GO:0043169|GO:0055114|GO:0022900|GO:0005737|GO	cell|response to stimulus|cellular process|metabolic process|binding|membrane|transporter activity|biosynthetic process|cellular localization|organic substance metabolic process|membrane-bounded organelle|intracellular organelle|cellular metabolic process	-	-	-	-	9:83194775-83350961	442	543	538	240	287	261	30.5152	32.0687	32.5894	14.7254	16.2278	16.417	31.7244	15.7901	1.00658	6.08e-40	4.7e-38	UP
ENSSSCG00000029493	-	-	GO:0005623|GO:0009987|GO:0008152|GO:0005488|GO:0043234|GO:0005515|GO:0009058|GO:0009893|GO:0071704|GO:0043227|GO:0043229|GO:0044237|GO:0006807|GO:0019222|GO:0050794|GO:0005622|GO:0030234|GO:0051171|GO:0007049|GO:0045787|GO:0019899|GO:0006725|GO:0019207|GO	cell|cellular process|metabolic process|binding|protein complex|protein binding|biosynthetic process|positive regulation of metabolic process|organic substance metabolic process|membrane-bounded organelle|intracellular organelle|cellular metabolic process	-	-	-	-	GL893248.2:11369-22632	40	46	43	0	0	0	3.21739	3.16508	3.03464	0	0	0	3.13904	0	Inf	7.8e-40	5.98e-38	UP
ENSSSCG00000008281	-	-	GO:0050896|GO:0023052|GO:0009987|GO:0051716|GO:0050794|GO:0007165|GO:0007154	response to stimulus|signaling|cellular process|cellular response to stimulus|regulation of cellular process|signal transduction|cell communication	-	-	-	-	3:71809445-71823451	341	345	399	160	146	153	17.4474	15.1002	17.9122	7.2754	6.11805	7.13225	16.8199	6.8419	1.2977	1.69e-39	1.27e-37	UP
ENSSSCG00000007843	-	-	GO:0003824|GO:0008152|GO:0005488|GO:0043169|GO:0046872	catalytic activity|metabolic process|binding|cation binding|metal ion binding	-	-	-	-	3:24462102-24475244	197	235	233	472	495	469	16.2653	16.5978	16.8792	34.6336	33.4721	35.2799	16.5807	34.4619	-1.05549	4.76e-39	3.55e-37	DOWN
ENSSSCG00000026794	SIRT2	sirtuin 2 [Source:HGNC Symbol;Acc:HGNC:10886]	GO:0005623|GO:0003824|GO:0030054|GO:0022414|GO:0000003|GO:0050896|GO:0023052|GO:0009987|GO:0008152|GO:0005488|GO:0032502|GO:0016043|GO:0005515|GO:0009058|GO:0009893|GO:0051641|GO:0071704|GO:0006914|GO:0043227|GO:0044702|GO:0051716|GO:0043229|GO:0048856|GO	cell|catalytic activity|cell junction|reproductive process|reproduction|response to stimulus|signaling|cellular process|metabolic process|binding|developmental process|cellular component organization|protein binding|biosynthetic process|positive regulatio	-	-	-	-	6:43218843-43229047	868	993	987	411	371	484	126.445	123.743	126.154	53.209	44.2629	64.2374	125.447	53.9031	1.21864	5.69e-39	4.23e-37	UP
ENSSSCG00000006648	CTSS	cathepsin S [Source:HGNC Symbol;Acc:HGNC:2545]	GO:0005623|GO:0003824|GO:0050896|GO:0002376|GO:0009987|GO:0008152|GO:0005488|GO:0016020|GO:0005576|GO:0016043|GO:0005515|GO:0005615|GO:0019882|GO:0071704|GO:0043227|GO:0051716|GO:0043229|GO:0051050|GO:0044237|GO:0016787|GO:0009056|GO:0050840|GO:0006955|GO	cell|catalytic activity|response to stimulus|immune system process|cellular process|metabolic process|binding|membrane|extracellular region|cellular component organization|protein binding|extracellular space|antigen processing and presentation|organic sub	K01368	cathepsin S[3.4.22.27]	ssc05152|ssc04145|ssc04210|ssc04142|ssc04612	Tuberculosis - Sus scrofa (pig)|Phagosome - Sus scrofa (pig)|Apoptosis - Sus scrofa (pig)|Lysosome - Sus scrofa (pig)|Antigen processing and presentation - Sus scrofa (pig)	4:107666299-107691564	305	338	310	692	801	625	31.7759	30.1233	28.3375	64.0716	68.3462	59.3251	30.0789	63.9143	-1.08739	2.97e-38	2.16e-36	DOWN
ENSSSCG00000000647	OLR1	-	GO:0005623|GO:0005488|GO:0016020|GO:0005576|GO:0043234|GO:0005515|GO:0043227|GO:0043229|GO:0004872|GO:0030246|GO:0031224|GO:0005622|GO:1903561|GO:0031982|GO:0070062|GO:0038024|GO:0043235|GO:0043231|GO:0016021|GO:0006810|GO:0005634|GO:0005654|GO:0031981|GO	cell|binding|membrane|extracellular region|protein complex|protein binding|membrane-bounded organelle|intracellular organelle|receptor activity|carbohydrate binding|intrinsic component of membrane|intracellular|extracellular vesicle|vesicle|extracellular	K08763	oxidised low-density lipoprotein receptor 1[-]	ssc04145|ssc03320	Phagosome - Sus scrofa (pig)|PPAR signaling pathway - Sus scrofa (pig)	5:64579163-64590512	11	4	5	84	73	78	0.642576	0.199868	0.256304	4.36095	3.49259	4.15143	0.366249	4.00166	-3.4497	3.31e-38	2.4e-36	DOWN
ENSSSCG00000024087	TTN	titin [Source:HGNC Symbol;Acc:HGNC:12403]	GO:0005623|GO:0040007|GO:0009987|GO:0005198|GO:0005488|GO:0040011|GO:0032502|GO:0016043|GO:0043234|GO:0005515|GO:0048589|GO:0043229|GO:0048856|GO:0008307|GO:0009653|GO:0048646|GO:0097493|GO:0005622|GO:0033058|GO:0048729|GO:0048869|GO:0030029|GO:0031672|GO	cell|growth|cellular process|structural molecule activity|binding|locomotion|developmental process|cellular component organization|protein complex|protein binding|developmental growth|intracellular organelle|anatomical structure development|structural con	-	-	-	-	GL893554.2:81972-112317	53	82	66	4	6	5	1.32685	1.75608	1.44973	0.0889951	0.123029	0.114041	1.51088	0.108688	3.79712	4.86e-38	3.5e-36	UP
ENSSSCG00000023513	PHYH	phytanoyl-CoA 2-hydroxylase [Source:HGNC Symbol;Acc:HGNC:8940]	GO:0005623|GO:0003824|GO:0009987|GO:0008152|GO:0005488|GO:0005515|GO:0071704|GO:0043227|GO:0016491|GO:0043229|GO:0044237|GO:0009056|GO:0005622|GO:0048037|GO:0044255|GO:0006082|GO:0055114|GO:0016705|GO:0005737|GO:0051213|GO:0006629|GO:0043231|GO:0005739|GO	cell|catalytic activity|cellular process|metabolic process|binding|protein binding|organic substance metabolic process|membrane-bounded organelle|oxidoreductase activity|intracellular organelle|cellular metabolic process|catabolic process|intracellular|co	K00477	phytanoyl-CoA hydroxylase[1.14.11.18]	ssc04146	Peroxisome - Sus scrofa (pig)	GL894817.1:3903-15671	221	261	257	513	563	481	26.2406	26.5101	26.7741	54.1329	54.7487	52.034	26.5083	53.6385	-1.01683	5e-38	3.59e-36	DOWN
ENSSSCG00000010831	DUSP10	dual specificity phosphatase 10 [Source:HGNC Symbol;Acc:HGNC:3065]	GO:0005623|GO:0003824|GO:0050896|GO:0002376|GO:0023052|GO:0009987|GO:0008152|GO:0032502|GO:0071704|GO:0043227|GO:0051716|GO:0043229|GO:0023051|GO:0048856|GO:0023057|GO:0009607|GO:0044237|GO:0002683|GO:0016787|GO:0019222|GO:0050793|GO:0006955|GO:0050794|GO	cell|catalytic activity|response to stimulus|immune system process|signaling|cellular process|metabolic process|developmental process|organic substance metabolic process|membrane-bounded organelle|cellular response to stimulus|intracellular organelle|regu	-	-	-	-	10:12977461-13015992	334	392	440	177	175	180	19.6264	19.7046	22.6855	9.24334	8.422	9.63668	20.6722	9.10067	1.18364	5.08e-38	3.63e-36	UP
ENSSSCG00000003694	EMILIN2	elastin microfibril interfacer 2 [Source:HGNC Symbol;Acc:HGNC:19881]	GO:0031012|GO:0005488|GO:0005576|GO:0005515	extracellular matrix|binding|extracellular region|protein binding	-	-	-	-	6:96738829-96792567	144	190	183	53	57	59	6.54418	7.38643	7.29701	2.14058	2.12154	2.44291	7.07587	2.23501	1.66263	6.22e-38	4.43e-36	UP
ENSSSCG00000000214	GPD1	glycerol-3-phosphate dehydrogenase 1 (soluble) [Source:HGNC Symbol;Acc:HGNC:4455]	GO:0005623|GO:0003824|GO:0050896|GO:0009987|GO:0008152|GO:0005488|GO:0005576|GO:0043234|GO:0005515|GO:0009058|GO:0009893|GO:0071704|GO:0043227|GO:0051716|GO:0016491|GO:0043229|GO:0097159|GO:0044237|GO:0006807|GO:0036094|GO:0009056|GO:0019222|GO:0050794|GO	cell|catalytic activity|response to stimulus|cellular process|metabolic process|binding|extracellular region|protein complex|protein binding|biosynthetic process|positive regulation of metabolic process|organic substance metabolic process|membrane-bounded	-	-	-	-	5:16330758-16334499	187	242	233	71	92	87	21.035	23.2864	22.9963	7.09772	8.47561	8.91618	22.4392	8.16317	1.45882	1.02e-37	7.21e-36	UP
ENSSSCG00000026646	RFFL	ring finger and FYVE-like domain containing E3 ubiquitin protein ligase [Source:HGNC Symbol;Acc:HGNC:24821]	GO:0005623|GO:0003824|GO:0050896|GO:0023052|GO:0009987|GO:0008152|GO:0005488|GO:0016020|GO:0043234|GO:0005515|GO:0051641|GO:0071704|GO:0043227|GO:0071944|GO:0051716|GO:0043229|GO:0023051|GO:0023057|GO:0016740|GO:0044237|GO:0009056|GO:0019222|GO:0005886|GO	cell|catalytic activity|response to stimulus|signaling|cellular process|metabolic process|binding|membrane|protein complex|protein binding|cellular localization|organic substance metabolic process|membrane-bounded organelle|cell periphery|cellular respons	-	-	-	-	12:41690124-41712782	427	516	544	242	287	238	15.0489	15.5565	16.8219	7.5797	8.28401	7.64211	15.8091	7.83527	1.0127	6.5e-37	4.43e-35	UP
ENSSSCG00000028960	-	-	GO:0003824|GO:0008152|GO:0016853|GO:0016866	catalytic activity|metabolic process|isomerase activity|intramolecular transferase activity	K01852	lanosterol synthase[5.4.99.7]	ssc01100|ssc00100	Metabolic pathways - Sus scrofa (pig)|Steroid biosynthesis - Sus scrofa (pig)	13:218430206-218440700	334	342	397	140	177	159	39.0992	34.248	40.7768	14.565	16.9699	16.9581	38.0413	16.1644	1.23475	8.83e-37	6e-35	UP
ENSSSCG00000003917	TESK2	testis-specific kinase 2 [Source:HGNC Symbol;Acc:HGNC:11732]	GO:0005623|GO:0003824|GO:0009987|GO:0008152|GO:0005488|GO:0005515|GO:0071704|GO:0043227|GO:0043229|GO:0097159|GO:0016740|GO:0044237|GO:0036094|GO:0005622|GO:0016772|GO:0001882|GO:0019538|GO:0000166|GO:0043231|GO:0005634|GO:0005654|GO:0031981|GO:0044267|GO	cell|catalytic activity|cellular process|metabolic process|binding|protein binding|organic substance metabolic process|membrane-bounded organelle|intracellular organelle|organic cyclic compound binding|transferase activity|cellular metabolic process|small	-	-	-	-	6:153280217-153407388	217	303	286	101	100	111	15.1351	18.0782	17.5022	6.26051	5.7123	7.05356	16.9052	6.34213	1.41443	2.36e-36	1.58e-34	UP
ENSSSCG00000005457	LPAR1	lysophosphatidic acid receptor 1 [Source:HGNC Symbol;Acc:HGNC:3166]	GO:0005623|GO:0050896|GO:0023052|GO:0004871|GO:0009987|GO:0008152|GO:0005488|GO:0040011|GO:0016020|GO:0032502|GO:0016043|GO:0005515|GO:0009893|GO:0071704|GO:0043227|GO:0071944|GO:0051716|GO:0043229|GO:0023051|GO:0048856|GO:0044089|GO:0038023|GO:0004872|GO	cell|response to stimulus|signaling|signal transducer activity|cellular process|metabolic process|binding|locomotion|membrane|developmental process|cellular component organization|protein binding|positive regulation of metabolic process|organic substance	-	-	-	-	1:282666496-282667881	295	432	421	135	147	164	56.7277	71.0631	71.0324	23.0711	23.1512	28.7328	66.2744	24.9851	1.40739	5.89e-36	3.92e-34	UP
ENSSSCG00000023256	-	-	-	-	-	-	-	-	GL895698.2:2275-3401	52	60	71	6	6	4	19.8965	19.6389	23.8362	2.04012	1.88036	1.39439	21.1239	1.77162	3.57573	6.19e-36	4.1e-34	UP
ENSSSCG00000023383	-	-	GO:0005623|GO:0009987|GO:0008152|GO:0016020|GO:0043234|GO:0009058|GO:0042175|GO:0071704|GO:0043227|GO:0043229|GO:0044237|GO:0031224|GO:0005789|GO:0012505|GO:0031090|GO:0005622|GO:0030176|GO:0044255|GO:0098588|GO:0031227|GO:0005737|GO:0019637|GO:0019538|GO	cell|cellular process|metabolic process|membrane|protein complex|biosynthetic process|nuclear outer membrane-endoplasmic reticulum membrane network|organic substance metabolic process|membrane-bounded organelle|intracellular organelle|cellular metabolic p	K05291	phosphatidylinositol glycan, class S[-]	ssc01100|ssc00563	Metabolic pathways - Sus scrofa (pig)|Glycosylphosphatidylinositol(GPI)-anchor biosynthesis - Sus scrofa (pig)	18:164521-173424	0	0	0	44	46	35	0	0	0	2.65435	2.5573	2.16456	0	2.45874	#NAME?	6.74e-36	4.45e-34	DOWN
ENSSSCG00000010624	DUSP5	dual specificity phosphatase 5 [Source:HGNC Symbol;Acc:HGNC:3071]	GO:0003824|GO:0050896|GO:0023052|GO:0009987|GO:0008152|GO:0005488|GO:0032502|GO:0005515|GO:0071704|GO:0051716|GO:0023051|GO:0048856|GO:0023057|GO:0044237|GO:0016787|GO:0009653|GO:0019222|GO:0048646|GO:0050794|GO:0001704|GO:0007165|GO:0010646|GO:0023014|GO	catalytic activity|response to stimulus|signaling|cellular process|metabolic process|binding|developmental process|protein binding|organic substance metabolic process|cellular response to stimulus|regulation of signaling|anatomical structure development|n	K04459	dual specificity MAP kinase phosphatase[3.1.3.48]	ssc04010	MAPK signaling pathway - Sus scrofa (pig)	14:131791153-131804261	138	181	148	38	37	52	8.31488	9.32916	7.82416	2.03478	1.82584	2.85454	8.4894	2.23839	1.9232	1.02e-35	6.69e-34	UP
ENSSSCG00000014725	HBB	-	GO:0005623|GO:0005488|GO:0005215|GO:0043234|GO:0097159|GO:0019825|GO:0005622|GO:0046906|GO:0043169|GO:0005344|GO:0005737|GO:0005833|GO:0006810|GO:0020037|GO:0005829|GO:0046872|GO:0046914|GO:0015671|GO:0005506	cell|binding|transporter activity|protein complex|organic cyclic compound binding|oxygen binding|intracellular|tetrapyrrole binding|cation binding|oxygen transporter activity|cytoplasm|hemoglobin complex|transport|heme binding|cytosol|metal ion binding|tr	K13823	hemoglobin subunit beta[-]	ssc05144|ssc05143	Malaria - Sus scrofa (pig)|African trypanosomiasis - Sus scrofa (pig)	9:5632715-5634344	218	223	252	477	578	569	29.146	25.5043	29.5613	56.6764	63.2898	69.3099	28.0706	63.0921	-1.1684	1.09e-35	7.16e-34	DOWN
ENSSSCG00000023829	-	-	-	-	-	-	-	-	3:26876541-26903940	579	629	506	253	269	246	16.6839	15.5044	12.7929	6.47886	6.34824	6.45824	14.9937	6.42845	1.22182	2.59e-35	1.67e-33	UP
ENSSSCG00000027875	CA14	carbonic anhydrase XIV [Source:HGNC Symbol;Acc:HGNC:1372]	GO:0003824|GO:0016020|GO:0031224|GO:0016829|GO:0016021|GO:0016836|GO:0004089	catalytic activity|membrane|intrinsic component of membrane|lyase activity|integral component of membrane|hydro-lyase activity|carbonate dehydratase activity	K01672	carbonic anhydrase[4.2.1.1]	ssc00910	Nitrogen metabolism - Sus scrofa (pig)	GL893333.2:5393-12123	205	265	272	95	115	97	16.436	18.175	19.1342	6.76901	7.55128	7.08557	17.9151	7.13529	1.32813	7.19e-35	4.63e-33	UP
ENSSSCG00000027407	-	-	GO:0005623|GO:0003824|GO:0008152|GO:0005488|GO:0043234|GO:0005515|GO:0043229|GO:0097159|GO:0036094|GO:0016787|GO:0005622|GO:0016817|GO:0001882|GO:0016459|GO:0000166|GO:0016818|GO:0005856|GO:0017076|GO:0032549|GO:0005524|GO:0016462|GO:0015629|GO:0017111|GO	cell|catalytic activity|metabolic process|binding|protein complex|protein binding|intracellular organelle|organic cyclic compound binding|small molecule binding|hydrolase activity|intracellular|hydrolase activity, acting on acid anhydrides|nucleoside bind	-	-	-	-	6:50954055-51049578	248	297	310	133	139	128	4.72766	4.84327	5.18509	2.25323	2.17016	2.22313	4.91867	2.21551	1.15063	1.15e-34	7.35e-33	UP
ENSSSCG00000004017	FRMD1	FERM domain containing 1 [Source:HGNC Symbol;Acc:HGNC:21240]	GO:0005623|GO:0043229|GO:0005622|GO:0005856	cell|intracellular organelle|intracellular|cytoskeleton	K16821	FERM domain-containing protein 1[-]	ssc04390	Hippo signaling pathway - Sus scrofa (pig)	1:2657897-2672308	99	151	139	34	31	27	4.21371	5.49785	5.19089	1.28607	1.08061	1.04702	4.96748	1.1379	2.12614	1.36e-34	8.67e-33	UP
ENSSSCG00000015854	OCA2	oculocutaneous albinism II [Source:HGNC Symbol;Acc:HGNC:8101]	GO:0005623|GO:0022414|GO:0000003|GO:0009987|GO:0008152|GO:0005488|GO:0016020|GO:0032502|GO:0005215|GO:0005515|GO:0009058|GO:0042175|GO:0071704|GO:0043227|GO:0044702|GO:0043229|GO:0048856|GO:0044237|GO:0008283|GO:0019953|GO:0031224|GO:0005789|GO:0043473|GO	cell|reproductive process|reproduction|cellular process|metabolic process|binding|membrane|developmental process|transporter activity|protein binding|biosynthetic process|nuclear outer membrane-endoplasmic reticulum membrane network|organic substance meta	-	-	-	-	15:63929111-64060069	117	142	153	37	41	46	8.13766	8.44869	9.33696	2.28705	2.33551	2.91493	8.6411	2.51249	1.78209	3.26e-34	2.07e-32	UP
ENSSSCG00000022223	-	-	GO:0005623|GO:0005488|GO:0005515|GO:0005929|GO:0042995|GO:0043229|GO:0005622|GO:0043169|GO:0005737|GO:0032403|GO:0036064|GO:0032795|GO:0005813|GO:0031683|GO:0005856|GO:0005815|GO:0046872|GO:0005814|GO:0005509|GO:0015630	cell|binding|protein binding|cilium|cell projection|intracellular organelle|intracellular|cation binding|cytoplasm|protein complex binding|ciliary basal body|heterotrimeric G-protein binding|centrosome|G-protein beta/gamma-subunit complex binding|cytoskel	-	-	-	-	GL896212.1:14481-16696	74	81	79	303	302	214	11.5926	10.8548	10.8587	42.1846	38.7472	30.5438	11.102	37.1585	-1.74287	4.43e-34	2.81e-32	DOWN
ENSSSCG00000014975	CNTN5	contactin 5 [Source:HGNC Symbol;Acc:HGNC:2175]	GO:0005623|GO:0005488|GO:0005515|GO:0005622|GO:0050877|GO:0005737|GO:0007600|GO:0050954|GO:0007605	cell|binding|protein binding|intracellular|neurological system process|cytoplasm|sensory perception|sensory perception of mechanical stimulus|sensory perception of sound	-	-	-	-	9:35088725-35526955	201	233	242	478	503	435	9.07946	9.0034	9.59133	19.189	18.6086	17.9024	9.22473	18.5667	-1.00914	7.22e-34	4.5e-32	DOWN
ENSSSCG00000016933	ELOVL7	ELOVL fatty acid elongase 7 [Source:HGNC Symbol;Acc:HGNC:26292]	GO:0005623|GO:0003824|GO:0009987|GO:0008152|GO:0005488|GO:0016020|GO:0005515|GO:0009058|GO:0071704|GO:0043227|GO:0043229|GO:0016740|GO:0044237|GO:0031224|GO:0012505|GO:0005622|GO:0044255|GO:0006082|GO:0005737|GO:0006629|GO:0005783|GO:0044249|GO:0043231|GO	cell|catalytic activity|cellular process|metabolic process|binding|membrane|protein binding|biosynthetic process|organic substance metabolic process|membrane-bounded organelle|intracellular organelle|transferase activity|cellular metabolic process|intrins	-	-	-	-	16:42502362-42590592	296	282	354	97	138	116	29.0196	23.6502	30.451	8.45148	11.0806	10.3613	27.7069	9.96447	1.47538	8.8e-34	5.47e-32	UP
ENSSSCG00000016829	AGXT2	alanine--glyoxylate aminotransferase 2 [Source:HGNC Symbol;Acc:HGNC:14412]	GO:0005623|GO:0003824|GO:0009987|GO:0008152|GO:0005488|GO:0005515|GO:0009058|GO:0009893|GO:0071704|GO:0043227|GO:0043229|GO:0097159|GO:0016740|GO:0044237|GO:0006807|GO:0009056|GO:0019222|GO:0050794|GO:0005622|GO:0048037|GO:0051171|GO:0006082|GO:0030170|GO	cell|catalytic activity|cellular process|metabolic process|binding|protein binding|biosynthetic process|positive regulation of metabolic process|organic substance metabolic process|membrane-bounded organelle|intracellular organelle|organic cyclic compound	K00827	alanine-glyoxylate transaminase / (R)-3-amino-2-methylpropionate-pyruvate transaminase[2.6.1.40]	ssc01100|ssc00280|ssc00270|ssc00260|ssc00250	Metabolic pathways - Sus scrofa (pig)|Valine, leucine and isoleucine degradation - Sus scrofa (pig)|Cysteine and methionine metabolism - Sus scrofa (pig)|Glycine, serine and threonine metabolism - Sus scrofa (pig)|Alanine, aspartate and glutamate metaboli	16:21478635-21519015	1	2	0	51	45	43	0.0659389	0.112844	0	2.98977	2.43112	2.58426	0.0595944	2.66838	-5.48464	1.02e-33	6.33e-32	DOWN
ENSSSCG00000026442	FAM163B	family with sequence similarity 163, member B [Source:HGNC Symbol;Acc:HGNC:33277]	GO:0016020|GO:0031224|GO:0016021	membrane|intrinsic component of membrane|integral component of membrane	-	-	-	-	1:307130811-307133462	99	125	116	276	282	266	7.62284	8.23339	7.83677	18.8864	17.7833	18.6604	7.89767	18.4434	-1.22361	1.05e-33	6.48e-32	DOWN
ENSSSCG00000023212	PPP1R14A	Protein phosphatase 1 regulatory subunit 14A [Source:UniProtKB/Swiss-Prot;Acc:O18734]	GO:0005623|GO:0009987|GO:0008152|GO:0044237|GO:0019222|GO:0050794|GO:0005622|GO:0030234|GO:0005737|GO:0044092|GO:0043086|GO:0031323|GO:0050790|GO:0004857|GO:0019208|GO:0019888|GO:0006796|GO:0019212|GO:0004864|GO:0016310|GO:0042325	cell|cellular process|metabolic process|cellular metabolic process|regulation of metabolic process|regulation of cellular process|intracellular|enzyme regulator activity|cytoplasm|negative regulation of molecular function|negative regulation of catalytic	K12328	protein phosphatase 1 regulatory subunit 14A[-]	ssc04270	Vascular smooth muscle contraction - Sus scrofa (pig)	6:42669944-42674708	239	355	288	111	118	116	60.7065	77.1353	64.1846	25.0566	24.5472	26.8445	67.3421	25.4828	1.40199	1.3e-33	7.96e-32	UP
ENSSSCG00000024325	SGK2	serum/glucocorticoid regulated kinase 2 [Source:HGNC Symbol;Acc:HGNC:13900]	GO:0005623|GO:0003824|GO:0040007|GO:0050896|GO:0023052|GO:0009987|GO:0008152|GO:0005488|GO:0016020|GO:0016043|GO:0071704|GO:0051716|GO:0097159|GO:0016740|GO:0051050|GO:0044237|GO:0040008|GO:0036094|GO:0008283|GO:0016049|GO:0031224|GO:0050794|GO:0016247|GO	cell|catalytic activity|growth|response to stimulus|signaling|cellular process|metabolic process|binding|membrane|cellular component organization|organic substance metabolic process|cellular response to stimulus|organic cyclic compound binding|transferase	-	-	-	-	17:51634482-51646486	171	219	202	68	88	78	15.5898	17.0795	16.1583	5.50956	6.57066	6.47886	16.2759	6.18636	1.39557	1.51e-33	9.18e-32	UP
ENSSSCG00000006390	CASQ1	-	GO:0005623|GO:0050896|GO:0023052|GO:0009987|GO:0005488|GO:0032502|GO:0016043|GO:0051641|GO:0043227|GO:0051716|GO:0043229|GO:0048856|GO:0009653|GO:0048646|GO:0050794|GO:0006950|GO:0012505|GO:0005622|GO:2000021|GO:0048869|GO:0060341|GO:0055085|GO:0030029|GO	cell|response to stimulus|signaling|cellular process|binding|developmental process|cellular component organization|cellular localization|membrane-bounded organelle|cellular response to stimulus|intracellular organelle|anatomical structure development|anat	-	-	-	-	4:98218159-98228804	151	195	194	59	75	66	12.2576	13.5409	13.8175	4.25636	4.98624	4.88127	13.2053	4.70796	1.48795	1.58e-33	9.6e-32	UP
ENSSSCG00000006736	CD2	-	GO:0005623|GO:0030054|GO:0009987|GO:0005488|GO:0016020|GO:0005576|GO:0005515|GO:0051641|GO:0071944|GO:0004872|GO:0051050|GO:0005911|GO:0009986|GO:0007155|GO:0005886|GO:0031224|GO:0050794|GO:0001817|GO:0031225|GO:0009897|GO:0031226|GO:0060341|GO:0005102|GO	cell|cell junction|cellular process|binding|membrane|extracellular region|protein binding|cellular localization|cell periphery|receptor activity|positive regulation of transport|cell-cell junction|cell surface|cell adhesion|plasma membrane|intrinsic compo	K06449	CD2 antigen[-]	ssc04514|ssc04640	Cell adhesion molecules (CAMs) - Sus scrofa (pig)|Hematopoietic cell lineage - Sus scrofa (pig)	4:113925945-113941749	35	53	48	177	182	142	1.00044	1.29594	1.20383	4.49628	4.26063	3.69801	1.16674	4.15164	-1.8312	2.01e-33	1.22e-31	DOWN
ENSSSCG00000015835	DUSP26	dual specificity phosphatase 26 (putative) [Source:HGNC Symbol;Acc:HGNC:28161]	GO:0005623|GO:0003824|GO:0050896|GO:0023052|GO:0009987|GO:0008152|GO:0005488|GO:0005576|GO:0005515|GO:0009058|GO:0009893|GO:0071704|GO:0043227|GO:0051716|GO:0043229|GO:0023051|GO:0023057|GO:0044237|GO:0006807|GO:0016787|GO:0019222|GO:0007155|GO:0050794|GO	cell|catalytic activity|response to stimulus|signaling|cellular process|metabolic process|binding|extracellular region|protein binding|biosynthetic process|positive regulation of metabolic process|organic substance metabolic process|membrane-bounded organ	-	-	-	-	15:59482758-59487306	117	134	135	297	305	307	9.45146	9.25987	9.56854	21.3221	20.1788	22.5949	9.42663	21.3653	-1.18045	2.07e-33	1.25e-31	DOWN
ENSSSCG00000003525	C1QC	-	GO:0002376|GO:0009987|GO:0005488|GO:0032502|GO:0005576|GO:0002520|GO:0043234|GO:0005515|GO:0005615|GO:0043227|GO:0048856|GO:0002683|GO:0072562|GO:0050793|GO:0050794|GO:0002682|GO:1903561|GO:0048869|GO:0045596|GO:0031982|GO:0070062|GO:0005581|GO:2000026|GO	immune system process|cellular process|binding|developmental process|extracellular region|immune system development|protein complex|protein binding|extracellular space|membrane-bounded organelle|anatomical structure development|negative regulation of immu	K03988	complement C1q subcomponent subunit C[-]	ssc05142|ssc05322|ssc05133|ssc04610|ssc05150|ssc05020	Chagas disease (American trypanosomiasis) - Sus scrofa (pig)|Systemic lupus erythematosus - Sus scrofa (pig)|Pertussis - Sus scrofa (pig)|Complement and coagulation cascades - Sus scrofa (pig)|Staphylococcus aureus infection - Sus scrofa (pig)|Prion disea	6:74616233-74621248	179	200	214	421	431	457	18.61	17.7873	19.5212	38.8987	36.6989	43.2881	18.6395	39.6286	-1.08818	3.17e-33	1.9e-31	DOWN
ENSSSCG00000008959	CXCL2	C-X-C motif chemokine 2 precursor [Source:RefSeq peptide;Acc:NP_001001861]	GO:0050896|GO:0002376|GO:0023052|GO:0009987|GO:0005488|GO:0040011|GO:0007610|GO:0005576|GO:0048520|GO:0005515|GO:0005615|GO:0050795|GO:0002684|GO:0051716|GO:0009607|GO:0040012|GO:0050900|GO:0008283|GO:0006955|GO:0050794|GO:0006950|GO:0051707|GO:0002682|GO	response to stimulus|immune system process|signaling|cellular process|binding|locomotion|behavior|extracellular region|positive regulation of behavior|protein binding|extracellular space|regulation of behavior|positive regulation of immune system process|	K05505	C-X-C motif chemokine 1/2/3[-]	ssc04062|ssc04668|ssc05132|ssc05134	Chemokine signaling pathway - Sus scrofa (pig)|TNF signaling pathway - Sus scrofa (pig)|Salmonella infection - Sus scrofa (pig)|Legionellosis - Sus scrofa (pig)	8:74206843-74311988	58	80	73	11	12	10	4.40471	5.19715	4.86417	0.742426	0.746354	0.691886	4.82201	0.726889	2.72983	4.26e-33	2.54e-31	UP
ENSSSCG00000016009	ITGA4	integrin, alpha 4 (antigen CD49D, alpha 4 subunit of VLA-4 receptor) [Source:HGNC Symbol;Acc:HGNC:6140]	GO:0005623|GO:0030054|GO:0022414|GO:0000003|GO:0050896|GO:0002376|GO:0023052|GO:0009987|GO:0005488|GO:0040011|GO:0016020|GO:0032502|GO:0005576|GO:0016043|GO:0043234|GO:0005515|GO:0051641|GO:0043227|GO:0044702|GO:0071944|GO:0051716|GO:0048856|GO:0005911|GO	cell|cell junction|reproductive process|reproduction|response to stimulus|immune system process|signaling|cellular process|binding|locomotion|membrane|developmental process|extracellular region|cellular component organization|protein complex|protein bindi	K06483	integrin alpha 4[-]	ssc04151|ssc04810|ssc04510|ssc04514|ssc04670|ssc04640|ssc05410|ssc05414|ssc04512|ssc05140|ssc05412|ssc04672	PI3K-Akt signaling pathway - Sus scrofa (pig)|Regulation of actin cytoskeleton - Sus scrofa (pig)|Focal adhesion - Sus scrofa (pig)|Cell adhesion molecules (CAMs) - Sus scrofa (pig)|Leukocyte transendothelial migration - Sus scrofa (pig)|Hematopoietic cel	15:96521134-96603831	80	89	98	263	271	216	1.77549	1.68969	1.90834	5.18735	4.92586	4.3676	1.79117	4.82693	-1.4302	4.25e-33	2.54e-31	DOWN
ENSSSCG00000001457	SLA-DQB1	-	GO:0005623|GO:0050896|GO:0002376|GO:0009987|GO:0005488|GO:0016020|GO:0032502|GO:0002520|GO:0043234|GO:0005515|GO:0019882|GO:0002684|GO:0043227|GO:0071944|GO:0051716|GO:0043229|GO:0048856|GO:0009986|GO:0015643|GO:0003823|GO:0033218|GO:0007155|GO:0005886|GO	cell|response to stimulus|immune system process|cellular process|binding|membrane|developmental process|immune system development|protein complex|protein binding|antigen processing and presentation|positive regulation of immune system process|membrane-bou	K06752	major histocompatibility complex, class II[-]	ssc05166|ssc05168|ssc05152|ssc05164|ssc04145|ssc04514|ssc05322|ssc05323|ssc05145|ssc05321|ssc05140|ssc04612|ssc05320|ssc05416|ssc05150|ssc04672|ssc04940|ssc05330|ssc05332|ssc05310	HTLV-I infection - Sus scrofa (pig)|Herpes simplex infection - Sus scrofa (pig)|Tuberculosis - Sus scrofa (pig)|Influenza A - Sus scrofa (pig)|Phagosome - Sus scrofa (pig)|Cell adhesion molecules (CAMs) - Sus scrofa (pig)|Systemic lupus erythematosus - Su	7:29180891-29188688	29	20	31	112	121	116	5.5198	3.25644	5.17709	18.9456	18.8625	20.1163	4.65111	19.3081	-2.05356	4.73e-33	2.81e-31	DOWN
ENSSSCG00000010662	HSPA12A	heat shock 70kDa protein 12A [Source:HGNC Symbol;Acc:HGNC:19022]	GO:0005576|GO:0043227|GO:1903561|GO:0031982|GO:0070062	extracellular region|membrane-bounded organelle|extracellular vesicle|vesicle|extracellular exosome	-	-	-	-	14:138170746-138246086	939	855	1121	2067	2239	2108	23.674	18.4399	24.7977	46.3134	46.232	48.4213	22.3039	46.9889	-1.07503	5.84e-33	3.44e-31	DOWN
ENSSSCG00000012758	NSDHL	NAD(P) dependent steroid dehydrogenase-like [Source:HGNC Symbol;Acc:HGNC:13398]	GO:0005623|GO:0003824|GO:0022414|GO:0000003|GO:0050896|GO:0023052|GO:0009987|GO:0008152|GO:0005488|GO:0016020|GO:0032502|GO:0009058|GO:0071704|GO:0043227|GO:0044702|GO:0051716|GO:0016491|GO:0043229|GO:0048856|GO:0031224|GO:0050794|GO:0003006|GO:0012505|GO	cell|catalytic activity|reproductive process|reproduction|response to stimulus|signaling|cellular process|metabolic process|binding|membrane|developmental process|biosynthetic process|organic substance metabolic process|membrane-bounded organelle|single o	K07748	sterol-4alpha-carboxylate 3-dehydrogenase (decarboxylating)[1.1.1.170]	ssc01100|ssc00100	Metabolic pathways - Sus scrofa (pig)|Steroid biosynthesis - Sus scrofa (pig)	X:141376791-141392555	350	459	445	226	213	196	20.0854	22.5326	22.4064	11.5261	10.0109	10.2477	21.6748	10.5949	1.03265	5.83e-33	3.44e-31	UP
ENSSSCG00000001422	C2	complement component 2 [Source:HGNC Symbol;Acc:HGNC:1248]	GO:0003824|GO:0050896|GO:0002376|GO:0009987|GO:0008152|GO:0005576|GO:0016043|GO:0071704|GO:0002684|GO:0043227|GO:0051050|GO:0016787|GO:0006955|GO:0050794|GO:0002682|GO:1903561|GO:0006959|GO:0031982|GO:0045807|GO:0070062|GO:0051128|GO:0060627|GO:0017171|GO	catalytic activity|response to stimulus|immune system process|cellular process|metabolic process|extracellular region|cellular component organization|organic substance metabolic process|positive regulation of immune system process|membrane-bounded organel	K01332	complement component 2[3.4.21.43]	ssc05322|ssc05133|ssc04610|ssc05150	Systemic lupus erythematosus - Sus scrofa (pig)|Pertussis - Sus scrofa (pig)|Complement and coagulation cascades - Sus scrofa (pig)|Staphylococcus aureus infection - Sus scrofa (pig)	7:27778160-27819252	29	31	48	135	142	142	1.50227	1.37372	2.18173	6.21514	6.02461	6.702	1.68591	6.31392	-1.90501	6.82e-33	3.99e-31	DOWN
ENSSSCG00000014202	STARD4	stAR-related lipid transfer protein 4 [Source:RefSeq peptide;Acc:NP_001137198]	GO:0005623|GO:0005488|GO:0043227|GO:0043229|GO:0008289|GO:0005622|GO:0031982|GO:0005737|GO:0043231|GO:0016023|GO:0031988|GO:0031410	cell|binding|membrane-bounded organelle|intracellular organelle|lipid binding|intracellular|vesicle|cytoplasm|intracellular membrane-bounded organelle|cytoplasmic, membrane-bounded vesicle|membrane-bounded vesicle|cytoplasmic vesicle	-	-	-	-	2:120830523-120845745	144	173	166	54	70	53	18.7988	19.3198	19.0142	6.26501	7.48433	6.30377	19.0443	6.68437	1.51049	1.02e-32	5.9e-31	UP
ENSSSCG00000008634	ATP6V1C2	ATPase, H+ transporting, lysosomal 42kDa, V1 subunit C2 [Source:HGNC Symbol;Acc:HGNC:18264]	GO:0005623|GO:0003824|GO:0050896|GO:0023052|GO:0009987|GO:0005488|GO:0016020|GO:0005215|GO:0005576|GO:0043234|GO:0005515|GO:0043227|GO:0051716|GO:0043229|GO:0023051|GO:0016787|GO:0050794|GO:0031090|GO:0005622|GO:0022857|GO:1903561|GO:0016817|GO:0055085|GO	cell|catalytic activity|response to stimulus|signaling|cellular process|binding|membrane|transporter activity|extracellular region|protein complex|protein binding|membrane-bounded organelle|cellular response to stimulus|intracellular organelle|regulation	K02148	V-type H+-transporting ATPase subunit C[-]	ssc01100|ssc00190|ssc04145|ssc05323|ssc04721|ssc04966	Metabolic pathways - Sus scrofa (pig)|Oxidative phosphorylation - Sus scrofa (pig)|Phagosome - Sus scrofa (pig)|Rheumatoid arthritis - Sus scrofa (pig)|Synaptic vesicle cycle - Sus scrofa (pig)|Collecting duct acid secretion - Sus scrofa (pig)	3:134531063-134581048	207	224	216	88	91	96	22.0732	20.433	20.2092	8.33944	7.9473	9.32671	20.9051	8.53782	1.29192	1.33e-32	7.63e-31	UP
ENSSSCG00000006989	-	-	GO:0016020|GO:0031224|GO:0016021	membrane|intrinsic component of membrane|integral component of membrane	-	-	-	-	17:5868843-5945482	237	291	288	121	144	127	32.7699	34.4196	34.9397	14.8686	16.3069	15.9989	34.0431	15.7248	1.11432	2.58e-32	1.47e-30	UP
ENSSSCG00000023758	-	-	-	-	-	-	-	-	5:41169332-41170105	80	117	109	242	275	263	16.2176	20.2895	19.3875	43.5987	45.6576	48.5749	18.6315	45.9437	-1.30212	3.78e-32	2.14e-30	DOWN
ENSSSCG00000017894	WSCD1	WSC domain containing 1 [Source:HGNC Symbol;Acc:HGNC:29060]	GO:0003824|GO:0008152|GO:0016740|GO:0008146	catalytic activity|metabolic process|transferase activity|sulfotransferase activity	-	-	-	-	12:53232310-53270971	374	520	476	197	237	235	22.3723	26.6091	24.9831	10.4729	11.611	12.8076	24.6548	11.6305	1.08396	1.55e-31	8.51e-30	UP
ENSSSCG00000028022	COL6A2	collagen, type VI, alpha 2 [Source:HGNC Symbol;Acc:HGNC:2212]	GO:0005623|GO:0031012|GO:0009987|GO:0005488|GO:0016020|GO:0005576|GO:0016043|GO:0043234|GO:0005515|GO:0005615|GO:0043227|GO:0071944|GO:0005578|GO:0005886|GO:1903561|GO:0031982|GO:0070062|GO:0022607|GO:0042383|GO:0006461|GO:0051259|GO:0051291|GO:0070206|GO	cell|extracellular matrix|cellular process|binding|membrane|extracellular region|cellular component organization|protein complex|protein binding|extracellular space|membrane-bounded organelle|cell periphery|proteinaceous extracellular matrix|plasma membra	K06238	collagen, type VI, alpha[-]	ssc04151|ssc04510|ssc04974|ssc04512	PI3K-Akt signaling pathway - Sus scrofa (pig)|Focal adhesion - Sus scrofa (pig)|Protein digestion and absorption - Sus scrofa (pig)|ECM-receptor interaction - Sus scrofa (pig)	13:218600762-218615843	120	146	146	33	48	51	5.7745	6.00997	6.16434	1.41126	1.89173	2.23593	5.98294	1.84631	1.69621	2.07e-31	1.13e-29	UP
ENSSSCG00000003763	IFI44	interferon-induced protein 44 [Source:HGNC Symbol;Acc:HGNC:16938]	GO:0005488|GO:0097159|GO:0036094|GO:0001882|GO:0000166|GO:0017076|GO:0032549|GO:0005525|GO:0019001	binding|organic cyclic compound binding|small molecule binding|nucleoside binding|nucleotide binding|purine nucleotide binding|ribonucleoside binding|GTP binding|guanyl nucleotide binding	-	-	-	-	6:124790063-124806819	166	160	193	407	508	376	9.51527	7.84551	9.70667	20.7333	23.8484	19.6363	9.02248	21.406	-1.24642	3.03e-31	1.64e-29	DOWN
ENSSSCG00000030368	HSP70.2	Sus scrofa heat shock protein 70.2 (HSP70.2), mRNA. [Source:RefSeq mRNA;Acc:NM_213766]	GO:0009987|GO:0005488|GO:0032502|GO:0016043|GO:0048856|GO:0097159|GO:0036094|GO:0009653|GO:0048869|GO:0001882|GO:0000166|GO:0017076|GO:0032549|GO:0000902|GO:0005524	cellular process|binding|developmental process|cellular component organization|anatomical structure development|organic cyclic compound binding|small molecule binding|anatomical structure morphogenesis|cellular developmental process|nucleoside binding|nuc	K03283	heat shock 70kDa protein 1/8[-]	ssc04144|ssc04010|ssc05169|ssc05164|ssc04141|ssc03040|ssc05162|ssc05145|ssc04915|ssc04612|ssc05134|ssc04213	Endocytosis - Sus scrofa (pig)|MAPK signaling pathway - Sus scrofa (pig)|Epstein-Barr virus infection - Sus scrofa (pig)|Influenza A - Sus scrofa (pig)|Protein processing in endoplasmic reticulum - Sus scrofa (pig)|Spliceosome - Sus scrofa (pig)|Measles -	GL896522.1:3-1799	269	322	314	562	737	703	22.3953	22.9323	22.9369	41.5817	50.2523	53.3237	22.7548	48.3859	-1.08841	3.16e-31	1.7e-29	DOWN
ENSSSCG00000006125	CALB1	-	GO:0005623|GO:0050896|GO:0009987|GO:0005488|GO:0045202|GO:0032502|GO:0007610|GO:0005576|GO:0005515|GO:0042995|GO:0007626|GO:0043227|GO:0051716|GO:0043229|GO:0048856|GO:0009653|GO:0044708|GO:0048646|GO:0044297|GO:0005622|GO:1903561|GO:0048729|GO:0007611|GO	cell|response to stimulus|cellular process|binding|synapse|developmental process|behavior|extracellular region|protein binding|cell projection|locomotory behavior|membrane-bounded organelle|cellular response to stimulus|intracellular organelle|anatomical	K14757	calbindin D28[-]	ssc04961	Endocrine and other factor-regulated calcium reabsorption - Sus scrofa (pig)	4:51177232-51201573	31	46	33	125	159	131	1.66948	2.11917	1.55932	5.98261	7.01295	6.42767	1.78265	6.47441	-1.86072	3.29e-31	1.77e-29	DOWN
ENSSSCG00000001473	COL11A2	collagen, type XI, alpha 2 [Source:HGNC Symbol;Acc:HGNC:2187]	GO:0031012|GO:0009987|GO:0005198|GO:0032502|GO:0005576|GO:0043234|GO:0048856|GO:0005578|GO:0009653|GO:0005201|GO:0048869|GO:0005581|GO:0009888|GO:0042592|GO:0048513|GO:0007275|GO:0048871|GO:0009887|GO:0048705|GO:0001894|GO:0051216|GO:0061448|GO:0001501|GO	extracellular matrix|cellular process|structural molecule activity|developmental process|extracellular region|protein complex|anatomical structure development|proteinaceous extracellular matrix|anatomical structure morphogenesis|extracellular matrix struc	K19721	collagen, type V/XI/XXIV/XXVII, alpha[-]	ssc04974	Protein digestion and absorption - Sus scrofa (pig)	7:29768735-29798122	220	222	215	84	98	91	5.88059	5.07618	5.0424	1.99543	2.1454	2.21616	5.33306	2.11899	1.33158	4.26e-31	2.27e-29	UP
ENSSSCG00000009616	HR	protein hairless [Source:RefSeq peptide;Acc:NP_001077399]	GO:0005623|GO:0000988|GO:0009987|GO:0008152|GO:0005488|GO:0005515|GO:0009058|GO:0071704|GO:0043227|GO:0043229|GO:0044237|GO:0006807|GO:0019222|GO:0050794|GO:0000989|GO:0005622|GO:0051171|GO:0003712|GO:0009890|GO:0006725|GO:0031324|GO:0031323|GO:0044249|GO	cell|transcription factor activity, protein binding|cellular process|metabolic process|binding|protein binding|biosynthetic process|organic substance metabolic process|membrane-bounded organelle|intracellular organelle|cellular metabolic process|nitrogen	-	-	-	-	14:6822068-6840035	214	226	219	86	100	99	6.49545	5.868	5.83229	2.31982	2.48588	2.73773	6.06525	2.51448	1.27031	7.05e-31	3.72e-29	UP
ENSSSCG00000009239	-	-	-	-	-	-	-	-	8:144504872-144531061	9	9	6	58	75	74	1.85729	1.58871	1.08637	10.6366	12.6754	13.9125	1.51079	12.4082	-3.03791	9.44e-31	4.95e-29	DOWN
ENSSSCG00000003423	DRAXIN	dorsal inhibitory axon guidance protein [Source:HGNC Symbol;Acc:HGNC:25054]	GO:0040007|GO:0050896|GO:0023052|GO:0009987|GO:0005488|GO:0040011|GO:0032502|GO:0005576|GO:0016043|GO:0005515|GO:0048589|GO:0051716|GO:0023051|GO:0048856|GO:0023057|GO:0040008|GO:0045926|GO:0009653|GO:0016049|GO:0050793|GO:0050794|GO:0009605|GO:0060560|GO	growth|response to stimulus|signaling|cellular process|binding|locomotion|developmental process|extracellular region|cellular component organization|protein binding|developmental growth|cellular response to stimulus|regulation of signaling|anatomical stru	-	-	-	-	6:65724993-65740644	98	90	102	229	264	242	2.63743	2.07199	2.40855	5.47713	5.81894	5.93379	2.37266	5.74329	-1.27537	1.27e-30	6.58e-29	DOWN
ENSSSCG00000013236	MYBPC3	myosin binding protein C, cardiac [Source:HGNC Symbol;Acc:HGNC:7551]	GO:0005623|GO:0009987|GO:0005198|GO:0005488|GO:0032502|GO:0016043|GO:0005515|GO:0043229|GO:0048856|GO:0008307|GO:0009653|GO:0048646|GO:0005622|GO:0048729|GO:0048869|GO:0030029|GO:0031672|GO:0022607|GO:0009888|GO:0061061|GO:0008092|GO:0003012|GO:0005737|GO	cell|cellular process|structural molecule activity|binding|developmental process|cellular component organization|protein binding|intracellular organelle|anatomical structure development|structural constituent of muscle|anatomical structure morphogenesis|a	K12568	myosin-binding protein C, cardiac-type[-]	ssc05410|ssc05414	Hypertrophic cardiomyopathy (HCM) - Sus scrofa (pig)|Dilated cardiomyopathy - Sus scrofa (pig)	2:16454602-16476415	70	82	90	13	22	17	2.51682	2.52207	2.8392	0.415388	0.647836	0.556868	2.62603	0.540031	2.28177	1.34e-30	6.91e-29	UP
ENSSSCG00000013292	PRR5L	proline rich 5 like [Source:HGNC Symbol;Acc:HGNC:25878]	GO:0005623|GO:0050896|GO:0023052|GO:0009987|GO:0008152|GO:0005488|GO:0040011|GO:0043234|GO:0005515|GO:0009893|GO:0071704|GO:0043227|GO:0051716|GO:0043229|GO:0023051|GO:0044237|GO:0040012|GO:0019222|GO:0050794|GO:0005622|GO:0048870|GO:0031932|GO:0007165|GO	cell|response to stimulus|signaling|cellular process|metabolic process|binding|locomotion|protein complex|protein binding|positive regulation of metabolic process|organic substance metabolic process|membrane-bounded organelle|cellular response to stimulus	-	-	-	-	2:26810906-26895574	186	238	279	87	92	87	9.956	10.8977	13.1031	4.13857	4.03312	4.24276	11.319	4.13815	1.45168	2.7e-30	1.36e-28	UP
ENSSSCG00000017721	CCL8	-	GO:0005623|GO:0003824|GO:0050896|GO:0002376|GO:0023052|GO:0009987|GO:0008152|GO:0005488|GO:0040011|GO:0032502|GO:0005576|GO:0005515|GO:0005615|GO:0009893|GO:0071704|GO:0051716|GO:0023051|GO:0048856|GO:0016740|GO:0044237|GO:0050900|GO:0009653|GO:0019222|GO	cell|catalytic activity|response to stimulus|immune system process|signaling|cellular process|metabolic process|binding|locomotion|developmental process|extracellular region|protein binding|extracellular space|positive regulation of metabolic process|orga	K16596	C-C motif chemokine 8[-]	ssc04060|ssc04062	Cytokine-cytokine receptor interaction - Sus scrofa (pig)|Chemokine signaling pathway - Sus scrofa (pig)	12:42456842-42458852	11	13	6	69	85	64	1.92472	1.94582	0.921193	10.73	12.1812	10.203	1.59725	11.0381	-2.78883	3.03e-30	1.51e-28	DOWN
ENSSSCG00000014579	-	-	GO:0016020|GO:0031224|GO:0016021	membrane|intrinsic component of membrane|integral component of membrane	-	-	-	-	9:240073-266213	218	241	233	99	114	110	10.8066	10.2197	10.1342	4.36144	4.6283	4.96806	10.3868	4.6526	1.15865	9.48e-30	4.69e-28	UP
ENSSSCG00000009932	MMAB	methylmalonic aciduria (cobalamin deficiency) cblB type [Source:HGNC Symbol;Acc:HGNC:19331]	GO:0005623|GO:0043227|GO:0043229|GO:0005622|GO:0005737|GO:0043231|GO:0005739	cell|membrane-bounded organelle|intracellular organelle|intracellular|cytoplasm|intracellular membrane-bounded organelle|mitochondrion	K00798	cob(I)alamin adenosyltransferase[2.5.1.17]	ssc01100|ssc00860	Metabolic pathways - Sus scrofa (pig)|Porphyrin and chlorophyll metabolism - Sus scrofa (pig)	14:43874237-43888496	169	214	200	87	85	80	10.4392	11.3078	10.8395	4.77593	4.30015	4.50223	10.8622	4.52611	1.26297	1.05e-29	5.17e-28	UP
ENSSSCG00000010749	FAM196A	family with sequence similarity 196, member A [Source:HGNC Symbol;Acc:HGNC:33859]	-	-	-	-	-	-	14:148219519-148260182	244	244	221	103	91	77	8.51707	7.28582	6.7685	3.19521	2.60151	2.44879	7.5238	2.7485	1.45282	1.47e-29	7.18e-28	UP
ENSSSCG00000029662	-	-	GO:0050896|GO:0023052|GO:0009987|GO:0051716|GO:0050794|GO:0007165|GO:0007154	response to stimulus|signaling|cellular process|cellular response to stimulus|regulation of cellular process|signal transduction|cell communication	-	-	-	-	14:99338081-99427388	188	209	209	51	83	87	10.6337	10.1126	10.3723	2.56363	3.84493	4.48337	10.3728	3.63064	1.51451	1.52e-29	7.38e-28	UP
ENSSSCG00000000675	C1R	complement component 1, r subcomponent [Source:HGNC Symbol;Acc:HGNC:1246]	GO:0003824|GO:0050896|GO:0002376|GO:0008152|GO:0005488|GO:0005576|GO:0005515|GO:0005615|GO:0071704|GO:0002684|GO:0043227|GO:0072562|GO:0016787|GO:0006955|GO:0002682|GO:1903561|GO:0006959|GO:0031982|GO:0043169|GO:0070062|GO:0017171|GO:0006956|GO:0008233|GO	catalytic activity|response to stimulus|immune system process|metabolic process|binding|extracellular region|protein binding|extracellular space|organic substance metabolic process|positive regulation of immune system process|membrane-bounded organelle|bl	K01330	complement component 1, r subcomponent[3.4.21.41]	ssc04145|ssc05322|ssc05133|ssc04610|ssc05150	Phagosome - Sus scrofa (pig)|Systemic lupus erythematosus - Sus scrofa (pig)|Pertussis - Sus scrofa (pig)|Complement and coagulation cascades - Sus scrofa (pig)|Staphylococcus aureus infection - Sus scrofa (pig)	GL894246.2:7851-18701	153	195	189	363	393	414	9.85787	10.7476	10.6845	20.7854	20.738	24.3025	10.43	21.942	-1.07295	2.3e-29	1.11e-27	DOWN
ENSSSCG00000008261	HK2	hexokinase-2 [Source:RefSeq peptide;Acc:NP_001116459]	GO:0005623|GO:0003824|GO:0050896|GO:0009987|GO:0008152|GO:0005488|GO:0016020|GO:0016043|GO:0005515|GO:0009893|GO:0051641|GO:0071704|GO:0006914|GO:0043227|GO:0051716|GO:0043229|GO:0019867|GO:0097159|GO:0016740|GO:0044237|GO:0006807|GO:0036094|GO:0009056|GO	cell|catalytic activity|response to stimulus|cellular process|metabolic process|binding|membrane|cellular component organization|protein binding|positive regulation of metabolic process|cellular localization|organic substance metabolic process|autophagy|m	K00844	hexokinase[2.7.1.1]	ssc01100|ssc04910|ssc01200|ssc04066|ssc05230|ssc00010|ssc00500|ssc04930|ssc04973|ssc00051	Metabolic pathways - Sus scrofa (pig)|Insulin signaling pathway - Sus scrofa (pig)|Carbon metabolism - Sus scrofa (pig)|HIF-1 signaling pathway - Sus scrofa (pig)|Central carbon metabolism in cancer - Sus scrofa (pig)|Glycolysis / Gluconeogenesis - Sus sc	3:71331772-71407448	107	129	153	308	303	302	5.13572	5.29655	6.44331	13.138	11.9108	13.2063	5.62519	12.7517	-1.18072	2.5e-29	1.2e-27	DOWN
ENSSSCG00000014258	ISOC1	isochorismatase domain containing 1 [Source:HGNC Symbol;Acc:HGNC:24254]	GO:0003824|GO:0008152|GO:0005488|GO:0005576|GO:0005515|GO:0043227|GO:1903561|GO:0031982|GO:0070062	catalytic activity|metabolic process|binding|extracellular region|protein binding|membrane-bounded organelle|extracellular vesicle|vesicle|extracellular exosome	-	-	-	-	2:137198380-137219941	415	447	379	198	227	182	25.773	23.7471	20.6517	10.928	11.5458	10.2979	23.3906	10.9239	1.09844	2.9e-29	1.39e-27	UP
ENSSSCG00000014277	IRF1	Interferon regulatory factor 1 [Source:UniProtKB/Swiss-Prot;Acc:A0FIN4]	GO:0005623|GO:0050896|GO:0002376|GO:0023052|GO:0009987|GO:0008152|GO:0005488|GO:0001071|GO:0032502|GO:0002520|GO:0005515|GO:0009058|GO:0009893|GO:0071704|GO:0002684|GO:0000785|GO:0043227|GO:0051716|GO:0043229|GO:0023051|GO:0048856|GO:0097159|GO:0009607|GO	cell|response to stimulus|immune system process|signaling|cellular process|metabolic process|binding|nucleic acid binding transcription factor activity|developmental process|immune system development|protein binding|biosynthetic process|positive regulatio	K09444	interferon regulatory factor 1[-]	ssc05160|ssc05133|ssc04917	Hepatitis C - Sus scrofa (pig)|Pertussis - Sus scrofa (pig)|Prolactin signaling pathway - Sus scrofa (pig)	2:140229794-140252687	94	116	132	289	270	282	6.67765	7.04922	8.2275	18.2454	15.7088	18.2517	7.31813	17.402	-1.2497	7.99e-29	3.75e-27	DOWN
ENSSSCG00000022090	-	-	GO:0005488|GO:0016020|GO:0005515|GO:0031224|GO:0016021	binding|membrane|protein binding|intrinsic component of membrane|integral component of membrane	-	-	-	-	4:138808248-138810824	98	140	122	39	24	34	5.68936	6.95269	6.21438	2.01214	1.14111	1.79837	6.28548	1.65054	1.92908	2e-28	9.11e-27	UP
ENSSSCG00000024660	-	-	GO:0005623|GO:0009987|GO:0008152|GO:0005198|GO:0009058|GO:0071704|GO:0043229|GO:0044237|GO:0006807|GO:0003735|GO:0005622|GO:0030529|GO:0005737|GO:0019538|GO:0044249|GO:0044391|GO:0034645|GO:0009059|GO:0005840|GO:0044267|GO:0015935|GO:0010467|GO:0005829|GO	cell|cellular process|metabolic process|structural molecule activity|biosynthetic process|organic substance metabolic process|intracellular organelle|cellular metabolic process|nitrogen compound metabolic process|structural constituent of ribosome|intrace	-	-	-	-	1:125424057-125424500	23	34	38	148	133	190	7.74994	9.80031	11.2346	44.3193	36.7032	58.3288	9.59496	46.4504	-2.27534	2.25e-28	1.02e-26	DOWN
ENSSSCG00000021956	LY75	lymphocyte antigen 75 precursor [Source:RefSeq peptide;Acc:NP_001171875]	GO:0016020|GO:0031224|GO:0016021	membrane|intrinsic component of membrane|integral component of membrane	-	-	-	-	15:73975798-74019900	255	260	221	501	543	497	7.66833	6.68836	5.83112	13.3893	13.3734	13.6169	6.72927	13.4599	-1.00014	2.45e-28	1.11e-26	DOWN
ENSSSCG00000003345	TMEM88B	transmembrane protein 88B [Source:HGNC Symbol;Acc:HGNC:37099]	GO:0016020|GO:0031224|GO:0016021	membrane|intrinsic component of membrane|integral component of membrane	-	-	-	-	6:58290697-58293135	200	240	214	90	85	106	21.9527	22.5349	20.6097	8.77933	7.64121	10.6004	21.6991	9.00699	1.26852	4.76e-28	2.13e-26	UP
ENSSSCG00000009215	CH242-113D13.1	-	GO:0005623|GO:0003824|GO:0050896|GO:0009987|GO:0016020|GO:0005215|GO:0071944|GO:0016787|GO:0005886|GO:0031224|GO:0022857|GO:0016817|GO:0015238|GO:0055085|GO:0042493|GO:0016021|GO:0006810|GO:0016818|GO:0015893|GO:0016820|GO:0006855|GO:0042626|GO:0016462|GO	cell|catalytic activity|response to stimulus|cellular process|membrane|transporter activity|cell periphery|hydrolase activity|plasma membrane|intrinsic component of membrane|transmembrane transporter activity|hydrolase activity, acting on acid anhydrides|	-	-	-	-	8:140152454-140173698	124	137	143	41	56	51	4.7751	4.51305	4.83169	1.40316	1.76618	1.78932	4.70661	1.65289	1.5097	6.03e-28	2.69e-26	UP
ENSSSCG00000013893	ARRDC2	arrestin domain containing 2 [Source:HGNC Symbol;Acc:HGNC:25225]	GO:0005623|GO:0016020|GO:0043227|GO:0071944|GO:0005886|GO:0005622|GO:0031982|GO:0005737|GO:0031410	cell|membrane|membrane-bounded organelle|cell periphery|plasma membrane|intracellular|vesicle|cytoplasm|cytoplasmic vesicle	-	-	-	-	2:59339281-59343898	237	276	265	98	140	129	12.1221	12.076	11.8925	4.45466	5.8646	6.01144	12.0302	5.44357	1.14404	7.21e-28	3.18e-26	UP
ENSSSCG00000024047	-	-	GO:0005488|GO:0016020|GO:0005515|GO:0031224|GO:0016021	binding|membrane|protein binding|intrinsic component of membrane|integral component of membrane	-	-	-	-	4:138672479-138675055	18	28	27	100	97	101	1.04499	1.39054	1.3753	5.15939	4.61206	5.34221	1.27028	5.03789	-1.98768	1.15e-27	5.04e-26	DOWN
ENSSSCG00000024249	GABRR2	gamma-aminobutyric acid (GABA) A receptor, rho 2 [Source:HGNC Symbol;Acc:HGNC:4091]	GO:0005623|GO:0050896|GO:0023052|GO:0004871|GO:0009987|GO:0016020|GO:0045202|GO:0005215|GO:0043234|GO:0042995|GO:0071944|GO:0051716|GO:0038023|GO:0004872|GO:0005886|GO:0031224|GO:0050794|GO:0022857|GO:0031226|GO:0055085|GO:0007165|GO:0005887|GO:0050877|GO	cell|response to stimulus|signaling|signal transducer activity|cellular process|membrane|synapse|transporter activity|protein complex|cell projection|cell periphery|cellular response to stimulus|signaling receptor activity|receptor activity|plasma membran	K05190	gamma-aminobutyric acid receptor subunit rho[-]	ssc04080|ssc04727|ssc05033	Neuroactive ligand-receptor interaction - Sus scrofa (pig)|GABAergic synapse - Sus scrofa (pig)|Nicotine addiction - Sus scrofa (pig)	1:64065307-64110136	29	44	38	1	3	1	2.95744	3.83853	3.40025	0.0906106	0.250586	0.0929118	3.39874	0.144703	4.55383	1.17e-27	5.14e-26	UP
ENSSSCG00000004452	PRSS35	protease, serine, 35 [Source:HGNC Symbol;Acc:HGNC:21387]	GO:0005623|GO:0003824|GO:0008152|GO:0071704|GO:0043227|GO:0043229|GO:0016787|GO:0005622|GO:0017171|GO:0005737|GO:0008233|GO:0019538|GO:0043231|GO:0005739|GO:0008236|GO:0006508|GO:0004252|GO:0004175	cell|catalytic activity|metabolic process|organic substance metabolic process|membrane-bounded organelle|intracellular organelle|hydrolase activity|intracellular|serine hydrolase activity|cytoplasm|peptidase activity|protein metabolic process|intracellula	-	-	-	-	1:92967487-92968731	12	20	13	70	102	93	1.44204	2.05588	1.37066	7.47554	10.0385	10.1819	1.62286	9.23197	-2.5081	1.5e-27	6.5e-26	DOWN
ENSSSCG00000024914	CFB	-	GO:0003824|GO:0050896|GO:0002376|GO:0008152|GO:0005576|GO:0071704|GO:0002684|GO:0016787|GO:0006955|GO:0002682|GO:0006959|GO:0017171|GO:0006956|GO:0008233|GO:0050776|GO:0019538|GO:0050778|GO:0008236|GO:0006508|GO:0004252|GO:0004175	catalytic activity|response to stimulus|immune system process|metabolic process|extracellular region|organic substance metabolic process|positive regulation of immune system process|hydrolase activity|immune response|regulation of immune system process|hu	K01335	component factor B[3.4.21.47]	ssc04610|ssc05150	Complement and coagulation cascades - Sus scrofa (pig)|Staphylococcus aureus infection - Sus scrofa (pig)	7:27771732-27777630	117	140	151	277	368	314	6.60782	6.76371	7.48252	13.9031	17.0217	16.157	6.95135	15.6939	-1.17484	2.69e-27	1.16e-25	DOWN
ENSSSCG00000010603	NEURL1	neuralized E3 ubiquitin protein ligase 1 [Source:HGNC Symbol;Acc:HGNC:7761]	GO:0005623|GO:0003824|GO:0022414|GO:0000003|GO:0050896|GO:0023052|GO:0009987|GO:0045182|GO:0008152|GO:0005488|GO:0040011|GO:0016020|GO:0045202|GO:0032502|GO:0016043|GO:0005515|GO:0042995|GO:0045183|GO:0009893|GO:0071704|GO:0044702|GO:0071944|GO:0051716|GO	cell|catalytic activity|reproductive process|reproduction|response to stimulus|signaling|cellular process|translation regulator activity|metabolic process|binding|locomotion|membrane|synapse|developmental process|cellular component organization|protein bi	-	-	-	-	14:124318583-124396585	258	281	328	536	706	666	8.3169	7.74882	9.27717	15.3556	18.6393	19.5603	8.44763	17.8517	-1.07945	2.79e-27	1.2e-25	DOWN
ENSSSCG00000026108	CDC42EP1	CDC42 effector protein (Rho GTPase binding) 1 [Source:HGNC Symbol;Acc:HGNC:17014]	GO:0005623|GO:0030054|GO:0050896|GO:0023052|GO:0009987|GO:0008152|GO:0005488|GO:0016020|GO:0032502|GO:0016043|GO:0005515|GO:0009893|GO:0043227|GO:0071944|GO:0051716|GO:0043229|GO:0048856|GO:0044089|GO:0009653|GO:0019222|GO:0050793|GO:0005886|GO:0050794|GO	cell|cell junction|response to stimulus|signaling|cellular process|metabolic process|binding|membrane|developmental process|cellular component organization|protein binding|positive regulation of metabolic process|membrane-bounded organelle|cell periphery|	-	-	-	-	5:7802439-7811135	216	281	283	88	112	129	10.8695	12.0963	12.4952	3.9355	4.61595	5.91438	11.8204	4.82194	1.29359	3.66e-27	1.57e-25	UP
ENSSSCG00000018071	-	-	-	-	-	-	-	-	MT:6203-6270	8	13	13	61	73	68	17.6006	24.4659	25.0951	119.271	131.537	136.306	22.3872	129.038	-2.52705	6.52e-27	2.77e-25	DOWN
ENSSSCG00000006491	PAQR6	progestin and adipoQ receptor family member VI [Source:HGNC Symbol;Acc:HGNC:30132]	GO:0016020|GO:0004872|GO:0031224|GO:0016021	membrane|receptor activity|intrinsic component of membrane|integral component of membrane	-	-	-	-	4:102502794-102507664	595	623	678	257	348	357	47.3743	42.4328	47.3649	18.1853	22.6928	25.8973	45.724	22.2585	1.0386	7.23e-27	3.05e-25	UP
ENSSSCG00000028471	DTHD1	death domain containing 1 [Source:HGNC Symbol;Acc:HGNC:37261]	GO:0005623|GO:0050896|GO:0023052|GO:0009987|GO:0008152|GO:0005488|GO:0016043|GO:0043234|GO:0005515|GO:0009893|GO:0071704|GO:0043227|GO:0051716|GO:0043229|GO:0044237|GO:0009056|GO:0019222|GO:0050794|GO:0005622|GO:0007165|GO:0022607|GO:0005737|GO:0008540|GO	cell|response to stimulus|signaling|cellular process|metabolic process|binding|cellular component organization|protein complex|protein binding|positive regulation of metabolic process|organic substance metabolic process|membrane-bounded organelle|cellular	-	-	-	-	8:29366904-29438494	168	182	199	77	89	78	9.67068	8.96201	10.0508	3.93913	4.19587	4.09073	9.56117	4.07524	1.2303	7.44e-27	3.13e-25	UP
ENSSSCG00000026992	-	-	GO:0009987|GO:0008152|GO:0005488|GO:0009058|GO:0071704|GO:0097159|GO:0044237|GO:0006807|GO:0019222|GO:0050794|GO:0051171|GO:0006725|GO:0003676|GO:0031323|GO:0044249|GO:1901360|GO:0046483|GO:0006139|GO:0034645|GO:0009059|GO:0016070|GO:0010467|GO:0010468|GO	cellular process|metabolic process|binding|biosynthetic process|organic substance metabolic process|organic cyclic compound binding|cellular metabolic process|nitrogen compound metabolic process|regulation of metabolic process|regulation of cellular proce	-	-	-	-	GL895804.2:21-5135	3	4	1	39	48	56	0.28604	0.326235	0.083637	3.30484	3.7485	4.86499	0.231971	3.97277	-4.09813	1.1e-26	4.59e-25	DOWN
ENSSSCG00000027363	-	-	GO:0003824|GO:0009987|GO:0008152|GO:0009058|GO:0071704|GO:0016853|GO:0044237|GO:0016787|GO:0044255|GO:0006629|GO:0044249|GO:0008299|GO:0008610|GO:0006720|GO:0004452	catalytic activity|cellular process|metabolic process|biosynthetic process|organic substance metabolic process|isomerase activity|cellular metabolic process|hydrolase activity|cellular lipid metabolic process|lipid metabolic process|cellular biosynthetic	K01823	isopentenyl-diphosphate delta-isomerase[5.3.3.2]	ssc01100|ssc00900	Metabolic pathways - Sus scrofa (pig)|Terpenoid backbone biosynthesis - Sus scrofa (pig)	10:75598419-75601440	199	244	248	108	127	92	25.7766	27.0364	28.1854	12.4324	13.4728	10.8573	26.9994	12.2542	1.13966	1.22e-26	5.09e-25	UP
ENSSSCG00000028686	-	-	GO:0003824|GO:0009987|GO:0008152|GO:0005488|GO:0071704|GO:0044237|GO:0006807|GO:0016787|GO:0016817|GO:0043169|GO:0019637|GO:0006725|GO:1901360|GO:0046483|GO:0006139|GO:0016818|GO:0006796|GO:0046872|GO:0046914|GO:0009132|GO:0000287|GO:0030145	catalytic activity|cellular process|metabolic process|binding|organic substance metabolic process|cellular metabolic process|nitrogen compound metabolic process|hydrolase activity|hydrolase activity, acting on acid anhydrides|cation binding|organophosphat	K17879|K17879	peroxisomal coenzyme A diphosphatase NUDT7 [EC:3.6.1.-][-]|peroxisomal coenzyme A diphosphatase NUDT7 [EC:3.6.1.-][-]	ssc04146|ssc04146	Peroxisome - Sus scrofa (pig)|Peroxisome - Sus scrofa (pig)	GL893454.2:15351-25390	54	89	84	188	245	205	5.0874	7.17267	6.94359	15.7406	18.9039	17.5961	6.40122	17.4136	-1.44379	1.26e-26	5.24e-25	DOWN
ENSSSCG00000003344	VWA1	von Willebrand factor A domain containing 1 [Source:HGNC Symbol;Acc:HGNC:30910]	GO:0005623|GO:0031012|GO:0050896|GO:0009987|GO:0008152|GO:0005198|GO:0005488|GO:0007610|GO:0005576|GO:0016043|GO:0005515|GO:0009058|GO:0005615|GO:0005604|GO:0071704|GO:0043227|GO:0043229|GO:0044237|GO:0006807|GO:0005578|GO:0044708|GO:0006950|GO:0003735|GO	cell|extracellular matrix|response to stimulus|cellular process|metabolic process|structural molecule activity|binding|behavior|extracellular region|cellular component organization|protein binding|biosynthetic process|extracellular space|basement membrane	-	-	-	-	6:58299023-58304156	183	168	225	73	72	61	11.4314	8.97724	12.3319	4.05259	3.68352	3.47168	10.9135	3.73593	1.54658	1.58e-26	6.54e-25	UP
ENSSSCG00000013588	MAP2K7	mitogen-activated protein kinase kinase 7 [Source:HGNC Symbol;Acc:HGNC:6847]	GO:0005623|GO:0003824|GO:0050896|GO:0023052|GO:0004871|GO:0009987|GO:0008152|GO:0005488|GO:0005515|GO:0009893|GO:0071704|GO:0043227|GO:0051716|GO:0043229|GO:0023051|GO:0097159|GO:0016740|GO:0044237|GO:0005057|GO:0036094|GO:0019222|GO:0050794|GO:0006950|GO	cell|catalytic activity|response to stimulus|signaling|signal transducer activity|cellular process|metabolic process|binding|protein binding|positive regulation of metabolic process|organic substance metabolic process|membrane-bounded organelle|cellular r	-	-	-	-	2:71697110-71708586	289	352	365	175	149	179	24.7916	25.8307	27.4726	13.3416	10.4683	13.9901	26.0316	12.6	1.04684	1.75e-26	7.17e-25	UP
ENSSSCG00000000801	TMEM117	transmembrane protein 117 [Source:HGNC Symbol;Acc:HGNC:25308]	GO:0005623|GO:0016020|GO:0043227|GO:0043229|GO:0031224|GO:0012505|GO:0005622|GO:0005737|GO:0005783|GO:0043231|GO:0016021	cell|membrane|membrane-bounded organelle|intracellular organelle|intrinsic component of membrane|endomembrane system|intracellular|cytoplasm|endoplasmic reticulum|intracellular membrane-bounded organelle|integral component of membrane	-	-	-	-	5:78210492-78395937	207	250	239	122	121	95	30.7535	31.7724	31.1546	16.1081	14.7229	12.8591	31.2268	14.5634	1.10044	4.52e-26	1.81e-24	UP
ENSSSCG00000004117	RAB32	-	GO:0005623|GO:0003824|GO:0050896|GO:0002376|GO:0023052|GO:0009987|GO:0005488|GO:0016020|GO:0032502|GO:0016043|GO:0005515|GO:0019882|GO:0051641|GO:0043227|GO:0051716|GO:0043229|GO:0097159|GO:0036094|GO:0016787|GO:0050794|GO:0043473|GO:0012505|GO:0005622|GO	cell|catalytic activity|response to stimulus|immune system process|signaling|cellular process|binding|membrane|developmental process|cellular component organization|protein binding|antigen processing and presentation|cellular localization|membrane-bounded	-	-	-	-	1:21319300-21342216	102	102	103	240	244	224	7.27705	6.22503	6.44749	15.2169	14.257	14.56	6.64986	14.678	-1.14226	5.64e-26	2.25e-24	DOWN
ENSSSCG00000005608	ANGPTL2	angiopoietin-like 2 [Source:HGNC Symbol;Acc:HGNC:490]	GO:0005576|GO:0043227|GO:1903561|GO:0031982|GO:0070062	extracellular region|membrane-bounded organelle|extracellular vesicle|vesicle|extracellular exosome	-	-	-	-	1:301554315-301587656	380	438	368	191	177	213	15.4109	15.1952	13.0946	6.88395	5.87897	7.87017	14.5669	6.8777	1.08269	5.92e-26	2.36e-24	UP
ENSSSCG00000017462	KRT27	keratin 27 [Source:RefSeq peptide;Acc:NP_001231551]	GO:0005623|GO:0005198|GO:0032502|GO:0005576|GO:0043227|GO:0043229|GO:0048856|GO:0009653|GO:0005622|GO:1903561|GO:0048729|GO:0031982|GO:0070062|GO:0009888|GO:0031069|GO:0048513|GO:0007275|GO:0001942|GO:0005882|GO:0022405|GO:0005856|GO:0043588|GO:0042633|GO	cell|structural molecule activity|developmental process|extracellular region|membrane-bounded organelle|intracellular organelle|anatomical structure development|anatomical structure morphogenesis|intracellular|extracellular vesicle|tissue morphogenesis|ve	-	-	-	-	12:21806542-21811843	202	297	262	84	130	87	19.4847	24.5067	22.1739	7.20078	10.2699	7.64572	22.0551	8.37213	1.39745	8.85e-26	3.5e-24	UP
ENSSSCG00000012229	CYBB	cytochrome b-245, beta polypeptide [Source:HGNC Symbol;Acc:HGNC:2578]	GO:0005623|GO:0003824|GO:0050896|GO:0009055|GO:0009987|GO:0008152|GO:0005488|GO:0016020|GO:0005515|GO:0009058|GO:0043227|GO:0071944|GO:0016491|GO:0043229|GO:0097159|GO:0044237|GO:0036094|GO:0005886|GO:0031224|GO:0006950|GO:0005622|GO:0048037|GO:0046906|GO	cell|catalytic activity|response to stimulus|electron carrier activity|cellular process|metabolic process|binding|membrane|protein binding|biosynthetic process|membrane-bounded organelle|cell periphery|oxidoreductase activity|intracellular organelle|organ	K08008	NADPH oxidase[-]	ssc04145|ssc04670|ssc04380|ssc04933|ssc04066	Phagosome - Sus scrofa (pig)|Leukocyte transendothelial migration - Sus scrofa (pig)|Osteoclast differentiation - Sus scrofa (pig)|AGE-RAGE signaling pathway in diabetic complications - Sus scrofa (pig)|HIF-1 signaling pathway - Sus scrofa (pig)	X:37303174-37392877	122	125	127	288	277	263	3.05629	2.67875	2.7915	6.4119	5.68324	6.00273	2.84218	6.03262	-1.08579	1.07e-25	4.23e-24	DOWN
ENSSSCG00000027709	-	-	GO:0003824|GO:0008152|GO:0016740|GO:0016757|GO:0016763|GO:0003950	catalytic activity|metabolic process|transferase activity|transferase activity, transferring glycosyl groups|transferase activity, transferring pentosyl groups|NAD+ ADP-ribosyltransferase activity	-	-	-	-	13:147586921-147621804	101	131	104	275	272	238	4.33456	4.80931	3.91616	10.4886	9.56044	9.30601	4.35334	9.78503	-1.16845	1.23e-25	4.83e-24	DOWN
ENSSSCG00000004891	SERPINB7	serpin peptidase inhibitor, clade B (ovalbumin), member 7 [Source:HGNC Symbol;Acc:HGNC:13902]	GO:0009987|GO:0008152|GO:0005576|GO:0005615|GO:0071704|GO:0044237|GO:0019222|GO:0050794|GO:0030234|GO:0031324|GO:0019538|GO:0044092|GO:0043086|GO:0031323|GO:0050790|GO:0004857|GO:0032268|GO:0044267|GO:0051246|GO:0030414|GO:0051248|GO:0006508|GO:0051346|GO	cellular process|metabolic process|extracellular region|extracellular space|organic substance metabolic process|cellular metabolic process|regulation of metabolic process|regulation of cellular process|enzyme regulator activity|negative regulation of cell	-	-	-	-	1:175390358-175435319	37	42	43	129	137	114	2.90268	2.81866	2.95985	8.99398	8.80249	8.14829	2.89373	8.64825	-1.57948	1.97e-25	7.72e-24	DOWN
ENSSSCG00000029402	ZNF326	zinc finger protein 326 [Source:HGNC Symbol;Acc:HGNC:14104]	GO:0005623|GO:0009987|GO:0008152|GO:0005488|GO:0043234|GO:0005515|GO:0009058|GO:0071704|GO:0043227|GO:0043229|GO:0097159|GO:0044237|GO:0006807|GO:0019222|GO:0050794|GO:0005622|GO:0051171|GO:0030529|GO:0019899|GO:0006725|GO:0032403|GO:0044609|GO:0003676|GO	cell|cellular process|metabolic process|binding|protein complex|protein binding|biosynthetic process|organic substance metabolic process|membrane-bounded organelle|intracellular organelle|organic cyclic compound binding|cellular metabolic process|nitrogen	-	-	-	-	4:138557106-138564275	529	561	540	297	330	223	57.5581	52.2156	51.5519	28.7189	29.4068	22.1062	53.7752	26.744	1.00773	3.44e-25	1.33e-23	UP
ENSSSCG00000010655	GFRA1	GDNF family receptor alpha 1 [Source:HGNC Symbol;Acc:HGNC:4243]	GO:0005576|GO:0043227|GO:0004872|GO:1903561|GO:0031982|GO:0070062	extracellular region|membrane-bounded organelle|receptor activity|extracellular vesicle|vesicle|extracellular exosome	-	-	-	-	14:137528961-137593060	90	142	109	32	32	32	13.6836	18.4686	14.5406	4.32386	3.9846	4.43271	15.5643	4.24706	1.8737	5.21e-25	1.99e-23	UP
ENSSSCG00000011609	-	-	GO:0031012|GO:0005488|GO:0005515|GO:0043169|GO:0046872|GO:0005509	extracellular matrix|binding|protein binding|cation binding|metal ion binding|calcium ion binding	-	-	-	-	13:78256434-78359474	129	145	153	57	67	55	4.68202	4.50195	4.87234	1.83858	1.99161	1.81874	4.68544	1.88298	1.31517	1.08e-24	4.1e-23	UP
ENSSSCG00000021527	ATP10B	ATPase, class V, type 10B [Source:HGNC Symbol;Acc:HGNC:13543]	GO:0005623|GO:0003824|GO:0009987|GO:0008152|GO:0005488|GO:0016020|GO:0005215|GO:0016043|GO:0005515|GO:0051641|GO:0043227|GO:0071944|GO:0043229|GO:0097159|GO:0036094|GO:0016787|GO:0005886|GO:0031224|GO:0012505|GO:0005622|GO:0016817|GO:0005319|GO:0043169|GO	cell|catalytic activity|cellular process|metabolic process|binding|membrane|transporter activity|cellular component organization|protein binding|cellular localization|membrane-bounded organelle|cell periphery|intracellular organelle|organic cyclic compoun	-	-	-	-	16:68124450-68216746	219	292	287	119	139	141	8.39674	9.57714	9.65492	4.05484	4.3648	4.92544	9.2096	4.44836	1.04986	1.27e-24	4.79e-23	UP
ENSSSCG00000016637	TFEC	transcription factor EC [Source:HGNC Symbol;Acc:HGNC:11754]	GO:0005623|GO:0050896|GO:0009987|GO:0008152|GO:0005488|GO:0001071|GO:0005515|GO:0009058|GO:0009893|GO:0071704|GO:0043227|GO:0051716|GO:0043229|GO:0097159|GO:0044237|GO:0006807|GO:0019222|GO:0050794|GO:0006950|GO:0005622|GO:0003700|GO:0051171|GO:0009266|GO	cell|response to stimulus|cellular process|metabolic process|binding|nucleic acid binding transcription factor activity|protein binding|biosynthetic process|positive regulation of metabolic process|organic substance metabolic process|membrane-bounded orga	-	-	-	-	18:32208623-32286915	47	77	54	192	174	163	1.73104	2.42599	1.74503	6.28458	5.24862	5.46968	1.96735	5.66763	-1.52649	1.31e-24	4.95e-23	DOWN
ENSSSCG00000020715	-	-	-	-	-	-	-	-	17:12109502-12129037	230	286	266	141	115	132	17.4315	18.5421	17.6884	9.49697	7.13814	9.11467	17.8873	8.58326	1.05934	2.76e-24	1.02e-22	UP
ENSSSCG00000030180	-	-	GO:0005488|GO:0005515|GO:0008092|GO:0032403|GO:0051015|GO:0003779	binding|protein binding|cytoskeletal protein binding|protein complex binding|actin filament binding|actin binding	-	-	-	-	X:49298042-49305169	162	156	164	53	76	64	25.3784	20.9055	22.5421	7.37883	9.75093	9.13464	22.942	8.7548	1.38985	4.23e-24	1.55e-22	UP
ENSSSCG00000004694	FRMD5	FERM domain containing 5 [Source:HGNC Symbol;Acc:HGNC:28214]	GO:0005623|GO:0005488|GO:0016020|GO:0005515|GO:0043229|GO:0031224|GO:0005622|GO:0016021|GO:0005856	cell|binding|membrane|protein binding|intracellular organelle|intrinsic component of membrane|intracellular|integral component of membrane|cytoskeleton	-	-	-	-	1:142445124-142477025	211	266	263	115	143	126	22.2932	24.0413	24.3807	10.7981	12.374	12.1288	23.5717	11.767	1.00231	4.43e-24	1.62e-22	UP
ENSSSCG00000011876	DTX3L	deltex 3 like, E3 ubiquitin ligase [Source:HGNC Symbol;Acc:HGNC:30323]	GO:0005623|GO:0003824|GO:0050896|GO:0009987|GO:0008152|GO:0005488|GO:0016043|GO:0005515|GO:0071704|GO:0043227|GO:0051716|GO:0043229|GO:0016740|GO:0044237|GO:0006807|GO:0006950|GO:0005622|GO:0043169|GO:0019787|GO:0005737|GO:0033554|GO:0042393|GO:0006725|GO	cell|catalytic activity|response to stimulus|cellular process|metabolic process|binding|cellular component organization|protein binding|organic substance metabolic process|membrane-bounded organelle|cellular response to stimulus|intracellular organelle|tr	-	-	-	-	13:147573124-147581225	64	61	83	170	187	175	2.65159	2.16195	3.01719	6.25943	6.34529	6.60578	2.61024	6.4035	-1.29468	7.43e-24	2.69e-22	DOWN
ENSSSCG00000022088	-	-	GO:0005488|GO:0005515|GO:0008092|GO:0032403|GO:0051015|GO:0003779	binding|protein binding|cytoskeletal protein binding|protein complex binding|actin filament binding|actin binding	-	-	-	-	X:49200359-49207126	107	111	116	33	45	43	20.6289	18.3063	19.6222	5.65413	7.10539	7.55297	19.5191	6.77083	1.52748	1.4e-23	5.02e-22	UP
ENSSSCG00000021181	DHCR7	7-dehydrocholesterol reductase [Source:HGNC Symbol;Acc:HGNC:2860]	GO:0005623|GO:0003824|GO:0040007|GO:0009987|GO:0008152|GO:0016020|GO:0032502|GO:0009058|GO:0048589|GO:0042175|GO:0071704|GO:0043227|GO:0016491|GO:0043229|GO:0048856|GO:0019867|GO:0005640|GO:0008283|GO:0031224|GO:0050794|GO:0005789|GO:0012505|GO:0031090|GO	cell|catalytic activity|growth|cellular process|metabolic process|membrane|developmental process|biosynthetic process|developmental growth|nuclear outer membrane-endoplasmic reticulum membrane network|organic substance metabolic process|membrane-bounded o	-	-	-	-	2:851768-864461	111	117	125	44	45	46	10.4443	9.41737	10.3197	3.67936	3.46779	3.9434	10.0604	3.69685	1.44432	1.5e-23	5.36e-22	UP
ENSSSCG00000023775	-	-	GO:0003824|GO:0009987|GO:0008152|GO:0071704|GO:0016740|GO:0044237|GO:0006807|GO:0032259|GO:0006725|GO:1901360|GO:0046483|GO:0006139|GO:0008168|GO:0016070|GO:0001510|GO:0042254|GO:0010467|GO:0043412|GO:0008173|GO:0008170|GO:0009451|GO:0031167|GO:0006396|GO	catalytic activity|cellular process|metabolic process|organic substance metabolic process|transferase activity|cellular metabolic process|nitrogen compound metabolic process|methylation|cellular aromatic compound metabolic process|organic cyclic compound	-	-	-	-	10:21380830-21562961	12	9	16	61	80	61	1.26432	0.811139	1.47907	5.71158	6.90299	5.8554	1.18484	6.15666	-2.37745	1.6e-23	5.71e-22	DOWN
ENSSSCG00000012118	TLR8	toll-like receptor 8 [Source:HGNC Symbol;Acc:HGNC:15632]	GO:0050896|GO:0002376|GO:0023052|GO:0009987|GO:0008152|GO:0005488|GO:0016020|GO:0005515|GO:0009058|GO:0009893|GO:0071704|GO:0002684|GO:0051716|GO:0097159|GO:0009607|GO:0044237|GO:0019222|GO:0031224|GO:0006955|GO:0050794|GO:0006950|GO:0051707|GO:0002682|GO	response to stimulus|immune system process|signaling|cellular process|metabolic process|binding|membrane|protein binding|biosynthetic process|positive regulation of metabolic process|organic substance metabolic process|positive regulation of immune system	K10170	toll-like receptor 8[-]	ssc04620	Toll-like receptor signaling pathway - Sus scrofa (pig)	X:10500862-10512940	5	3	8	66	48	48	0.0752938	0.0386408	0.105694	0.883262	0.591987	0.658542	0.0732097	0.711264	-3.28028	1.68e-23	5.97e-22	DOWN
ENSSSCG00000026333	GTSF1	gametocyte specific factor 1 [Source:HGNC Symbol;Acc:HGNC:26565]	GO:0005623|GO:0005622|GO:0005737	cell|intracellular|cytoplasm	-	-	-	-	5:20494143-20504958	127	128	113	40	48	42	4.91978	4.24168	3.84076	1.3771	1.52289	1.48234	4.33408	1.46078	1.56899	2.36e-23	8.34e-22	UP
ENSSSCG00000000372	-	-	GO:0003824|GO:0009987|GO:0008152|GO:0005488|GO:0071704|GO:0097159|GO:0016740|GO:0044237|GO:0036094|GO:0016772|GO:0001882|GO:0019538|GO:0000166|GO:0044267|GO:0016773|GO:0016301|GO:0036211|GO:0017076|GO:0032549|GO:0006796|GO:0043412|GO:0004672|GO:0005524|GO	catalytic activity|cellular process|metabolic process|binding|organic substance metabolic process|organic cyclic compound binding|transferase activity|cellular metabolic process|small molecule binding|transferase activity, transferring phosphorus-containi	-	-	-	-	5:22900501-22903149	143	148	164	62	75	48	16.1707	14.3167	16.2719	6.23082	6.94606	4.94529	15.5864	6.04072	1.3675	3.25e-23	1.15e-21	UP
ENSSSCG00000025930	-	-	GO:0005488|GO:0097159|GO:0043169|GO:0003676|GO:0046872	binding|organic cyclic compound binding|cation binding|nucleic acid binding|metal ion binding	-	-	-	-	12:35302088-35316440	218	218	255	88	130	92	6.86474	5.87235	7.04545	2.46269	3.35269	2.63948	6.59418	2.81829	1.22638	3.85e-23	1.35e-21	UP
ENSSSCG00000027826	GIMAP4	GTPase, IMAP family member 4 [Source:HGNC Symbol;Acc:HGNC:21872]	GO:0005623|GO:0003824|GO:0005488|GO:0097159|GO:0036094|GO:0016787|GO:0005622|GO:0016817|GO:0005737|GO:0001882|GO:0000166|GO:0016818|GO:0017076|GO:0032549|GO:0005829|GO:0005525|GO:0016462|GO:0019001|GO:0017111|GO:0003924	cell|catalytic activity|binding|organic cyclic compound binding|small molecule binding|hydrolase activity|intracellular|hydrolase activity, acting on acid anhydrides|cytoplasm|nucleoside binding|nucleotide binding|hydrolase activity, acting on acid anhydr	-	-	-	-	18:6618395-6619630	99	130	116	273	287	224	18.9887	21.3299	19.5216	46.5352	45.0841	39.1441	19.9467	43.5878	-1.12777	3.93e-23	1.38e-21	DOWN
ENSSSCG00000030548	HERC5	HECT and RLD domain containing E3 ubiquitin protein ligase 5 [Source:HGNC Symbol;Acc:HGNC:24368]	GO:0005623|GO:0003824|GO:0050896|GO:0002376|GO:0009987|GO:0008152|GO:0005488|GO:0005515|GO:0016874|GO:0071704|GO:0097159|GO:0016740|GO:0009607|GO:0044237|GO:0006955|GO:0006950|GO:0051707|GO:0002682|GO:0005622|GO:0009605|GO:0098542|GO:0050688|GO:0009615|GO	cell|catalytic activity|response to stimulus|immune system process|cellular process|metabolic process|binding|protein binding|ligase activity|organic substance metabolic process|organic cyclic compound binding|transferase activity|response to biotic stimu	-	-	-	-	8:139945979-139974969	39	45	52	122	144	122	1.67422	1.65253	1.95864	4.65449	5.06286	4.77165	1.7618	4.82967	-1.45487	4.22e-23	1.48e-21	DOWN
ENSSSCG00000021598	EVA1C	eva-1 homolog C (C. elegans) [Source:HGNC Symbol;Acc:HGNC:13239]	GO:0005488|GO:0016020|GO:0030246|GO:0031224|GO:0016021	binding|membrane|carbohydrate binding|intrinsic component of membrane|integral component of membrane	-	-	-	-	13:206119810-206185160	164	207	186	59	100	78	15.0249	16.2228	14.9514	4.80372	7.5033	6.51059	15.3997	6.27254	1.29578	6.79e-23	2.37e-21	UP
ENSSSCG00000016832	IL7R	interleukin 7 receptor [Source:HGNC Symbol;Acc:HGNC:6024]	GO:0005623|GO:0040007|GO:0050896|GO:0002376|GO:0023052|GO:0004871|GO:0009987|GO:0008152|GO:0005488|GO:0016020|GO:0032502|GO:0016043|GO:0002520|GO:0005515|GO:0009893|GO:0071704|GO:0002684|GO:0001909|GO:0071944|GO:0051716|GO:0048856|GO:0038023|GO:0004872|GO	cell|growth|response to stimulus|immune system process|signaling|signal transducer activity|cellular process|metabolic process|binding|membrane|developmental process|cellular component organization|immune system development|protein binding|positive regula	K05072	interleukin 7 receptor[-]	ssc04151|ssc04060|ssc04630|ssc04068|ssc04640|ssc05340	PI3K-Akt signaling pathway - Sus scrofa (pig)|Cytokine-cytokine receptor interaction - Sus scrofa (pig)|Jak-STAT signaling pathway - Sus scrofa (pig)|FoxO signaling pathway - Sus scrofa (pig)|Hematopoietic cell lineage - Sus scrofa (pig)|Primary immunodef	16:22282647-22313804	6	4	5	43	50	39	0.13369	0.076238	0.0977649	0.851523	0.912479	0.791764	0.102564	0.851922	-3.05419	1.15e-22	3.96e-21	DOWN
ENSSSCG00000017723	CCL2	C-C motif chemokine 2 [Source:UniProtKB/Swiss-Prot;Acc:P42831]	GO:0050896|GO:0002376|GO:0023052|GO:0009987|GO:0008152|GO:0005488|GO:0040011|GO:0032502|GO:0007610|GO:0005576|GO:0048520|GO:0016043|GO:0005515|GO:0009058|GO:0005615|GO:0009893|GO:0050795|GO:0071704|GO:0002684|GO:0051716|GO:0023051|GO:0048856|GO:0009607|GO	response to stimulus|immune system process|signaling|cellular process|metabolic process|binding|locomotion|developmental process|behavior|extracellular region|positive regulation of behavior|cellular component organization|protein binding|biosynthetic pro	K14624	C-C motif chemokine 2[-]	ssc04060|ssc05168|ssc04062|ssc05164|ssc05142|ssc04668|ssc05323|ssc04933|ssc05144|ssc04621	Cytokine-cytokine receptor interaction - Sus scrofa (pig)|Herpes simplex infection - Sus scrofa (pig)|Chemokine signaling pathway - Sus scrofa (pig)|Influenza A - Sus scrofa (pig)|Chagas disease (American trypanosomiasis) - Sus scrofa (pig)|TNF signaling	12:42514168-42516128	2	3	0	30	44	33	0.374527	0.480471	0	4.99211	6.74754	5.62965	0.285	5.78977	-4.34447	1.15e-22	3.97e-21	DOWN
ENSSSCG00000010683	GRK5	G protein-coupled receptor kinase 5 [Source:HGNC Symbol;Acc:HGNC:4544]	GO:0005623|GO:0003824|GO:0030054|GO:0050896|GO:0023052|GO:0009987|GO:0008152|GO:0005488|GO:0016020|GO:0032502|GO:0005515|GO:0071704|GO:0043227|GO:0071944|GO:0051716|GO:0043229|GO:0097159|GO:0016740|GO:0044237|GO:0036094|GO:0008283|GO:0005886|GO:0050794|GO	cell|catalytic activity|cell junction|response to stimulus|signaling|cellular process|metabolic process|binding|membrane|developmental process|protein binding|organic substance metabolic process|membrane-bounded organelle|cell periphery|cellular response	K08291	G protein-coupled receptor kinase[2.7.11.16]	ssc04144|ssc04062|ssc05032	Endocytosis - Sus scrofa (pig)|Chemokine signaling pathway - Sus scrofa (pig)|Morphine addiction - Sus scrofa (pig)	14:140637968-140875398	360	338	346	183	204	160	7.84655	6.30202	6.61687	3.54476	3.64157	3.17727	6.92181	3.45454	1.00266	1.59e-22	5.44e-21	UP
ENSSSCG00000029102	-	-	GO:0005623|GO:0000988|GO:0009987|GO:0008152|GO:0043234|GO:0009058|GO:0071704|GO:0043227|GO:0043229|GO:0044237|GO:0006807|GO:0019222|GO:0050794|GO:0000989|GO:0005622|GO:0051171|GO:0016592|GO:0003712|GO:0006725|GO:0031323|GO:0044249|GO:0043231|GO:1901360|GO	cell|transcription factor activity, protein binding|cellular process|metabolic process|protein complex|biosynthetic process|organic substance metabolic process|membrane-bounded organelle|intracellular organelle|cellular metabolic process|nitrogen compound	K15167|K15167	mediator of RNA polymerase II transcription subunit 24[-]|mediator of RNA polymerase II transcription subunit 24[-]	ssc04919|ssc04919	Thyroid hormone signaling pathway - Sus scrofa (pig)|Thyroid hormone signaling pathway - Sus scrofa (pig)	12:22767554-22790202	9	3	5	53	47	44	0.397561	0.113344	0.193798	2.08054	1.70026	1.77071	0.234901	1.8505	-2.97779	3.15e-22	1.06e-20	DOWN
ENSSSCG00000024697	TMEM125	transmembrane protein 125 [Source:HGNC Symbol;Acc:HGNC:28275]	GO:0016020|GO:0031224|GO:0016021	membrane|intrinsic component of membrane|integral component of membrane	-	-	-	-	6:155409066-155412295	97	103	111	27	38	44	9.62969	8.74708	9.6686	2.38216	3.08963	3.9797	9.34845	3.1505	1.56915	1.4e-21	4.61e-20	UP
ENSSSCG00000010445	ANKRD22	ankyrin repeat domain 22 [Source:HGNC Symbol;Acc:HGNC:28321]	GO:0005488|GO:0016020|GO:0005515|GO:0031224|GO:0016021	binding|membrane|protein binding|intrinsic component of membrane|integral component of membrane	-	-	-	-	14:109732654-109744247	0	1	0	26	28	44	0	0.0651888	0	1.76101	1.7477	3.05523	0.0217296	2.18798	-6.65379	1.54e-21	5.05e-20	DOWN
ENSSSCG00000021006	-	-	GO:0005623|GO:0050896|GO:0002376|GO:0023052|GO:0009987|GO:0008152|GO:0005488|GO:0016020|GO:0005576|GO:0016043|GO:0043234|GO:0005515|GO:0005615|GO:0071704|GO:0002684|GO:0071944|GO:0051716|GO:0009607|GO:0009986|GO:0072562|GO:0003823|GO:0005886|GO:0006955|GO	cell|response to stimulus|immune system process|signaling|cellular process|metabolic process|binding|membrane|extracellular region|cellular component organization|protein complex|protein binding|extracellular space|organic substance metabolic process|posi	-	-	-	-	GL896422.1:1698-3396	0	0	0	24	25	23	0	0	0	3.06533	2.94261	3.0116	0	3.00651	#NAME?	1.72e-21	5.63e-20	DOWN
ENSSSCG00000013100	-	-	GO:0009987|GO:0016020|GO:0031224|GO:0050794|GO:0007049|GO:0016021|GO:0051726	cellular process|membrane|intrinsic component of membrane|regulation of cellular process|cell cycle|integral component of membrane|regulation of cell cycle	-	-	-	-	2:10932468-10942839	8	7	8	46	49	51	1.06481	0.797051	0.934229	5.44131	5.34154	6.18463	0.932028	5.65583	-2.60129	1.81e-21	5.91e-20	DOWN
ENSSSCG00000009709	MFAP3L	microfibrillar-associated protein 3-like [Source:HGNC Symbol;Acc:HGNC:29083]	GO:0005623|GO:0005488|GO:0016020|GO:0005515|GO:0043227|GO:0071944|GO:0043229|GO:0005886|GO:0031224|GO:0005622|GO:0005737|GO:0043231|GO:0016021|GO:0005634	cell|binding|membrane|protein binding|membrane-bounded organelle|cell periphery|intracellular organelle|plasma membrane|intrinsic component of membrane|intracellular|cytoplasm|intracellular membrane-bounded organelle|integral component of membrane|nucleus	-	-	-	-	14:21124108-21155952	175	233	226	103	121	99	16.3225	18.5906	18.4951	8.53781	9.24309	8.41289	17.8027	8.73126	1.02784	2.13e-21	6.92e-20	UP
ENSSSCG00000024065	-	-	GO:0003824|GO:0009987|GO:0008152|GO:0016020|GO:0009058|GO:0071704|GO:0016740|GO:0044237|GO:0006486|GO:0019538|GO:0044249|GO:0016757|GO:0005975|GO:0034645|GO:0009059|GO:0006493|GO:0070085|GO:1901137|GO:0044267|GO:0009100|GO:0036211|GO:0016758|GO:0043412|GO	catalytic activity|cellular process|metabolic process|membrane|biosynthetic process|organic substance metabolic process|transferase activity|cellular metabolic process|protein glycosylation|protein metabolic process|cellular biosynthetic process|transfera	-	-	-	-	5:103839593-104003136	134	144	147	60	60	68	12.7447	11.7159	12.2671	5.07154	4.67369	5.89243	12.2425	5.21255	1.23184	2.44e-21	7.9e-20	UP
ENSSSCG00000012117	TLR7	Sus scrofa toll-like receptor 7 (TLR7), mRNA. [Source:RefSeq mRNA;Acc:NM_001097434]	GO:0005623|GO:0050896|GO:0002376|GO:0023052|GO:0004871|GO:0009987|GO:0008152|GO:0005488|GO:0016020|GO:0043234|GO:0005515|GO:0009058|GO:0009893|GO:0051641|GO:0071704|GO:0002684|GO:0043227|GO:0071944|GO:0051716|GO:0043229|GO:0023051|GO:0038023|GO:0004872|GO	cell|response to stimulus|immune system process|signaling|signal transducer activity|cellular process|metabolic process|binding|membrane|protein complex|protein binding|biosynthetic process|positive regulation of metabolic process|cellular localization|or	K05404	toll-like receptor 7[-]	ssc05164|ssc05162|ssc04620	Influenza A - Sus scrofa (pig)|Measles - Sus scrofa (pig)|Toll-like receptor signaling pathway - Sus scrofa (pig)	X:10450659-10476655	73	48	50	174	174	174	1.38001	0.776217	0.829326	2.92325	2.69395	2.99686	0.995185	2.87135	-1.5287	2.74e-21	8.87e-20	DOWN
ENSSSCG00000021519	CPNE2	copine II [Source:HGNC Symbol;Acc:HGNC:2315]	GO:0005623|GO:0050896|GO:0009987|GO:0005488|GO:0016020|GO:0005576|GO:0005515|GO:0043227|GO:0071944|GO:0051716|GO:0043229|GO:0005886|GO:0005622|GO:1903561|GO:0031982|GO:0070062|GO:0005737|GO:0043231|GO:0005634|GO:0071241|GO:0010038|GO:0051592|GO:0071277	cell|response to stimulus|cellular process|binding|membrane|extracellular region|protein binding|membrane-bounded organelle|cell periphery|cellular response to stimulus|intracellular organelle|plasma membrane|intracellular|extracellular vesicle|vesicle|ex	-	-	-	-	GL893072.1:2146-20259	167	209	225	87	111	98	22.7545	24.3604	26.8989	10.5349	12.3867	12.1657	24.6712	11.6958	1.07684	4.37e-21	1.4e-19	UP
ENSSSCG00000009990	-	-	GO:0005488|GO:0016020|GO:0031224|GO:0043169|GO:0016021|GO:0046872|GO:0005509	binding|membrane|intrinsic component of membrane|cation binding|integral component of membrane|metal ion binding|calcium ion binding	-	-	-	-	14:49781887-49791369	42	38	46	7	8	3	9.652	7.47035	9.27534	1.42971	1.5057	0.628118	8.79923	1.18784	2.88903	6.38e-21	2.02e-19	UP
ENSSSCG00000012309	-	-	GO:0005488|GO:0005515|GO:0008092|GO:0032403|GO:0051015|GO:0003779	binding|protein binding|cytoskeletal protein binding|protein complex binding|actin filament binding|actin binding	-	-	-	-	X:49305755-49310159	80	101	121	34	34	32	10.1601	10.9728	13.4832	3.83746	3.53647	3.70271	11.5387	3.69221	1.64392	7.12e-21	2.25e-19	UP
ENSSSCG00000028191	-	-	-	-	-	-	-	-	14:147647012-147671199	161	155	145	68	68	59	30.567	25.1736	24.1543	11.4736	10.5735	10.2057	26.6316	10.7509	1.30868	9.21e-21	2.88e-19	UP
ENSSSCG00000025307	-	Histone H4 [Source:UniProtKB/Swiss-Prot;Acc:P62802]	GO:0005623|GO:0009987|GO:0008152|GO:0005488|GO:0016043|GO:0043234|GO:0005515|GO:0009058|GO:0071704|GO:0000785|GO:0043227|GO:0043229|GO:0097159|GO:0032993|GO:0044237|GO:0006807|GO:0005622|GO:0022607|GO:0006725|GO:0006996|GO:0003676|GO:0044249|GO:0046983|GO	cell|cellular process|metabolic process|binding|cellular component organization|protein complex|protein binding|biosynthetic process|organic substance metabolic process|chromatin|membrane-bounded organelle|intracellular organelle|organic cyclic compound b	K11254|K11254	histone H4[-]|histone H4[-]	ssc05203|ssc05203|ssc05034|ssc05034|ssc05322|ssc05322	Viral carcinogenesis - Sus scrofa (pig)|Viral carcinogenesis - Sus scrofa (pig)|Alcoholism - Sus scrofa (pig)|Alcoholism - Sus scrofa (pig)|Systemic lupus erythematosus - Sus scrofa (pig)|Systemic lupus erythematosus - Sus scrofa (pig)	7:22024548-22024859	79	136	136	246	314	294	37.8814	55.786	57.2189	104.832	123.314	128.442	50.2954	118.862	-1.24079	1.51e-20	4.64e-19	DOWN
ENSSSCG00000003514	-	-	GO:0031012|GO:0005488|GO:0005515	extracellular matrix|binding|protein binding	-	-	-	-	6:73920982-73947323	293	337	343	151	148	198	6.82468	6.71479	7.00987	3.12575	2.82332	4.20184	6.84978	3.38363	1.01748	1.88e-20	5.75e-19	UP
ENSSSCG00000030900	LDLR	low-density lipoprotein receptor precursor [Source:RefSeq peptide;Acc:NP_001193283]	GO:0005488|GO:0005515	binding|protein binding	-	-	-	-	2:70193418-70206818	103	147	149	51	59	53	18.0651	22.0551	22.9292	7.94935	8.47505	8.46908	21.0165	8.29783	1.34071	3.64e-20	1.1e-18	UP
ENSSSCG00000018093	-	-	-	-	-	-	-	-	MT:15267-15335	89	104	86	223	244	183	192.972	192.896	163.607	429.704	433.289	361.506	183.158	408.166	-1.15607	4.21e-20	1.26e-18	DOWN
ENSSSCG00000001836	RLBP1	retinaldehyde binding protein 1 [Source:HGNC Symbol;Acc:HGNC:10024]	GO:0005623|GO:0005488|GO:0005215|GO:0008289|GO:0036094|GO:0005622|GO:0019842|GO:0006810|GO:0005501|GO:0016918|GO:0005502	cell|binding|transporter activity|lipid binding|small molecule binding|intracellular|vitamin binding|transport|retinoid binding|retinal binding|11-cis retinal binding	-	-	-	-	7:59759357-59771712	110	134	140	58	58	54	9.2506	9.63985	10.3301	4.33476	3.99471	4.13739	9.7402	4.15562	1.22889	4.26e-20	1.27e-18	UP
ENSSSCG00000009675	PNOC	prepronociceptin [Source:HGNC Symbol;Acc:HGNC:9163]	GO:0050896|GO:0023052|GO:0009987|GO:0005488|GO:0005576|GO:0005515|GO:0051716|GO:0050794|GO:0005102|GO:0007165|GO:0007267|GO:0007154|GO:0007186|GO:0001515|GO:0007218|GO:0007268	response to stimulus|signaling|cellular process|binding|extracellular region|protein binding|cellular response to stimulus|regulation of cellular process|receptor binding|signal transduction|cell-cell signaling|cell communication|G-protein coupled recepto	-	-	-	-	14:13256987-13288312	60	65	87	14	23	17	12.4672	11.5537	15.8614	2.58522	3.91408	3.21823	13.2941	3.23918	2.03709	4.97e-20	1.48e-18	UP
ENSSSCG00000007978	HBQ1	hemoglobin, theta 1 [Source:HGNC Symbol;Acc:HGNC:4833]	GO:0005623|GO:0005488|GO:0005215|GO:0043234|GO:0005515|GO:0097159|GO:0019825|GO:0005622|GO:0046906|GO:0043169|GO:0005344|GO:0005737|GO:0005833|GO:0006810|GO:0020037|GO:0005829|GO:0046872|GO:0046914|GO:0015671|GO:0005506	cell|binding|transporter activity|protein complex|protein binding|organic cyclic compound binding|oxygen binding|intracellular|tetrapyrrole binding|cation binding|oxygen transporter activity|cytoplasm|hemoglobin complex|transport|heme binding|cytosol|meta	K13822	hemoglobin subunit alpha[-]	ssc05144|ssc05143	Malaria - Sus scrofa (pig)|African trypanosomiasis - Sus scrofa (pig)	3:40950681-40951551	70	67	76	179	165	187	3.91056	3.20186	3.72525	8.887	7.54937	9.51796	3.61255	8.65144	-1.25992	6.73e-20	2e-18	DOWN
ENSSSCG00000013147	FAM111B	family with sequence similarity 111, member B [Source:HGNC Symbol;Acc:HGNC:24200]	GO:0005488|GO:0005515	binding|protein binding	-	-	-	-	2:11881575-11892422	53	55	33	132	143	133	2.78904	2.47586	1.52367	6.17321	6.16305	6.3766	2.26285	6.23762	-1.46285	7.77e-20	2.3e-18	DOWN
ENSSSCG00000022011	NMI	N-myc (and STAT) interactor [Source:HGNC Symbol;Acc:HGNC:7854]	GO:0005623|GO:0050896|GO:0002376|GO:0009987|GO:0008152|GO:0005488|GO:0005515|GO:0009058|GO:0009893|GO:0071704|GO:0043227|GO:0043229|GO:0097159|GO:0044237|GO:0002683|GO:0036094|GO:0019222|GO:0006955|GO:0050794|GO:0006950|GO:0002682|GO:0005622|GO:0001817|GO	cell|response to stimulus|immune system process|cellular process|metabolic process|binding|protein binding|biosynthetic process|positive regulation of metabolic process|organic substance metabolic process|membrane-bounded organelle|intracellular organelle	-	-	-	-	15:3600-29467	74	123	101	245	258	201	3.6227	5.15099	4.33833	10.6593	10.3443	8.96514	4.37067	9.98958	-1.19257	1.05e-19	3.09e-18	DOWN
ENSSSCG00000027856	SEMA6B	sema domain, transmembrane domain (TM), and cytoplasmic domain, (semaphorin) 6B [Source:HGNC Symbol;Acc:HGNC:10739]	GO:0040007|GO:0050896|GO:0023052|GO:0009987|GO:0005488|GO:0040011|GO:0045499|GO:0032502|GO:0007610|GO:0005576|GO:0016043|GO:0005515|GO:0048589|GO:0005615|GO:0050795|GO:0051716|GO:0048856|GO:0040008|GO:0040012|GO:0045926|GO:0009653|GO:0016049|GO:0050793|GO	growth|response to stimulus|signaling|cellular process|binding|locomotion|chemorepellent activity|developmental process|behavior|extracellular region|cellular component organization|protein binding|developmental growth|extracellular space|regulation of be	-	-	-	-	9:105378496-105407313	78	90	111	24	38	30	17.3135	17.0893	21.6181	4.73444	6.90811	6.06704	18.6736	5.9032	1.66143	1.07e-19	3.13e-18	UP
ENSSSCG00000010230	CTNNA3	catenin (cadherin-associated protein), alpha 3 [Source:HGNC Symbol;Acc:HGNC:2511]	GO:0005623|GO:0030054|GO:0023052|GO:0009987|GO:0005488|GO:0005515|GO:0098900|GO:0042995|GO:0005911|GO:0031252|GO:0007155|GO:0050794|GO:0030029|GO:0006928|GO:0051270|GO:0008092|GO:0003012|GO:0044291|GO:0098609|GO:0032403|GO:0005912|GO:0005913|GO:0032970|GO	cell|cell junction|signaling|cellular process|binding|protein binding|regulation of action potential|cell projection|cell-cell junction|cell leading edge|cell adhesion|regulation of cellular process|actin filament-based process|movement of cell or subcell	-	-	-	-	14:75080133-75156748	42	58	45	7	9	12	15.748	18.6034	14.8046	2.33269	2.76368	4.0993	16.3853	3.06522	2.41834	1.14e-19	3.32e-18	UP
ENSSSCG00000013343	SLC17A6	solute carrier family 17 (vesicular glutamate transporter), member 6 [Source:HGNC Symbol;Acc:HGNC:16703]	GO:0005623|GO:0009987|GO:0016020|GO:0045202|GO:0005215|GO:0030672|GO:0043227|GO:0043229|GO:0031224|GO:0012505|GO:0031090|GO:0008021|GO:0005622|GO:0022857|GO:0055085|GO:0031982|GO:0098588|GO:0005737|GO:0030133|GO:0022891|GO:0043231|GO:0030658|GO:0016021|GO	cell|cellular process|membrane|synapse|transporter activity|synaptic vesicle membrane|membrane-bounded organelle|intracellular organelle|intrinsic component of membrane|endomembrane system|organelle membrane|synaptic vesicle|intracellular|transmembrane tr	K12302	MFS transporter, ACS family, solute carrier family 17 (sodium-dependent inorganic phosphate cotransporter), member 6/7/8[-]	ssc04724|ssc04723|ssc04721|ssc05033	Glutamatergic synapse - Sus scrofa (pig)|Retrograde endocannabinoid signaling - Sus scrofa (pig)|Synaptic vesicle cycle - Sus scrofa (pig)|Nicotine addiction - Sus scrofa (pig)	2:40311659-40348960	101	151	94	262	289	252	7.34579	9.39473	5.99858	16.9349	17.2147	16.6986	7.5797	16.9494	-1.16102	1.21e-19	3.53e-18	DOWN
ENSSSCG00000021955	-	-	-	-	-	-	-	-	3:25784628-25787435	10	16	17	54	72	70	1.90584	2.60854	2.84268	9.14612	11.2383	12.1546	2.45235	10.8463	-2.14497	1.33e-19	3.88e-18	DOWN
ENSSSCG00000003928	PLK3	polo-like kinase 3 [Source:HGNC Symbol;Acc:HGNC:2154]	GO:0005623|GO:0003824|GO:0050896|GO:0009987|GO:0008152|GO:0005488|GO:0016043|GO:0005515|GO:0009058|GO:0009893|GO:0051641|GO:0071704|GO:0000785|GO:0043227|GO:0051716|GO:0043229|GO:0097159|GO:0016740|GO:0051050|GO:0044237|GO:0006807|GO:0036094|GO:0009056|GO	cell|catalytic activity|response to stimulus|cellular process|metabolic process|binding|cellular component organization|protein binding|biosynthetic process|positive regulation of metabolic process|cellular localization|organic substance metabolic process	K08862	polo-like kinase 3[2.7.11.21]	ssc05152|ssc04068	Tuberculosis - Sus scrofa (pig)|FoxO signaling pathway - Sus scrofa (pig)	6:154046076-154051342	147	193	155	66	87	49	8.14829	9.15154	7.53844	3.25128	3.94959	2.47459	8.27942	3.22516	1.36016	1.52e-19	4.4e-18	UP
ENSSSCG00000028941	-	-	GO:0003824|GO:0050896|GO:0009987|GO:0008152|GO:0005488|GO:0016043|GO:0071704|GO:0051716|GO:0097159|GO:0044237|GO:0006807|GO:0036094|GO:0016787|GO:0006950|GO:0016817|GO:0033554|GO:0001882|GO:0006725|GO:0006996|GO:0000166|GO:0007017|GO:1901360|GO:0006281|GO	catalytic activity|response to stimulus|cellular process|metabolic process|binding|cellular component organization|organic substance metabolic process|cellular response to stimulus|organic cyclic compound binding|cellular metabolic process|nitrogen compou	-	-	-	-	GL893671.2:6848-14534	80	99	89	37	31	32	22.9283	24.272	22.3806	9.42422	7.27653	8.35592	23.1936	8.35222	1.4735	2.19e-19	6.33e-18	UP
ENSSSCG00000002263	SLCO3A1	solute carrier organic anion transporter family, member 3A1 [Source:HGNC Symbol;Acc:HGNC:10952]	GO:0005623|GO:0009987|GO:0005488|GO:0016020|GO:0005215|GO:0005515|GO:0071944|GO:0005886|GO:0031224|GO:0022857|GO:0031226|GO:0055085|GO:0005887|GO:0010876|GO:0022891|GO:0016021|GO:0006810|GO:0034220|GO:0006869|GO:0006811|GO:0015075|GO:0015908|GO:0008509|GO	cell|cellular process|binding|membrane|transporter activity|protein binding|cell periphery|plasma membrane|intrinsic component of membrane|transmembrane transporter activity|intrinsic component of plasma membrane|transmembrane transport|integral component	-	-	-	-	7:92719393-93045715	188	185	206	101	96	99	8.56981	7.21394	8.23915	4.09165	3.58399	4.1116	8.00764	3.92908	1.02718	3.08e-19	8.81e-18	UP
ENSSSCG00000026860	ASPHD1	aspartate beta-hydroxylase domain containing 1 [Source:HGNC Symbol;Acc:HGNC:27380]	GO:0009987|GO:0008152|GO:0016020|GO:0071704|GO:0044237|GO:0031224|GO:0019538|GO:0016021|GO:0044267|GO:0036211|GO:0043412|GO:0006464|GO:0018193	cellular process|metabolic process|membrane|organic substance metabolic process|cellular metabolic process|intrinsic component of membrane|protein metabolic process|integral component of membrane|cellular protein metabolic process|protein modification pro	-	-	-	-	3:18633621-18636930	76	99	98	191	196	210	9.66855	10.7738	10.9389	21.5943	20.4214	24.3403	10.4604	22.1187	-1.08032	3.49e-19	9.96e-18	DOWN
ENSSSCG00000020727	-	-	GO:0003824|GO:0009987|GO:0008152|GO:0071704|GO:0016740|GO:0044237|GO:0016772|GO:0019538|GO:0044267|GO:0016773|GO:0016301|GO:0036211|GO:0006796|GO:0043412|GO:0004672|GO:0016310|GO:0006464|GO:0006468	catalytic activity|cellular process|metabolic process|organic substance metabolic process|transferase activity|cellular metabolic process|transferase activity, transferring phosphorus-containing groups|protein metabolic process|cellular protein metabolic	-	-	-	-	17:477175-497564	103	135	160	54	51	51	8.95382	10.0391	12.2037	4.17182	3.63103	4.03923	10.3989	3.94736	1.39747	3.74e-19	1.06e-17	UP
ENSSSCG00000005211	CD274	CD274 molecule [Source:HGNC Symbol;Acc:HGNC:17635]	GO:0005623|GO:0050896|GO:0002376|GO:0023052|GO:0009987|GO:0005488|GO:0016020|GO:0005576|GO:0005515|GO:0051641|GO:0043227|GO:0071944|GO:0051716|GO:0051050|GO:0009986|GO:0002683|GO:0008283|GO:0007155|GO:0005886|GO:0031224|GO:0006955|GO:0050794|GO:0002682|GO	cell|response to stimulus|immune system process|signaling|cellular process|binding|membrane|extracellular region|protein binding|cellular localization|membrane-bounded organelle|cell periphery|cellular response to stimulus|positive regulation of transport	K06745	programmed cell death 1 ligand 1[-]	ssc04514	Cell adhesion molecules (CAMs) - Sus scrofa (pig)	1:242396225-242416185	8	7	4	36	51	50	0.719255	0.538393	0.315527	2.87651	3.75541	4.09568	0.524392	3.57587	-2.76958	3.82e-19	1.08e-17	DOWN
ENSSSCG00000012996	CDC42EP2	CDC42 effector protein (Rho GTPase binding) 2 [Source:HGNC Symbol;Acc:HGNC:16263]	GO:0005623|GO:0050896|GO:0023052|GO:0009987|GO:0008152|GO:0005488|GO:0016020|GO:0032502|GO:0016043|GO:0005515|GO:0009893|GO:0071944|GO:0051716|GO:0043229|GO:0048856|GO:0044089|GO:0009653|GO:0019222|GO:0050793|GO:0005886|GO:0050794|GO:0005622|GO:0030234|GO	cell|response to stimulus|signaling|cellular process|metabolic process|binding|membrane|developmental process|cellular component organization|protein binding|positive regulation of metabolic process|cell periphery|cellular response to stimulus|intracellul	-	-	-	-	2:6030298-6036364	70	101	111	29	30	33	6.84923	8.45384	9.52948	2.52176	2.40409	2.94185	8.27752	2.62257	1.65822	4.05e-19	1.14e-17	UP
ENSSSCG00000010437	PAPSS2	3'-phosphoadenosine 5'-phosphosulfate synthase 2 [Source:HGNC Symbol;Acc:HGNC:8604]	GO:0003824|GO:0050896|GO:0009987|GO:0008152|GO:0005488|GO:0032502|GO:0009058|GO:0071704|GO:0048856|GO:0097159|GO:0016740|GO:0044237|GO:0006807|GO:0036094|GO:0006950|GO:0006082|GO:0050878|GO:0016772|GO:0009611|GO:0001882|GO:0019637|GO:0006725|GO:0048513|GO	catalytic activity|response to stimulus|cellular process|metabolic process|binding|developmental process|biosynthetic process|organic substance metabolic process|anatomical structure development|organic cyclic compound binding|transferase activity|cellula	-	-	-	-	14:108701140-108789588	159	166	141	350	311	313	4.91783	4.3921	3.82645	9.62068	7.87808	8.82027	4.37879	8.77301	-1.00254	4.3e-19	1.21e-17	DOWN
ENSSSCG00000010199	RET	ret proto-oncogene [Source:HGNC Symbol;Acc:HGNC:9967]	GO:0005623|GO:0003824|GO:0050896|GO:0002376|GO:0023052|GO:0009987|GO:0008152|GO:0005488|GO:0040011|GO:0016020|GO:0032502|GO:0016043|GO:0002520|GO:0043234|GO:0005515|GO:0009058|GO:0009893|GO:0071704|GO:0043227|GO:0071944|GO:0051716|GO:0043229|GO:0023051|GO	cell|catalytic activity|response to stimulus|immune system process|signaling|cellular process|metabolic process|binding|locomotion|membrane|developmental process|cellular component organization|immune system development|protein complex|protein binding|bio	K05126	proto-oncogene tyrosine-protein kinase Ret[2.7.10.1]	ssc05200|ssc04144|ssc05230|ssc05216	Pathways in cancer - Sus scrofa (pig)|Endocytosis - Sus scrofa (pig)|Central carbon metabolism in cancer - Sus scrofa (pig)|Thyroid cancer - Sus scrofa (pig)	14:66161716-66192218	106	112	110	39	42	52	2.99101	2.70344	2.72338	0.977988	0.97061	1.33682	2.80594	1.09514	1.35737	4.62e-19	1.3e-17	UP
ENSSSCG00000009927	-	-	-	-	-	-	-	-	14:43693025-43720090	109	110	142	43	48	50	5.96462	5.14913	6.81777	2.09112	2.1512	2.49276	5.97717	2.24503	1.41273	4.78e-19	1.34e-17	UP
ENSSSCG00000015403	HGF	hepatocyte growth factor (hepapoietin A; scatter factor) [Source:HGNC Symbol;Acc:HGNC:4893]	GO:0003824|GO:0050896|GO:0042056|GO:0023052|GO:0009987|GO:0008152|GO:0005488|GO:0040011|GO:0016020|GO:0032502|GO:0005576|GO:0016043|GO:0005515|GO:0009058|GO:0005615|GO:0009893|GO:0071704|GO:0051716|GO:0023051|GO:0048856|GO:0023057|GO:0044237|GO:0006807|GO	catalytic activity|response to stimulus|chemoattractant activity|signaling|cellular process|metabolic process|binding|locomotion|membrane|developmental process|extracellular region|cellular component organization|protein binding|biosynthetic process|extra	K05460	hepatocyte growth factor[-]	ssc05200|ssc04060|ssc04014|ssc05205	Pathways in cancer - Sus scrofa (pig)|Cytokine-cytokine receptor interaction - Sus scrofa (pig)|Ras signaling pathway - Sus scrofa (pig)|Proteoglycans in cancer - Sus scrofa (pig)	9:108773026-108839094	25	26	27	82	86	78	1.21357	1.07965	1.14995	3.53749	3.41903	3.44964	1.14773	3.46872	-1.59563	9.51e-19	2.63e-17	DOWN
ENSSSCG00000006372	ARHGAP30	Rho GTPase activating protein 30 [Source:HGNC Symbol;Acc:HGNC:27414]	GO:0005623|GO:0050896|GO:0023052|GO:0009987|GO:0043227|GO:0051716|GO:0043229|GO:0050794|GO:0005622|GO:0007165|GO:0043231|GO:0007154	cell|response to stimulus|signaling|cellular process|membrane-bounded organelle|cellular response to stimulus|intracellular organelle|regulation of cellular process|intracellular|signal transduction|intracellular membrane-bounded organelle|cell communicat	-	-	-	-	4:97379620-97389584	28	43	40	112	124	92	0.936302	1.23003	1.17359	3.3284	3.39596	2.8029	1.11331	3.17575	-1.51225	9.62e-19	2.65e-17	DOWN
ENSSSCG00000012394	GJB1	gap junction protein, beta 1, 32kDa [Source:HGNC Symbol;Acc:HGNC:4283]	GO:0005623|GO:0030054|GO:0009987|GO:0005488|GO:0016020|GO:0043234|GO:0005515|GO:0071944|GO:0005911|GO:0005886|GO:0031224|GO:0005622|GO:0005921|GO:0098797|GO:0005737|GO:0042802|GO:0046983|GO:0007154|GO:0016021|GO:0005922|GO:0042803	cell|cell junction|cellular process|binding|membrane|protein complex|protein binding|cell periphery|cell-cell junction|plasma membrane|intrinsic component of membrane|intracellular|gap junction|plasma membrane protein complex|cytoplasm|identical protein b	-	-	-	-	X:64844646-64852108	104	129	159	40	62	46	2.82382	2.99625	3.78791	0.965218	1.37871	1.13793	3.20266	1.16062	1.46437	1.17e-18	3.2e-17	UP
ENSSSCG00000027634	-	-	GO:0005488|GO:0005515|GO:0043169|GO:0046872|GO:0005509	binding|protein binding|cation binding|metal ion binding|calcium ion binding	-	-	-	-	13:78326811-78337832	83	90	107	30	37	38	10.1283	9.39492	11.4564	3.25342	3.69786	4.2248	10.3266	3.72536	1.47091	1.67e-18	4.53e-17	UP
ENSSSCG00000018085	-	-	-	-	-	-	-	-	MT:11000-11068	29	31	31	93	102	80	62.8778	57.4973	58.9739	179.205	181.129	158.035	59.783	172.789	-1.53121	2.52e-18	6.8e-17	DOWN
ENSSSCG00000012236	OTC	-	GO:0005623|GO:0003824|GO:0009987|GO:0008152|GO:0005488|GO:0016020|GO:0009058|GO:0071704|GO:0043227|GO:0043229|GO:0016740|GO:0044237|GO:0006807|GO:0036094|GO:0009056|GO:0031090|GO:0005622|GO:0006082|GO:0031966|GO:0042592|GO:0005737|GO:0044249|GO:0043231|GO	cell|catalytic activity|cellular process|metabolic process|binding|membrane|biosynthetic process|organic substance metabolic process|membrane-bounded organelle|intracellular organelle|transferase activity|cellular metabolic process|nitrogen compound metab	K00611	ornithine carbamoyltransferase[2.1.3.3]	ssc01100|ssc01230|ssc00220	Metabolic pathways - Sus scrofa (pig)|Biosynthesis of amino acids - Sus scrofa (pig)|Arginine biosynthesis - Sus scrofa (pig)	X:38182204-38251738	104	121	108	37	60	36	4.66824	4.64611	4.25346	1.47598	2.20573	1.47225	4.5226	1.71799	1.39643	2.68e-18	7.22e-17	UP
ENSSSCG00000009977	RASL10A	RAS-like, family 10, member A [Source:HGNC Symbol;Acc:HGNC:16954]	GO:0005623|GO:0050896|GO:0023052|GO:0009987|GO:0005488|GO:0016020|GO:0051716|GO:0097159|GO:0036094|GO:0050794|GO:0005622|GO:0007165|GO:0001882|GO:0045184|GO:0008104|GO:0000166|GO:0007154|GO:0006810|GO:0035556|GO:0015031|GO:0017076|GO:0032549|GO:0005525|GO	cell|response to stimulus|signaling|cellular process|binding|membrane|cellular response to stimulus|organic cyclic compound binding|small molecule binding|regulation of cellular process|intracellular|signal transduction|nucleoside binding|establishment of	-	-	-	-	14:49420329-49423167	61	42	58	133	151	143	6.11667	3.60267	5.10287	11.8521	12.4007	13.0641	4.94074	12.439	-1.33207	3.03e-18	8.11e-17	DOWN
ENSSSCG00000007146	SIGLEC1	-	-	-	-	-	-	-	17:36328314-36349591	9	6	10	49	47	41	0.173367	0.0988696	0.169004	0.838798	0.741441	0.719519	0.14708	0.766586	-2.38184	4.56e-18	1.21e-16	DOWN
ENSSSCG00000027958	-	-	GO:0005623|GO:0009987|GO:0008152|GO:0005488|GO:0016043|GO:0071704|GO:0043227|GO:0043229|GO:0097159|GO:0044237|GO:0006807|GO:0036094|GO:0005622|GO:0022607|GO:0006725|GO:0006996|GO:0003676|GO:0000166|GO:0043231|GO:1901360|GO:0046483|GO:0006139|GO:0005634|GO	cell|cellular process|metabolic process|binding|cellular component organization|organic substance metabolic process|membrane-bounded organelle|intracellular organelle|organic cyclic compound binding|cellular metabolic process|nitrogen compound metabolic p	-	-	-	-	7:22544483-22547649	45	64	56	123	150	129	2.8882	3.51381	3.15354	7.0158	7.88472	7.54331	3.18518	7.48128	-1.23191	4.91e-18	1.3e-16	DOWN
ENSSSCG00000003721	CHST9	carbohydrate (N-acetylgalactosamine 4-0) sulfotransferase 9 [Source:HGNC Symbol;Acc:HGNC:19898]	GO:0003824|GO:0009987|GO:0008152|GO:0016020|GO:0009058|GO:0071704|GO:0016740|GO:0044237|GO:0031224|GO:0006790|GO:0016021|GO:0005975|GO:0016051|GO:0008146	catalytic activity|cellular process|metabolic process|membrane|biosynthetic process|organic substance metabolic process|transferase activity|cellular metabolic process|intrinsic component of membrane|sulfur compound metabolic process|integral component of	-	-	-	-	6:104448291-104558275	95	133	101	45	44	41	5.56052	6.65936	5.18698	2.34081	2.10927	2.18643	5.80229	2.21217	1.39116	8e-18	2.08e-16	UP
ENSSSCG00000006979	MSR1	macrophage scavenger receptor 1 [Source:HGNC Symbol;Acc:HGNC:7376]	GO:0050896|GO:0023052|GO:0004871|GO:0009987|GO:0008152|GO:0005488|GO:0016020|GO:0001071|GO:0032502|GO:0010884|GO:0005515|GO:0009058|GO:0071704|GO:0051716|GO:0004872|GO:0044237|GO:0006807|GO:0019222|GO:0050793|GO:0031224|GO:0050794|GO:0097006|GO:0003700|GO	response to stimulus|signaling|signal transducer activity|cellular process|metabolic process|binding|membrane|nucleic acid binding transcription factor activity|developmental process|positive regulation of lipid storage|protein binding|biosynthetic proces	K06558	macrophage scavenger receptor 1[-]	ssc04145	Phagosome - Sus scrofa (pig)	17:4110396-4191497	10	11	12	47	61	48	0.657621	0.61879	0.692413	2.7468	3.28537	2.87587	0.656275	2.96935	-2.17777	8.06e-18	2.1e-16	DOWN
ENSSSCG00000023440	-	CDK-activating kinase assembly factor MAT1 [Source:RefSeq peptide;Acc:NP_001159788]	GO:0005623|GO:0050896|GO:0009987|GO:0008152|GO:0032502|GO:0043234|GO:0009058|GO:0071704|GO:0043227|GO:0051716|GO:0043229|GO:0048856|GO:0044237|GO:0006807|GO:0019222|GO:0050794|GO:0006950|GO:0005622|GO:0051171|GO:0007049|GO:0060322|GO:0005667|GO:0007420|GO	cell|response to stimulus|cellular process|metabolic process|developmental process|protein complex|biosynthetic process|organic substance metabolic process|membrane-bounded organelle|cellular response to stimulus|intracellular organelle|anatomical structu	-	-	-	-	1:210944875-210956412	20	33	32	105	86	87	7.46179	10.5321	10.4752	34.8146	26.278	29.5724	9.48969	30.2216	-1.67115	8.75e-18	2.26e-16	DOWN
ENSSSCG00000017727	TMEM98	transmembrane protein 98 [Source:HGNC Symbol;Acc:HGNC:24529]	GO:0005623|GO:0016020|GO:0043227|GO:0043229|GO:0031224|GO:0012505|GO:0005622|GO:0005737|GO:0005783|GO:0043231|GO:0016021	cell|membrane|membrane-bounded organelle|intracellular organelle|intrinsic component of membrane|endomembrane system|intracellular|cytoplasm|endoplasmic reticulum|intracellular membrane-bounded organelle|integral component of membrane	-	-	-	-	12:43758792-43771796	140	199	187	69	88	93	14.7086	17.8848	17.2379	6.4425	7.57195	8.90201	16.6104	7.63882	1.12067	9.21e-18	2.37e-16	UP
ENSSSCG00000005292	-	-	-	-	-	-	-	-	1:262080694-262087247	98	107	126	48	46	47	3.6228	3.3837	4.08685	1.57698	1.39271	1.58298	3.69779	1.51755	1.28491	1.16e-17	2.97e-16	UP
ENSSSCG00000001470	HLA-DMA	major histocompatibility complex, class II, DM alpha [Source:HGNC Symbol;Acc:HGNC:4934]	GO:0005623|GO:0050896|GO:0002376|GO:0009987|GO:0005488|GO:0016020|GO:0032502|GO:0005576|GO:0016043|GO:0002520|GO:0043234|GO:0005515|GO:0019882|GO:0006457|GO:0002684|GO:0043227|GO:0071944|GO:0043229|GO:0048856|GO:0009986|GO:0003823|GO:0050793|GO:0007155|GO	cell|response to stimulus|immune system process|cellular process|binding|membrane|developmental process|extracellular region|cellular component organization|immune system development|protein complex|protein binding|antigen processing and presentation|prot	K06752	major histocompatibility complex, class II[-]	ssc05166|ssc05168|ssc05152|ssc05164|ssc04145|ssc04514|ssc05322|ssc05323|ssc05145|ssc05321|ssc05140|ssc04612|ssc05320|ssc05416|ssc05150|ssc04672|ssc04940|ssc05330|ssc05332|ssc05310	HTLV-I infection - Sus scrofa (pig)|Herpes simplex infection - Sus scrofa (pig)|Tuberculosis - Sus scrofa (pig)|Influenza A - Sus scrofa (pig)|Phagosome - Sus scrofa (pig)|Cell adhesion molecules (CAMs) - Sus scrofa (pig)|Systemic lupus erythematosus - Su	7:29500107-29504539	39	46	55	121	117	121	2.11247	2.13144	2.61393	5.82471	5.19037	5.97136	2.28595	5.66215	-1.30856	1.3e-17	3.34e-16	DOWN
ENSSSCG00000029618	-	-	GO:0030054|GO:0005488|GO:0005515|GO:0007155|GO:0008092|GO:0032403|GO:0005912|GO:0050839|GO:0051015|GO:0003779|GO:0045296	cell junction|binding|protein binding|cell adhesion|cytoskeletal protein binding|protein complex binding|adherens junction|cell adhesion molecule binding|actin filament binding|actin binding|cadherin binding	-	-	-	-	14:76642321-76659926	38	40	44	13	6	4	17.1755	15.4656	17.4491	5.22184	2.22121	1.64715	16.6968	3.03007	2.46215	1.64e-17	4.19e-16	UP
ENSSSCG00000026512	CALCA	calcitonin-related polypeptide alpha [Source:HGNC Symbol;Acc:HGNC:1437]	GO:0005623|GO:0022414|GO:0000003|GO:0050896|GO:0002376|GO:0023052|GO:0009987|GO:0008152|GO:0005488|GO:0040011|GO:0045202|GO:0032502|GO:0007610|GO:0005576|GO:0005515|GO:0009058|GO:0042995|GO:0005615|GO:0051606|GO:0007631|GO:0009893|GO:0071704|GO:0044702|GO	cell|reproductive process|reproduction|response to stimulus|immune system process|signaling|cellular process|metabolic process|binding|locomotion|synapse|developmental process|behavior|extracellular region|protein binding|biosynthetic process|cell project	-	-	-	-	2:47248412-47253878	13	23	21	0	0	0	1.36292	2.06278	1.9317	0	0	0	1.7858	0	Inf	2.37e-17	5.99e-16	UP
ENSSSCG00000028731	CXCL13	chemokine (C-X-C motif) ligand 13 [Source:HGNC Symbol;Acc:HGNC:10639]	GO:0005623|GO:0050896|GO:0002376|GO:0023052|GO:0004871|GO:0009987|GO:0008152|GO:0005488|GO:0040011|GO:0032502|GO:0007610|GO:0005576|GO:0048520|GO:0016043|GO:0002520|GO:0005515|GO:0005615|GO:0009893|GO:0050795|GO:0002684|GO:0051716|GO:0048856|GO:0044089|GO	cell|response to stimulus|immune system process|signaling|signal transducer activity|cellular process|metabolic process|binding|locomotion|developmental process|behavior|extracellular region|positive regulation of behavior|cellular component organization|	K10032	C-X-C motif chemokine 13[-]	ssc04060|ssc04062	Cytokine-cytokine receptor interaction - Sus scrofa (pig)|Chemokine signaling pathway - Sus scrofa (pig)	8:77268244-77274304	0	0	0	21	22	15	0	0	0	2.36019	2.27865	1.72825	0	2.12236	#NAME?	2.41e-17	6.08e-16	DOWN
ENSSSCG00000016527	SLC13A4	solute carrier family 13 (sodium/sulfate symporter), member 4 [Source:HGNC Symbol;Acc:HGNC:15827]	GO:0005623|GO:0009987|GO:0016020|GO:0005215|GO:0071944|GO:0005886|GO:0031224|GO:0022857|GO:0031226|GO:0055085|GO:0005887|GO:0022891|GO:0016021|GO:0006810|GO:0034220|GO:0015116|GO:0006811|GO:0015075|GO:0015293|GO:0008271|GO:0008272|GO:0008324|GO:0008509|GO	cell|cellular process|membrane|transporter activity|cell periphery|plasma membrane|intrinsic component of membrane|transmembrane transporter activity|intrinsic component of plasma membrane|transmembrane transport|integral component of plasma membrane|subs	-	-	-	-	18:14325774-14367417	78	118	109	42	44	33	4.09593	5.30066	5.02211	1.96006	1.89234	1.57883	4.80624	1.81041	1.40859	2.88e-17	7.22e-16	UP
ENSSSCG00000025686	KMO	kynurenine 3-monooxygenase (kynurenine 3-hydroxylase) [Source:HGNC Symbol;Acc:HGNC:6381]	GO:0005623|GO:0003824|GO:0050896|GO:0009987|GO:0008152|GO:0005488|GO:0016020|GO:0005576|GO:0009058|GO:0071704|GO:0043227|GO:0016491|GO:0043229|GO:0019867|GO:0097159|GO:0044237|GO:0006807|GO:0036094|GO:0009056|GO:0031224|GO:0006950|GO:0031090|GO:0005622|GO	cell|catalytic activity|response to stimulus|cellular process|metabolic process|binding|membrane|extracellular region|biosynthetic process|organic substance metabolic process|membrane-bounded organelle|oxidoreductase activity|intracellular organelle|outer	K00486	kynurenine 3-monooxygenase[1.14.13.9]	ssc01100|ssc00380	Metabolic pathways - Sus scrofa (pig)|Tryptophan metabolism - Sus scrofa (pig)	10:14889942-14937373	22	23	14	64	74	71	1.32558	1.1855	0.74011	3.42705	3.65169	3.89758	1.08373	3.65877	-1.75535	2.95e-17	7.39e-16	DOWN
ENSSSCG00000022368	KCNS3	potassium voltage-gated channel subfamily S member 3 [Source:RefSeq peptide;Acc:NP_001038061]	GO:0005623|GO:0009987|GO:0005488|GO:0016020|GO:0005215|GO:0016043|GO:0043234|GO:0005515|GO:0043227|GO:0071944|GO:0043229|GO:0005886|GO:0031224|GO:0050794|GO:0012505|GO:0005622|GO:0022857|GO:0071804|GO:0031226|GO:0055085|GO:0098797|GO:0005887|GO:0022607|GO	cell|cellular process|binding|membrane|transporter activity|cellular component organization|protein complex|protein binding|membrane-bounded organelle|cell periphery|intracellular organelle|plasma membrane|intrinsic component of membrane|regulation of cel	-	-	-	-	GL894240.1:5182-6809	110	118	110	45	49	56	11.5486	10.5976	10.1329	4.19867	4.21326	5.35661	10.7597	4.58951	1.22923	5.49e-17	1.35e-15	UP
ENSSSCG00000029377	-	-	GO:0005623|GO:0003824|GO:0008152|GO:0005488|GO:0043234|GO:0043229|GO:0097159|GO:0036094|GO:0016787|GO:0005622|GO:0016817|GO:0001882|GO:0016459|GO:0000166|GO:0016818|GO:0005856|GO:0017076|GO:0032549|GO:0005524|GO:0016462|GO:0015629|GO:0017111|GO:0003774	cell|catalytic activity|metabolic process|binding|protein complex|intracellular organelle|organic cyclic compound binding|small molecule binding|hydrolase activity|intracellular|hydrolase activity, acting on acid anhydrides|nucleoside binding|myosin compl	-	-	-	-	6:50894419-51049558	80	93	93	34	41	37	8.79394	8.74509	8.96967	3.32148	3.69117	3.70558	8.83623	3.57274	1.3064	7.96e-17	1.93e-15	UP
ENSSSCG00000016690	-	-	GO:0009987|GO:0008152|GO:0005488|GO:0001071|GO:0009058|GO:0071704|GO:0097159|GO:0044237|GO:0006807|GO:0019222|GO:0050794|GO:0003700|GO:0051171|GO:0006725|GO:0003676|GO:0031323|GO:0044249|GO:1901360|GO:0046483|GO:0006139|GO:0034645|GO:0009059|GO:0016070|GO	cellular process|metabolic process|binding|nucleic acid binding transcription factor activity|biosynthetic process|organic substance metabolic process|organic cyclic compound binding|cellular metabolic process|nitrogen compound metabolic process|regulatio	-	-	-	-	18:48252785-48385226	132	154	144	80	74	62	16.1871	16.1548	15.4937	8.7185	7.43208	6.92703	15.9452	7.69254	1.05159	8.01e-17	1.94e-15	UP
ENSSSCG00000002780	TPPP3	tubulin polymerization-promoting protein family member 3 [Source:HGNC Symbol;Acc:HGNC:24162]	GO:0009987|GO:0005488|GO:0005576|GO:0016043|GO:0005515|GO:0043227|GO:1903561|GO:0031982|GO:0070062|GO:0022607|GO:0008092|GO:0006996|GO:0007017|GO:0000226|GO:0015631|GO:0007010|GO:0006461|GO:0043623|GO:0001578|GO:0034622|GO:0051258|GO:0046785	cellular process|binding|extracellular region|cellular component organization|protein binding|membrane-bounded organelle|extracellular vesicle|vesicle|extracellular exosome|cellular component assembly|cytoskeletal protein binding|organelle organization|mi	-	-	-	-	6:25312514-25316150	294	299	270	119	132	172	40.3528	35.1063	32.5155	14.5156	14.8383	21.5088	35.9915	16.9542	1.08601	9.75e-17	2.35e-15	UP
ENSSSCG00000011393	UBA7	ubiquitin-like modifier activating enzyme 7 [Source:HGNC Symbol;Acc:HGNC:12471]	GO:0005623|GO:0003824|GO:0050896|GO:0002376|GO:0009987|GO:0008152|GO:0005488|GO:0005515|GO:0016874|GO:0071704|GO:0051716|GO:0097159|GO:0044237|GO:0036094|GO:0009056|GO:0006955|GO:0006950|GO:0005622|GO:0005737|GO:0033554|GO:0001882|GO:0019538|GO:0006952|GO	cell|catalytic activity|response to stimulus|immune system process|cellular process|metabolic process|binding|protein binding|ligase activity|organic substance metabolic process|cellular response to stimulus|organic cyclic compound binding|cellular metabo	K10698	ubiquitin-activating enzyme E1-like[6.2.1.45]	ssc05012|ssc04120	Parkinson's disease - Sus scrofa (pig)|Ubiquitin mediated proteolysis - Sus scrofa (pig)	13:35509893-35520887	59	66	89	152	169	169	1.26859	1.21394	1.67903	2.90451	2.97604	3.31067	1.38719	3.06374	-1.14313	1.2e-16	2.87e-15	DOWN
ENSSSCG00000022314	-	-	GO:0009987|GO:0005215|GO:0022857|GO:0055085|GO:0008219|GO:0022891|GO:0006810|GO:0034220|GO:0015267|GO:0006811|GO:0015075|GO:0012501|GO:0005216|GO:0008509|GO:0098656|GO:0006820|GO:0006915|GO:0005253|GO:0015698|GO:1902476|GO:0015108|GO:0006821|GO:0005254	cellular process|transporter activity|transmembrane transporter activity|transmembrane transport|cell death|substrate-specific transmembrane transporter activity|transport|ion transmembrane transport|channel activity|ion transport|ion transmembrane transp	-	-	-	-	6:76099643-76192726	115	158	154	54	76	71	27.5278	32.3531	32.344	11.4875	14.8994	15.4843	30.7417	13.9571	1.1392	1.29e-16	3.07e-15	UP
ENSSSCG00000017092	GPX3	-	-	-	-	-	-	-	16:78282294-78290916	88	92	92	45	29	26	8.322	7.44254	7.63369	3.78199	2.24612	2.24019	7.79941	2.7561	1.50074	1.31e-16	3.13e-15	UP
ENSSSCG00000016285	ECEL1	endothelin converting enzyme-like 1 [Source:HGNC Symbol;Acc:HGNC:3147]	GO:0003824|GO:0050896|GO:0023052|GO:0009987|GO:0008152|GO:0016020|GO:0071704|GO:0051716|GO:0016787|GO:0031224|GO:0050794|GO:0007165|GO:0008233|GO:0019538|GO:0007585|GO:0007154|GO:0003016|GO:0016021|GO:0006508|GO:0007186|GO:0007218|GO:0008237|GO:0004175|GO	catalytic activity|response to stimulus|signaling|cellular process|metabolic process|membrane|organic substance metabolic process|cellular response to stimulus|hydrolase activity|intrinsic component of membrane|regulation of cellular process|signal transd	-	-	-	-	15:146882732-146890005	24	27	38	2	3	5	1.54232	1.4843	2.14269	0.114197	0.157908	0.292744	1.7231	0.188283	3.19403	1.76e-16	4.12e-15	UP
ENSSSCG00000010432	-	-	GO:0005623|GO:0003824|GO:0016020|GO:0043227|GO:0043229|GO:0016787|GO:0005622|GO:0005737|GO:0016810|GO:0043231|GO:0005739|GO:0016811|GO:0017040	cell|catalytic activity|membrane|membrane-bounded organelle|intracellular organelle|hydrolase activity|intracellular|cytoplasm|hydrolase activity, acting on carbon-nitrogen (but not peptide) bonds|intracellular membrane-bounded organelle|mitochondrion|hyd	K12349	neutral ceramidase[3.5.1.23]	ssc01100|ssc04071|ssc00600	Metabolic pathways - Sus scrofa (pig)|Sphingolipid signaling pathway - Sus scrofa (pig)|Sphingolipid metabolism - Sus scrofa (pig)	14:107865223-107969314	195	224	171	106	96	88	5.5347	5.43871	4.25849	2.67379	2.23158	2.27562	5.0773	2.39367	1.08484	2.74e-16	6.36e-15	UP
ENSSSCG00000012279	ELK1	ELK1, member of ETS oncogene family [Source:HGNC Symbol;Acc:HGNC:3321]	GO:0005623|GO:0009987|GO:0008152|GO:0005488|GO:0001071|GO:0032502|GO:0005515|GO:0009058|GO:0009893|GO:0071704|GO:0043227|GO:0043229|GO:0097159|GO:0044237|GO:0006807|GO:0019222|GO:0050794|GO:0005622|GO:0003700|GO:0051171|GO:0048869|GO:0006725|GO:0000981|GO	cell|cellular process|metabolic process|binding|nucleic acid binding transcription factor activity|developmental process|protein binding|biosynthetic process|positive regulation of metabolic process|organic substance metabolic process|membrane-bounded org	K04375	ETS domain-containing protein Elk-1[-]	ssc05166|ssc04010|ssc04014|ssc05205|ssc04510|ssc05161|ssc04921|ssc04910|ssc04912|ssc04012|ssc05140|ssc05213|ssc05020	HTLV-I infection - Sus scrofa (pig)|MAPK signaling pathway - Sus scrofa (pig)|Ras signaling pathway - Sus scrofa (pig)|Proteoglycans in cancer - Sus scrofa (pig)|Focal adhesion - Sus scrofa (pig)|Hepatitis B - Sus scrofa (pig)|Oxytocin signaling pathway -	X:47303824-47321790	122	125	148	228	326	298	2.78957	2.44497	2.96919	4.63309	6.10487	6.20801	2.73458	5.64866	-1.04659	3.64e-16	8.4e-15	DOWN
ENSSSCG00000020990	-	-	GO:0005623|GO:0003824|GO:0009987|GO:0008152|GO:0005488|GO:0043234|GO:0043229|GO:0097159|GO:0036094|GO:0016787|GO:0005622|GO:0016817|GO:0006928|GO:0001882|GO:0005875|GO:0000166|GO:0007017|GO:0016818|GO:0005856|GO:0017076|GO:0032549|GO:0030286|GO:0007018|GO	cell|catalytic activity|cellular process|metabolic process|binding|protein complex|intracellular organelle|organic cyclic compound binding|small molecule binding|hydrolase activity|intracellular|hydrolase activity, acting on acid anhydrides|movement of ce	-	-	-	-	13:43027223-43200076	100	129	139	54	63	57	1.96722	2.17085	2.39921	0.944077	1.01503	1.02163	2.17909	0.993579	1.13302	4.49e-16	1.03e-14	UP
ENSSSCG00000024578	PHLDB1	pleckstrin homology-like domain, family B, member 1 [Source:HGNC Symbol;Acc:HGNC:23697]	GO:0005623|GO:0050896|GO:0023052|GO:0004871|GO:0009987|GO:0008152|GO:0005488|GO:0001071|GO:0032502|GO:0016043|GO:0005515|GO:0009058|GO:0071704|GO:0071944|GO:0051716|GO:0048856|GO:0044089|GO:0044237|GO:0006807|GO:0045178|GO:0009653|GO:0019222|GO:0050793|GO	cell|response to stimulus|signaling|signal transducer activity|cellular process|metabolic process|binding|nucleic acid binding transcription factor activity|developmental process|cellular component organization|protein binding|biosynthetic process|organic	-	-	-	-	GL893223.2:15859-56318	92	101	110	48	37	46	2.30165	2.16152	2.41461	1.06723	0.758122	1.0485	2.2926	0.957949	1.25896	5.03e-16	1.15e-14	UP
ENSSSCG00000010252	HKDC1	hexokinase domain containing 1 [Source:HGNC Symbol;Acc:HGNC:23302]	GO:0005623|GO:0003824|GO:0009987|GO:0008152|GO:0005488|GO:0071704|GO:0097159|GO:0016740|GO:0044237|GO:0006807|GO:0036094|GO:0009056|GO:0030246|GO:0005622|GO:0006091|GO:0044262|GO:0006082|GO:0016772|GO:0042592|GO:0048029|GO:0005737|GO:0001882|GO:0019637|GO	cell|catalytic activity|cellular process|metabolic process|binding|organic substance metabolic process|organic cyclic compound binding|transferase activity|cellular metabolic process|nitrogen compound metabolic process|small molecule binding|catabolic pro	K00844	hexokinase[2.7.1.1]	ssc01100|ssc04910|ssc01200|ssc04066|ssc05230|ssc00520|ssc00010|ssc00500|ssc04930|ssc04973|ssc00051|ssc00052|ssc00524	Metabolic pathways - Sus scrofa (pig)|Insulin signaling pathway - Sus scrofa (pig)|Carbon metabolism - Sus scrofa (pig)|HIF-1 signaling pathway - Sus scrofa (pig)|Central carbon metabolism in cancer - Sus scrofa (pig)|Amino sugar and nucleotide sugar meta	14:78302417-78353321	125	121	143	55	57	68	4.35818	3.60883	4.37454	1.70418	1.62762	2.16005	4.11385	1.83062	1.16816	6.79e-16	1.54e-14	UP
ENSSSCG00000024311	CCR2	-	GO:0050896|GO:0002376|GO:0023052|GO:0004871|GO:0009987|GO:0040011|GO:0016020|GO:0007610|GO:0048520|GO:0050795|GO:0002684|GO:0051716|GO:0038023|GO:0004872|GO:0040012|GO:0050900|GO:0031224|GO:0006955|GO:0050794|GO:0006950|GO:0002682|GO:0040017|GO:0009605|GO	response to stimulus|immune system process|signaling|signal transducer activity|cellular process|locomotion|membrane|behavior|positive regulation of behavior|regulation of behavior|positive regulation of immune system process|cellular response to stimulus	K04177	C-C chemokine receptor type 2[-]	ssc04060|ssc04062	Cytokine-cytokine receptor interaction - Sus scrofa (pig)|Chemokine signaling pathway - Sus scrofa (pig)	13:32532565-32538394	3	8	4	31	35	41	0.200804	0.458099	0.234916	1.84419	1.91877	2.50045	0.29794	2.0878	-2.80889	6.88e-16	1.56e-14	DOWN
ENSSSCG00000028560	-	-	GO:0005623|GO:0050896|GO:0023052|GO:0009987|GO:0005488|GO:0016020|GO:0051716|GO:0097159|GO:0036094|GO:0050794|GO:0005622|GO:0007165|GO:0001882|GO:0045184|GO:0008104|GO:0000166|GO:0007154|GO:0006810|GO:0035556|GO:0015031|GO:0017076|GO:0032549|GO:0005525|GO	cell|response to stimulus|signaling|cellular process|binding|membrane|cellular response to stimulus|organic cyclic compound binding|small molecule binding|regulation of cellular process|intracellular|signal transduction|nucleoside binding|establishment of	-	-	-	-	14:2838620-2839219	27	31	28	73	91	82	6.73245	6.61219	6.12586	16.1766	18.5834	18.6283	6.49017	17.7961	-1.45524	8e-16	1.81e-14	DOWN
ENSSSCG00000013788	-	-	GO:0050896|GO:0023052|GO:0004871|GO:0009987|GO:0005488|GO:0016020|GO:0005515|GO:0051716|GO:0038023|GO:0004872|GO:0031224|GO:0050794|GO:0007165|GO:0043169|GO:0007154|GO:0016021|GO:0004888|GO:0007166|GO:0004930|GO:0007186|GO:0046872|GO:0005509	response to stimulus|signaling|signal transducer activity|cellular process|binding|membrane|protein binding|cellular response to stimulus|signaling receptor activity|receptor activity|intrinsic component of membrane|regulation of cellular process|signal t	-	-	-	-	2:64438136-64538453	2	2	2	32	26	23	0.0652666	0.0558192	0.0572702	0.927956	0.69482	0.683768	0.059452	0.768848	-3.6929	9.46e-16	2.13e-14	DOWN
ENSSSCG00000028184	DNAH1	dynein, axonemal, heavy chain 1 [Source:HGNC Symbol;Acc:HGNC:2940]	GO:0005623|GO:0003824|GO:0009987|GO:0008152|GO:0005488|GO:0040011|GO:0032502|GO:0016043|GO:0043234|GO:0005929|GO:0042995|GO:0043229|GO:0048856|GO:0097159|GO:0036094|GO:0016787|GO:0009653|GO:0048646|GO:0005622|GO:0048870|GO:0016817|GO:0048869|GO:0030317|GO	cell|catalytic activity|cellular process|metabolic process|binding|locomotion|developmental process|cellular component organization|protein complex|cilium|cell projection|intracellular organelle|anatomical structure development|organic cyclic compound bin	-	-	-	-	13:37680291-37757842	75	96	88	29	33	43	0.863316	0.945302	0.888779	0.296666	0.311108	0.450958	0.899132	0.352911	1.34923	1.33e-15	2.95e-14	UP
ENSSSCG00000015781	-	-	GO:0005623|GO:0003824|GO:0008152|GO:0016020|GO:0071944|GO:0016787|GO:0005886|GO:0016788|GO:0042578|GO:0008081|GO:0047390	cell|catalytic activity|metabolic process|membrane|cell periphery|hydrolase activity|plasma membrane|hydrolase activity, acting on ester bonds|phosphoric ester hydrolase activity|phosphoric diester hydrolase activity|glycerophosphocholine cholinephosphodi	-	-	-	-	15:51972058-52015097	129	115	114	44	46	58	13.1916	10.0599	10.2286	3.99876	3.85255	5.40381	11.16	4.41837	1.33675	1.35e-15	2.99e-14	UP
ENSSSCG00000000943	OTOGL	otogelin-like [Source:HGNC Symbol;Acc:HGNC:26901]	GO:0003824|GO:0008152|GO:0071704|GO:0016787|GO:0050877|GO:0005975|GO:0016798|GO:0007600|GO:0004553|GO:0005996|GO:0050954|GO:0046556|GO:0007605|GO:0046373	catalytic activity|metabolic process|organic substance metabolic process|hydrolase activity|neurological system process|carbohydrate metabolic process|hydrolase activity, acting on glycosyl bonds|sensory perception|hydrolase activity, hydrolyzing O-glycos	-	-	-	-	5:105853485-106003580	8	19	18	62	60	50	0.17467	0.354874	0.344823	1.20306	1.07293	0.994632	0.291456	1.09021	-1.90325	1.36e-15	3e-14	DOWN
ENSSSCG00000021364	-	-	-	-	-	-	-	-	5:7358014-7367082	67	100	76	27	36	25	5.69527	7.27156	5.66831	2.03973	2.50629	1.93618	6.21171	2.16073	1.52347	1.48e-15	3.25e-14	UP
ENSSSCG00000006726	-	-	GO:0050896|GO:0009987|GO:0008152|GO:0005488|GO:0071704|GO:0051716|GO:0097159|GO:0044237|GO:0006807|GO:0036094|GO:0006950|GO:0033554|GO:0001882|GO:0006725|GO:0003676|GO:0000166|GO:1901360|GO:0006281|GO:0046483|GO:0006139|GO:0006259|GO:0006298|GO:0006974|GO	response to stimulus|cellular process|metabolic process|binding|organic substance metabolic process|cellular response to stimulus|organic cyclic compound binding|cellular metabolic process|nitrogen compound metabolic process|small molecule binding|respons	-	-	-	-	4:112589262-112775639	55	77	54	17	24	15	1.53142	1.83405	1.31925	0.420671	0.547299	0.380518	1.56157	0.449496	1.79662	1.7e-15	3.71e-14	UP
ENSSSCG00000006919	GBP4	-	GO:0003824|GO:0008152|GO:0005488|GO:0097159|GO:0036094|GO:0016787|GO:0016817|GO:0001882|GO:0000166|GO:0016818|GO:0017076|GO:0032549|GO:0005525|GO:0016462|GO:0019001|GO:0017111|GO:0003924	catalytic activity|metabolic process|binding|organic cyclic compound binding|small molecule binding|hydrolase activity|hydrolase activity, acting on acid anhydrides|nucleoside binding|nucleotide binding|hydrolase activity, acting on acid anhydrides, in ph	-	-	-	-	4:139582095-139601161	63	77	84	142	174	167	4.00907	4.19156	4.6901	8.03066	9.06844	9.68229	4.29691	8.92713	-1.0549	1.87e-15	4.08e-14	DOWN
ENSSSCG00000001455	SLA-DRB1	-	GO:0005623|GO:0050896|GO:0002376|GO:0005488|GO:0016020|GO:0043234|GO:0005515|GO:0019882|GO:0071944|GO:0005886|GO:0031224|GO:0006955|GO:0002504|GO:0098797|GO:0016021|GO:0042613	cell|response to stimulus|immune system process|binding|membrane|protein complex|protein binding|antigen processing and presentation|cell periphery|plasma membrane|intrinsic component of membrane|immune response|antigen processing and presentation of pept	K06752	major histocompatibility complex, class II[-]	ssc05166|ssc05168|ssc05152|ssc05164|ssc04145|ssc04514|ssc05322|ssc05323|ssc05145|ssc05321|ssc05140|ssc04612|ssc05320|ssc05416|ssc05150|ssc04672|ssc04940|ssc05330|ssc05332|ssc05310	HTLV-I infection - Sus scrofa (pig)|Herpes simplex infection - Sus scrofa (pig)|Tuberculosis - Sus scrofa (pig)|Influenza A - Sus scrofa (pig)|Phagosome - Sus scrofa (pig)|Cell adhesion molecules (CAMs) - Sus scrofa (pig)|Systemic lupus erythematosus - Su	7:29113232-29125494	5	4	6	29	41	52	0.57764	0.39526	0.608201	2.97743	3.87929	5.47322	0.527034	4.10998	-2.96316	2.03e-15	4.43e-14	DOWN
ENSSSCG00000015581	CENPF	centromere protein F, 350/400kDa [Source:HGNC Symbol;Acc:HGNC:1857]	GO:0005623|GO:0009987|GO:0008152|GO:0005488|GO:0032502|GO:0043234|GO:0005515|GO:0009058|GO:0051641|GO:0071704|GO:0043227|GO:0043229|GO:0048856|GO:0030496|GO:0044237|GO:0006807|GO:0019222|GO:0050793|GO:0050794|GO:0012505|GO:0005622|GO:0051171|GO:0007059|GO	cell|cellular process|metabolic process|binding|developmental process|protein complex|protein binding|biosynthetic process|cellular localization|organic substance metabolic process|membrane-bounded organelle|intracellular organelle|anatomical structure de	-	-	-	-	9:141697204-141740052	93	116	106	49	50	50	1.7641	1.88229	1.76419	0.826036	0.77677	0.864108	1.80353	0.822305	1.13308	2.14e-15	4.65e-14	UP
ENSSSCG00000016685	WIPF3	WAS/WASL interacting protein family, member 3 [Source:HGNC Symbol;Acc:HGNC:22004]	GO:0005623|GO:0009987|GO:0005198|GO:0005488|GO:0032502|GO:0016043|GO:0005515|GO:0051641|GO:0071944|GO:0043229|GO:0048856|GO:0044089|GO:0009653|GO:0050793|GO:0050794|GO:0005199|GO:0005622|GO:0031334|GO:0048869|GO:0030029|GO:0005884|GO:0006928|GO:0051128|GO	cell|cellular process|structural molecule activity|binding|developmental process|cellular component organization|protein binding|cellular localization|cell periphery|intracellular organelle|anatomical structure development|positive regulation of cellular	-	-	-	-	18:47397851-47441699	135	137	165	69	69	79	13.9772	12.1337	14.9889	6.34887	5.85081	7.45197	13.6999	6.55055	1.06448	2.42e-15	5.26e-14	UP
ENSSSCG00000001770	CTSH	Pro-cathepsin H Cathepsin H mini chain Cathepsin H Cathepsin H heavy chain Cathepsin H light chain [Source:UniProtKB/Swiss-Prot;Acc:O46427]	GO:0005623|GO:0003824|GO:0050896|GO:0002376|GO:0023052|GO:0004871|GO:0009987|GO:0008152|GO:0005488|GO:0040011|GO:0032502|GO:0005576|GO:0005515|GO:0005615|GO:0009893|GO:0071704|GO:0001909|GO:0043227|GO:0051716|GO:0043229|GO:0023051|GO:0048856|GO:0042562|GO	cell|catalytic activity|response to stimulus|immune system process|signaling|signal transducer activity|cellular process|metabolic process|binding|locomotion|developmental process|extracellular region|protein binding|extracellular space|positive regulatio	K01366	cathepsin H[3.4.22.16]	ssc04210|ssc04142	Apoptosis - Sus scrofa (pig)|Lysosome - Sus scrofa (pig)	7:53623062-53644262	19	33	26	67	87	84	1.92449	2.85943	2.31072	6.03124	7.2173	7.75194	2.36488	7.00016	-1.56562	2.44e-15	5.28e-14	DOWN
ENSSSCG00000014011	-	-	GO:0005623|GO:0050896|GO:0023052|GO:0009987|GO:0008152|GO:0005085|GO:0009893|GO:0051716|GO:0019222|GO:0050794|GO:0005622|GO:0007165|GO:0050790|GO:0007154|GO:0043085|GO:0051345|GO:0035556|GO:0043547|GO:0007264|GO:0043087	cell|response to stimulus|signaling|cellular process|metabolic process|guanyl-nucleotide exchange factor activity|positive regulation of metabolic process|cellular response to stimulus|regulation of metabolic process|regulation of cellular process|intrace	-	-	-	-	2:79900017-79969251	36	42	50	95	115	107	3.8553	3.84766	4.69813	9.0415	10.0864	10.44	4.1337	9.85597	-1.25356	2.8e-15	6.04e-14	DOWN
ENSSSCG00000012308	DGKK	diacylglycerol kinase, kappa [Source:HGNC Symbol;Acc:HGNC:32395]	GO:0005623|GO:0003824|GO:0050896|GO:0023052|GO:0009987|GO:0008152|GO:0005488|GO:0071704|GO:0051716|GO:0097159|GO:0016740|GO:0044237|GO:0036094|GO:0050794|GO:0006950|GO:0005622|GO:0044255|GO:0007165|GO:0016772|GO:0001882|GO:0006629|GO:0000166|GO:0007154|GO	cell|catalytic activity|response to stimulus|signaling|cellular process|metabolic process|binding|organic substance metabolic process|cellular response to stimulus|organic cyclic compound binding|transferase activity|cellular metabolic process|small molec	K00901	diacylglycerol kinase (ATP)[2.7.1.107]	ssc01100|ssc04072|ssc04070|ssc05231|ssc00564|ssc00561	Metabolic pathways - Sus scrofa (pig)|Phospholipase D signaling pathway - Sus scrofa (pig)|Phosphatidylinositol signaling system - Sus scrofa (pig)|Choline metabolism in cancer - Sus scrofa (pig)|Glycerophospholipid metabolism - Sus scrofa (pig)|Glyceroli	X:48931857-49107063	18	25	24	1	2	2	0.709039	0.842422	0.829476	0.0349989	0.0645377	0.0717754	0.793646	0.057104	3.79683	3.47e-15	7.45e-14	UP
ENSSSCG00000006080	ERICH5	glutamate-rich 5 [Source:HGNC Symbol;Acc:HGNC:26823]	-	-	-	-	-	-	4:41827650-41833182	24	22	26	70	79	65	1.29715	1.01716	1.233	3.36237	3.49702	3.20082	1.18244	3.3534	-1.50386	4.11e-15	8.77e-14	DOWN
ENSSSCG00000014897	FAM181B	family with sequence similarity 181, member B [Source:HGNC Symbol;Acc:HGNC:28512]	-	-	-	-	-	-	9:18783535-18785418	137	133	141	77	52	59	10.8791	9.03467	9.82407	5.43407	3.3819	4.26862	9.91263	4.36153	1.18443	5.31e-15	1.13e-13	UP
ENSSSCG00000028752	ADSSL1	adenylosuccinate synthase like 1 [Source:HGNC Symbol;Acc:HGNC:20093]	GO:0005623|GO:0003824|GO:0009987|GO:0008152|GO:0005488|GO:0005515|GO:0009058|GO:0016874|GO:0071704|GO:0097159|GO:0044237|GO:0006807|GO:0036094|GO:0005622|GO:0043169|GO:0005737|GO:0001882|GO:0019637|GO:0006725|GO:0044249|GO:0000166|GO:1901360|GO:0046483|GO	cell|catalytic activity|cellular process|metabolic process|binding|protein binding|biosynthetic process|ligase activity|organic substance metabolic process|organic cyclic compound binding|cellular metabolic process|nitrogen compound metabolic process|smal	-	-	-	-	GL896385.1:1565-5799	112	152	138	59	67	75	22.985	26.6844	24.8488	10.7606	11.2612	14.0232	24.8394	12.015	1.04779	5.52e-15	1.17e-13	UP
ENSSSCG00000011716	P2RY13	purinergic receptor P2Y, G-protein coupled, 13 [Source:HGNC Symbol;Acc:HGNC:4537]	GO:0005623|GO:0050896|GO:0023052|GO:0004871|GO:0009987|GO:0008152|GO:0016020|GO:0009058|GO:0071704|GO:0043227|GO:0071944|GO:0051716|GO:0043229|GO:0038023|GO:0004872|GO:0044237|GO:0006807|GO:0019222|GO:0005886|GO:0031224|GO:0050794|GO:0012505|GO:0005622|GO	cell|response to stimulus|signaling|signal transducer activity|cellular process|metabolic process|membrane|biosynthetic process|organic substance metabolic process|membrane-bounded organelle|cell periphery|cellular response to stimulus|intracellular organ	K08388	purinergic receptor P2Y, G protein-coupled, 13[-]	ssc04080	Neuroactive ligand-receptor interaction - Sus scrofa (pig)	13:99784679-99785779	2	6	7	33	38	28	0.292519	0.750655	0.898188	4.28896	4.55139	3.73078	0.647121	4.19037	-2.69497	6.35e-15	1.33e-13	DOWN
ENSSSCG00000030472	-	-	-	-	-	-	-	-	JH118982.1:20291-24299	81	91	111	42	39	40	11.6746	11.2198	14.0372	5.37977	4.60363	5.2526	12.3105	5.07867	1.27737	8.38e-15	1.74e-13	UP
ENSSSCG00000001997	-	-	GO:0003824|GO:0009987|GO:0008152|GO:0044237|GO:0016787|GO:0016788|GO:0042578|GO:0006796|GO:0016311|GO:0016791	catalytic activity|cellular process|metabolic process|cellular metabolic process|hydrolase activity|hydrolase activity, acting on ester bonds|phosphoric ester hydrolase activity|phosphate-containing compound metabolic process|dephosphorylation|phosphatase	-	-	-	-	7:80354934-80356216	25	36	40	96	90	83	7.556	9.30761	10.6073	25.7857	22.2779	22.8552	9.15698	23.6396	-1.36826	1.12e-14	2.31e-13	DOWN
ENSSSCG00000007848	-	-	GO:0005623|GO:0003824|GO:0009987|GO:0008152|GO:0005488|GO:0016020|GO:0005215|GO:0043227|GO:0043229|GO:0097159|GO:0036094|GO:0016787|GO:0031224|GO:0005622|GO:0022857|GO:0016817|GO:0055085|GO:0001882|GO:0010876|GO:0000166|GO:0043231|GO:0016021|GO:0006810|GO	cell|catalytic activity|cellular process|metabolic process|binding|membrane|transporter activity|membrane-bounded organelle|intracellular organelle|organic cyclic compound binding|small molecule binding|hydrolase activity|intrinsic component of membrane|i	-	-	-	-	3:25330713-25523543	7	6	15	50	53	36	0.214917	0.157587	0.404074	1.36423	1.33265	1.00698	0.258859	1.23462	-2.25382	1.33e-14	2.71e-13	DOWN
ENSSSCG00000003825	CYP2J2	-	GO:0005623|GO:0003824|GO:0050896|GO:0009987|GO:0008152|GO:0005488|GO:0016020|GO:0071704|GO:0043227|GO:0051716|GO:0016491|GO:0043229|GO:0097159|GO:0044237|GO:0019825|GO:0009056|GO:0031224|GO:0005622|GO:0046906|GO:0017144|GO:0044255|GO:0006082|GO:0043169|GO	cell|catalytic activity|response to stimulus|cellular process|metabolic process|binding|membrane|organic substance metabolic process|membrane-bounded organelle|cellular response to stimulus|oxidoreductase activity|intracellular organelle|organic cyclic co	K07418	cytochrome P450, family 2, subfamily J[1.14.14.1]	ssc01100|ssc04750|ssc04726|ssc00590|ssc04913|ssc00591	Metabolic pathways - Sus scrofa (pig)|Inflammatory mediator regulation of TRP channels - Sus scrofa (pig)|Serotonergic synapse - Sus scrofa (pig)|Arachidonic acid metabolism - Sus scrofa (pig)|Ovarian steroidogenesis - Sus scrofa (pig)|Linoleic acid metab	6:139936092-139965989	43	44	48	4	15	16	2.62685	2.29935	2.57282	0.217164	0.750481	0.890496	2.49967	0.61938	2.01284	1.65e-14	3.36e-13	UP
ENSSSCG00000023166	-	-	GO:0005488|GO:0005515|GO:0043169|GO:0046872|GO:0046914|GO:0008270	binding|protein binding|cation binding|metal ion binding|transition metal ion binding|zinc ion binding	-	-	-	-	12:55530186-55532845	101	130	95	51	47	45	5.90015	6.49641	4.86931	2.64771	2.24864	2.39504	5.75529	2.43047	1.24365	1.71e-14	3.47e-13	UP
ENSSSCG00000024719	-	-	GO:0005623|GO:0003824|GO:0009987|GO:0008152|GO:0005488|GO:0009058|GO:0071704|GO:0043227|GO:0043229|GO:0044237|GO:0006807|GO:0016787|GO:0009056|GO:0033218|GO:0005622|GO:0044255|GO:0006082|GO:0043169|GO:0005737|GO:0008233|GO:0019538|GO:0006629|GO:0044249|GO	cell|catalytic activity|cellular process|metabolic process|binding|biosynthetic process|organic substance metabolic process|membrane-bounded organelle|intracellular organelle|cellular metabolic process|nitrogen compound metabolic process|hydrolase activit	-	-	-	-	10:31343003-31364342	89	128	104	40	48	54	38.2618	47.0729	39.2291	15.2826	16.9006	21.1506	41.5213	17.7779	1.22376	1.81e-14	3.67e-13	UP
ENSSSCG00000015093	CD3D	T-cell surface glycoprotein CD3 delta chain [Source:UniProtKB/Swiss-Prot;Acc:Q764N2]	GO:0005623|GO:0000988|GO:0050896|GO:0002376|GO:0023052|GO:0004871|GO:0009987|GO:0008152|GO:0005488|GO:0016020|GO:0032502|GO:0002520|GO:0043234|GO:0005515|GO:0009058|GO:0009893|GO:0071704|GO:0071944|GO:0051716|GO:0048856|GO:0038023|GO:0004872|GO:0044237|GO	cell|transcription factor activity, protein binding|response to stimulus|immune system process|signaling|signal transducer activity|cellular process|metabolic process|binding|membrane|developmental process|immune system development|protein complex|protein	K06450	T-cell surface glycoprotein CD3 delta chain[-]	ssc05166|ssc05162|ssc05142|ssc04660|ssc04640|ssc05340	HTLV-I infection - Sus scrofa (pig)|Measles - Sus scrofa (pig)|Chagas disease (American trypanosomiasis) - Sus scrofa (pig)|T cell receptor signaling pathway - Sus scrofa (pig)|Hematopoietic cell lineage - Sus scrofa (pig)|Primary immunodeficiency - Sus s	9:50680925-50685383	8	9	5	36	48	33	0.497854	0.479125	0.273042	1.99106	2.4465	1.87109	0.416674	2.10288	-2.33538	1.83e-14	3.72e-13	DOWN
ENSSSCG00000018061	-	-	-	-	-	-	-	-	MT:1246-2205	80	84	120	204	318	206	12.4672	11.1982	16.4083	28.2536	40.5875	29.2489	13.3579	32.6967	-1.29145	1.93e-14	3.9e-13	DOWN
ENSSSCG00000017053	NIPAL4	NIPA-like domain containing 4 [Source:HGNC Symbol;Acc:HGNC:28018]	GO:0009987|GO:0016020|GO:0005215|GO:0031224|GO:0022857|GO:0055085|GO:0022891|GO:0016021|GO:0006810|GO:0006811|GO:0015075|GO:1903830|GO:0008324|GO:0006812|GO:0030001|GO:0046873|GO:0015693|GO:0015095	cellular process|membrane|transporter activity|intrinsic component of membrane|transmembrane transporter activity|transmembrane transport|substrate-specific transmembrane transporter activity|integral component of membrane|transport|ion transport|ion tran	-	-	-	-	16:71671615-71683859	39	46	44	14	11	12	3.3883	3.41873	3.35404	1.08093	0.782707	0.949837	3.38702	0.937824	1.85263	1.94e-14	3.92e-13	UP
ENSSSCG00000022203	PCSK6	proprotein convertase subtilisin/kexin type 6 [Source:HGNC Symbol;Acc:HGNC:8569]	GO:0005623|GO:0003824|GO:0031012|GO:0009987|GO:0008152|GO:0005488|GO:0032502|GO:0005576|GO:0005515|GO:0005615|GO:0042445|GO:0071704|GO:0048856|GO:0009986|GO:0044237|GO:0006807|GO:0016787|GO:0019838|GO:0008201|GO:0010817|GO:0017171|GO:0007389|GO:0008233|GO	cell|catalytic activity|extracellular matrix|cellular process|metabolic process|binding|developmental process|extracellular region|protein binding|extracellular space|hormone metabolic process|organic substance metabolic process|anatomical structure devel	-	-	-	-	1:311252851-311259939	52	62	58	23	21	17	8.78052	8.9557	8.5931	3.45156	2.90423	2.61527	8.77644	2.99035	1.55332	1.99e-14	4.01e-13	UP
ENSSSCG00000002028	CMTM5	-	GO:0009987|GO:0005488|GO:0016020|GO:0032502|GO:0005515|GO:0048856|GO:0050793|GO:0031224|GO:0050794|GO:0048869|GO:0045596|GO:0061061|GO:0016021|GO:0045595|GO:0042692|GO:0051147|GO:0051148|GO:0030154|GO:0045662|GO:0045445|GO:0045661	cellular process|binding|membrane|developmental process|protein binding|anatomical structure development|regulation of developmental process|intrinsic component of membrane|regulation of cellular process|cellular developmental process|negative regulation	-	-	-	-	7:81031051-81033746	165	142	143	67	67	77	12.4673	9.17835	9.48037	4.49906	4.14618	5.30076	10.3753	4.64866	1.15827	2.36e-14	4.72e-13	UP
ENSSSCG00000029516	SLC22A8	solute carrier family 22 (organic anion transporter), member 8 [Source:HGNC Symbol;Acc:HGNC:10972]	GO:0005623|GO:0050896|GO:0009987|GO:0016020|GO:0005215|GO:0005576|GO:0043227|GO:0071944|GO:0005886|GO:0031224|GO:0022857|GO:1903561|GO:0031226|GO:0055085|GO:0031982|GO:0070062|GO:0005887|GO:0022891|GO:0016021|GO:0009636|GO:0006810|GO:0016323|GO:0034220|GO	cell|response to stimulus|cellular process|membrane|transporter activity|extracellular region|membrane-bounded organelle|cell periphery|plasma membrane|intrinsic component of membrane|transmembrane transporter activity|extracellular vesicle|intrinsic comp	K08205	MFS transporter, OCT family, solute carrier family 22 (organic anion transporter), member 8[-]	ssc04976	Bile secretion - Sus scrofa (pig)	2:8124906-8143922	24	29	34	4	7	4	1.29435	1.33792	1.60887	0.191721	0.309198	0.196542	1.41371	0.232487	2.60427	2.4e-14	4.78e-13	UP
ENSSSCG00000013434	PLK5	polo-like kinase 5 [Source:HGNC Symbol;Acc:HGNC:27001]	GO:0005623|GO:0003824|GO:0050896|GO:0009987|GO:0008152|GO:0005488|GO:0032502|GO:0016043|GO:0005515|GO:0071704|GO:0051716|GO:0048856|GO:0097159|GO:0016740|GO:0009607|GO:0044237|GO:0036094|GO:0050793|GO:0050794|GO:0006950|GO:0005622|GO:0048869|GO:0007049|GO	cell|catalytic activity|response to stimulus|cellular process|metabolic process|binding|developmental process|cellular component organization|protein binding|organic substance metabolic process|cellular response to stimulus|anatomical structure developmen	-	-	-	-	2:78124196-78131885	14	28	31	67	78	72	1.02668	1.75658	1.9947	4.36673	4.68493	4.81078	1.59265	4.62081	-1.53671	2.53e-14	5.01e-13	DOWN
ENSSSCG00000014380	-	-	GO:0005623|GO:0005488|GO:0016020|GO:0071944|GO:0007155|GO:0005886|GO:0031224|GO:0043169|GO:0098609|GO:0016021|GO:0046872|GO:0005509|GO:0007156	cell|binding|membrane|cell periphery|cell adhesion|plasma membrane|intrinsic component of membrane|cation binding|cell-cell adhesion|integral component of membrane|metal ion binding|calcium ion binding|homophilic cell adhesion via plasma membrane adhesion	-	-	-	-	2:148897905-148900262	33	30	30	74	91	91	2.09375	1.62822	1.67005	4.17255	4.72861	5.26033	1.79734	4.7205	-1.39308	3.2e-14	6.31e-13	DOWN
ENSSSCG00000006457	FCRL3	Fc receptor-like 3 [Source:HGNC Symbol;Acc:HGNC:18506]	GO:0005488|GO:0016020|GO:0005515|GO:0031224|GO:0016021	binding|membrane|protein binding|intrinsic component of membrane|integral component of membrane	-	-	-	-	4:100799185-100839573	2	1	3	25	31	19	0.136643	0.0584318	0.179822	1.51778	1.73441	1.18259	0.124965	1.47826	-3.5643	3.7e-14	7.24e-13	DOWN
ENSSSCG00000023441	KLHDC8A	kelch domain containing 8A [Source:HGNC Symbol;Acc:HGNC:25573]	GO:0005623|GO:0003824|GO:0009987|GO:0008152|GO:0005488|GO:0043234|GO:0005515|GO:0071704|GO:0016740|GO:0044237|GO:0009056|GO:0005622|GO:0019787|GO:0019538|GO:0000151|GO:0031461|GO:0030163|GO:1990234|GO:0004842|GO:0044267|GO:0036211|GO:0006508|GO:0044265|GO	cell|catalytic activity|cellular process|metabolic process|binding|protein complex|protein binding|organic substance metabolic process|transferase activity|cellular metabolic process|catabolic process|intracellular|ubiquitin-like protein transferase activ	-	-	-	-	9:72239600-72247893	43	48	47	10	21	9	2.33001	2.22491	2.23451	0.481536	0.931962	0.444301	2.26314	0.619266	1.86969	4.46e-14	8.67e-13	UP
ENSSSCG00000022872	-	-	GO:0016020|GO:0031224|GO:0016021	membrane|intrinsic component of membrane|integral component of membrane	-	-	-	-	5:77739133-77739435	99	94	105	38	42	52	48.8818	39.7031	45.4883	16.6745	16.9841	23.3921	44.6911	19.0169	1.2327	4.63e-14	8.97e-13	UP
ENSSSCG00000005344	MELK	maternal embryonic leucine zipper kinase [Source:HGNC Symbol;Acc:HGNC:16870]	GO:0005623|GO:0003824|GO:0050896|GO:0023052|GO:0009987|GO:0008152|GO:0005488|GO:0016020|GO:0005515|GO:0071704|GO:0071944|GO:0051716|GO:0097159|GO:0016740|GO:0044237|GO:0036094|GO:0008283|GO:0005886|GO:0050794|GO:0006950|GO:0005622|GO:0061351|GO:0007165|GO	cell|catalytic activity|response to stimulus|signaling|cellular process|metabolic process|binding|membrane|protein binding|organic substance metabolic process|cell periphery|cellular response to stimulus|organic cyclic compound binding|transferase activit	-	-	-	-	1:265175024-265288283	31	37	43	11	4	10	1.76679	1.8039	2.15026	0.557173	0.186707	0.519244	1.90698	0.421041	2.17926	5.65e-14	1.09e-12	UP
ENSSSCG00000001398	SLA-6	-	GO:0005623|GO:0050896|GO:0002376|GO:0005488|GO:0016020|GO:0043234|GO:0005515|GO:0019882|GO:0071944|GO:0003823|GO:0033218|GO:0005886|GO:0031224|GO:0006955|GO:0005102|GO:0098797|GO:0042605|GO:0048002|GO:0016021|GO:0042277|GO:0002474|GO:0042612	cell|response to stimulus|immune system process|binding|membrane|protein complex|protein binding|antigen processing and presentation|cell periphery|antigen binding|amide binding|plasma membrane|intrinsic component of membrane|immune response|receptor bind	K06751	major histocompatibility complex, class I[-]	ssc05166|ssc04144|ssc05169|ssc05168|ssc05203|ssc04145|ssc04514|ssc04612|ssc05320|ssc05416|ssc04940|ssc05330|ssc05332	HTLV-I infection - Sus scrofa (pig)|Endocytosis - Sus scrofa (pig)|Epstein-Barr virus infection - Sus scrofa (pig)|Herpes simplex infection - Sus scrofa (pig)|Viral carcinogenesis - Sus scrofa (pig)|Phagosome - Sus scrofa (pig)|Cell adhesion molecules (CA	7:27602782-27606824	45	50	53	114	117	102	2.50368	2.37966	2.58724	5.63675	5.33128	5.17039	2.49019	5.37947	-1.11121	6.03e-14	1.16e-12	DOWN
ENSSSCG00000012039	-	-	-	-	-	-	-	-	13:206662841-206664067	72	89	112	25	41	39	8.80762	9.31333	12.0211	2.71785	4.10767	4.34661	10.0473	3.72404	1.43187	6.84e-14	1.31e-12	UP
ENSSSCG00000015268	FMO1	flavin containing monooxygenase 1 [Source:HGNC Symbol;Acc:HGNC:3769]	GO:0005623|GO:0003824|GO:0009987|GO:0008152|GO:0005488|GO:0016020|GO:0042175|GO:0071704|GO:0043227|GO:0016491|GO:0043229|GO:0097159|GO:0044237|GO:0006807|GO:0036094|GO:0031224|GO:0005789|GO:0012505|GO:0031090|GO:0005622|GO:0048037|GO:0017144|GO:0006082|GO	cell|catalytic activity|cellular process|metabolic process|binding|membrane|nuclear outer membrane-endoplasmic reticulum membrane network|organic substance metabolic process|membrane-bounded organelle|oxidoreductase activity|intracellular organelle|organi	K00485	dimethylaniline monooxygenase (N-oxide forming)[1.14.13.8]	ssc00982	Drug metabolism - cytochrome P450 - Sus scrofa (pig)	9:70137792-70171698	75	74	84	31	37	32	5.32535	4.49476	5.23323	1.95622	2.15167	2.07014	5.01778	2.05934	1.28486	6.98e-14	1.34e-12	UP
ENSSSCG00000003549	LDLRAP1	low density lipoprotein receptor adaptor protein 1 [Source:HGNC Symbol;Acc:HGNC:18640]	GO:0005623|GO:0050896|GO:0023052|GO:0009987|GO:0008152|GO:0005198|GO:0005488|GO:0016020|GO:0032947|GO:0016043|GO:0043234|GO:0005515|GO:0060090|GO:0051641|GO:0071704|GO:0043227|GO:0071944|GO:0051716|GO:0043229|GO:0023051|GO:0008289|GO:0005905|GO:0051050|GO	cell|response to stimulus|signaling|cellular process|metabolic process|structural molecule activity|binding|membrane|protein complex scaffold|cellular component organization|protein complex|protein binding|binding, bridging|cellular localization|organic s	K12474	low density lipoprotein receptor adapter protein 1[-]	ssc04144	Endocytosis - Sus scrofa (pig)	6:76601345-76625150	88	112	121	48	59	50	4.47498	4.87208	5.39879	2.16928	2.45725	2.31653	4.91528	2.31435	1.08667	8.29e-14	1.58e-12	UP
ENSSSCG00000005379	GALNT12	polypeptide N-acetylgalactosaminyltransferase 12 [Source:HGNC Symbol;Acc:HGNC:19877]	GO:0005623|GO:0003824|GO:0009987|GO:0008152|GO:0005488|GO:0016020|GO:0009058|GO:0071704|GO:0043227|GO:0043229|GO:0016740|GO:0044237|GO:0030246|GO:0031224|GO:0012505|GO:0031090|GO:0005622|GO:0043169|GO:0098588|GO:0005737|GO:0005794|GO:0006486|GO:0019538|GO	cell|catalytic activity|cellular process|metabolic process|binding|membrane|biosynthetic process|organic substance metabolic process|membrane-bounded organelle|intracellular organelle|transferase activity|cellular metabolic process|carbohydrate binding|in	-	-	-	-	1:268840563-268881630	42	46	47	10	9	19	3.38002	3.16678	3.31871	0.715181	0.593172	1.39315	3.2885	0.900502	1.86863	8.56e-14	1.63e-12	UP
ENSSSCG00000006472	CRABP2	-	GO:0005623|GO:0040007|GO:0050896|GO:0023052|GO:0009987|GO:0008152|GO:0005488|GO:0032502|GO:0005215|GO:0005576|GO:0016043|GO:0005515|GO:0048589|GO:0042445|GO:0071704|GO:0043227|GO:0051716|GO:0043229|GO:0023051|GO:0048856|GO:0008289|GO:0044237|GO:0040008|GO	cell|growth|response to stimulus|signaling|cellular process|metabolic process|binding|developmental process|transporter activity|extracellular region|cellular component organization|protein binding|developmental growth|hormone metabolic process|organic su	-	-	-	-	4:101959961-101966042	40	50	51	17	13	15	5.15892	5.5163	5.77124	1.9485	1.37311	1.76252	5.48216	1.69471	1.6937	9.93e-14	1.88e-12	UP
ENSSSCG00000024115	-	-	GO:0005488|GO:0097159|GO:0036094|GO:0001882|GO:0000166|GO:0017076|GO:0032549|GO:0005524	binding|organic cyclic compound binding|small molecule binding|nucleoside binding|nucleotide binding|purine nucleotide binding|ribonucleoside binding|ATP binding	-	-	-	-	12:41461519-41507345	48	53	53	102	124	128	1.01904	0.962528	0.987242	1.92447	2.15603	2.47583	0.989604	2.18544	-1.143	1.7e-13	3.15e-12	DOWN
ENSSSCG00000026724	GUCY2C	guanylate cyclase 2C [Source:HGNC Symbol;Acc:HGNC:4688]	GO:0003824|GO:0050896|GO:0009987|GO:0008152|GO:0005488|GO:0016020|GO:0005515|GO:0009058|GO:0071704|GO:0097159|GO:0016740|GO:0044237|GO:0006807|GO:0036094|GO:0008283|GO:0031224|GO:0050794|GO:0016829|GO:0016772|GO:0042127|GO:0004383|GO:0001882|GO:0019637|GO	catalytic activity|response to stimulus|cellular process|metabolic process|binding|membrane|protein binding|biosynthetic process|organic substance metabolic process|organic cyclic compound binding|transferase activity|cellular metabolic process|nitrogen c	-	-	-	-	5:61208222-61281901	60	72	73	30	32	23	3.69398	3.79199	3.94338	1.64144	1.61352	1.29015	3.80978	1.51504	1.33036	1.85e-13	3.41e-12	UP
ENSSSCG00000030353	NDE1	nudE neurodevelopment protein 1 [Source:HGNC Symbol;Acc:HGNC:17619]	GO:0005623|GO:0009987|GO:0005488|GO:0040011|GO:0016020|GO:0045202|GO:0032502|GO:0016043|GO:0043234|GO:0005515|GO:0051641|GO:0043229|GO:0048856|GO:0008283|GO:0005622|GO:0048870|GO:0061351|GO:0007059|GO:0048869|GO:0007049|GO:0016477|GO:0006928|GO:0072089|GO	cell|cellular process|binding|locomotion|membrane|synapse|developmental process|cellular component organization|protein complex|protein binding|cellular localization|intracellular organelle|anatomical structure development|cell proliferation|intracellular	-	-	-	-	GL894842.1:16676-27941	73	102	87	27	45	40	13.5334	16.1758	14.1515	4.44847	6.83244	6.75614	14.6202	6.01235	1.28196	2.28e-13	4.17e-12	UP
ENSSSCG00000015986	HOXD1	homeobox D1 [Source:HGNC Symbol;Acc:HGNC:5132]	GO:0005623|GO:0009987|GO:0008152|GO:0005488|GO:0032502|GO:0009058|GO:0071704|GO:0043227|GO:0043229|GO:0048856|GO:0097159|GO:0044237|GO:0006807|GO:0019222|GO:0050794|GO:0005622|GO:0051171|GO:0048869|GO:0050877|GO:0006725|GO:0007275|GO:0003676|GO:0031323|GO	cell|cellular process|metabolic process|binding|developmental process|biosynthetic process|organic substance metabolic process|membrane-bounded organelle|intracellular organelle|anatomical structure development|organic cyclic compound binding|cellular met	-	-	-	-	15:91455220-91457433	34	32	49	5	9	11	2.68706	2.16345	3.39781	0.351168	0.582518	0.792032	2.74944	0.57524	2.2569	2.98e-13	5.4e-12	UP
ENSSSCG00000014004	PLPP2	phospholipid phosphatase 2 [Source:HGNC Symbol;Acc:HGNC:9230]	GO:0005623|GO:0003824|GO:0050896|GO:0023052|GO:0009987|GO:0008152|GO:0005488|GO:0016020|GO:0005515|GO:0009058|GO:0071704|GO:0071944|GO:0051716|GO:0044237|GO:0006807|GO:0016787|GO:0005886|GO:0031224|GO:0050794|GO:0031226|GO:0044255|GO:0007165|GO:0005887|GO	cell|catalytic activity|response to stimulus|signaling|cellular process|metabolic process|binding|membrane|protein binding|biosynthetic process|organic substance metabolic process|cell periphery|cellular response to stimulus|cellular metabolic process|nit	K01080	phosphatidate phosphatase[3.1.3.4]	ssc01100|ssc04072|ssc05231|ssc00564|ssc04666|ssc00561|ssc00600|ssc00565|ssc04975	Metabolic pathways - Sus scrofa (pig)|Phospholipase D signaling pathway - Sus scrofa (pig)|Choline metabolism in cancer - Sus scrofa (pig)|Glycerophospholipid metabolism - Sus scrofa (pig)|Fc gamma R-mediated phagocytosis - Sus scrofa (pig)|Glycerolipid m	2:79284629-79297163	65	86	82	26	15	38	4.29904	4.86569	4.75855	1.52823	0.812523	2.28983	4.64109	1.54353	1.58823	3.17e-13	5.73e-12	UP
ENSSSCG00000022551	-	-	GO:0016020|GO:0031224|GO:0016021	membrane|intrinsic component of membrane|integral component of membrane	-	-	-	-	7:90637354-90675869	5	5	3	28	44	25	0.433397	0.370773	0.228163	2.15692	3.12357	1.97432	0.344111	2.41827	-2.81303	3.34e-13	6.03e-12	DOWN
ENSSSCG00000004315	GABRR1	gamma-aminobutyric acid (GABA) A receptor, rho 1 [Source:HGNC Symbol;Acc:HGNC:4090]	GO:0005623|GO:0050896|GO:0023052|GO:0004871|GO:0009987|GO:0016020|GO:0045202|GO:0005215|GO:0043234|GO:0042995|GO:0071944|GO:0051716|GO:0038023|GO:0004872|GO:0005886|GO:0031224|GO:0050794|GO:0022857|GO:0031226|GO:0055085|GO:0007165|GO:0005887|GO:0050877|GO	cell|response to stimulus|signaling|signal transducer activity|cellular process|membrane|synapse|transporter activity|protein complex|cell projection|cell periphery|cellular response to stimulus|signaling receptor activity|receptor activity|plasma membran	K05190	gamma-aminobutyric acid receptor subunit rho[-]	ssc04080|ssc05032|ssc04727|ssc04723|ssc05033	Neuroactive ligand-receptor interaction - Sus scrofa (pig)|Morphine addiction - Sus scrofa (pig)|GABAergic synapse - Sus scrofa (pig)|Retrograde endocannabinoid signaling - Sus scrofa (pig)|Nicotine addiction - Sus scrofa (pig)	1:64000844-64018306	0	4	0	18	20	30	0	0.403359	0	1.88589	1.93107	3.22237	0.134453	2.34644	-4.1253	3.35e-13	6.04e-12	DOWN
ENSSSCG00000025840	-	-	GO:0050896|GO:0023052|GO:0009987|GO:0051716|GO:0050794|GO:0007165|GO:0007154	response to stimulus|signaling|cellular process|cellular response to stimulus|regulation of cellular process|signal transduction|cell communication	-	-	-	-	14:96808153-96817027	3	5	5	25	31	42	0.255579	0.364439	0.373801	1.8929	2.16307	3.26014	0.331273	2.4387	-2.88002	3.38e-13	6.08e-12	DOWN
ENSSSCG00000003278	-	leukocyte immunoglobulin-like receptor subfamily B member 3-like isoform 1 precursor [Source:RefSeq peptide;Acc:NP_001230801]	GO:0005488|GO:0016020|GO:0005515|GO:0031224|GO:0016021	binding|membrane|protein binding|intrinsic component of membrane|integral component of membrane	-	-	-	-	6:53768201-53774819	0	0	1	15	16	17	0	0	0.0612349	0.930665	0.914803	1.08125	0.0204116	0.975574	-5.57879	3.51e-13	6.3e-12	DOWN
ENSSSCG00000017084	FAT2	FAT atypical cadherin 2 [Source:HGNC Symbol;Acc:HGNC:3596]	GO:0005623|GO:0030054|GO:0009987|GO:0005488|GO:0040011|GO:0016020|GO:0005576|GO:0005515|GO:0043227|GO:0071944|GO:0005911|GO:0007155|GO:0005886|GO:0031224|GO:0048870|GO:1903561|GO:0031982|GO:0043169|GO:0016477|GO:0070062|GO:0006928|GO:0098609|GO:0005912|GO	cell|cell junction|cellular process|binding|locomotion|membrane|extracellular region|protein binding|membrane-bounded organelle|cell periphery|cell-cell junction|cell adhesion|plasma membrane|intrinsic component of membrane|cell motility|extracellular ves	-	-	-	-	16:77707042-77759843	38	46	47	18	10	11	0.477098	0.494046	0.517747	0.200838	0.10283	0.125824	0.496297	0.143164	1.79353	3.61e-13	6.48e-12	UP
ENSSSCG00000015290	CDK18	cyclin-dependent kinase 18 [Source:HGNC Symbol;Acc:HGNC:8751]	GO:0003824|GO:0009987|GO:0008152|GO:0005488|GO:0005515|GO:0071704|GO:0097159|GO:0016740|GO:0044237|GO:0036094|GO:0016772|GO:0001882|GO:0019538|GO:0000166|GO:0044267|GO:0016773|GO:0016301|GO:0036211|GO:0017076|GO:0032549|GO:0006796|GO:0043412|GO:0004672|GO	catalytic activity|cellular process|metabolic process|binding|protein binding|organic substance metabolic process|organic cyclic compound binding|transferase activity|cellular metabolic process|small molecule binding|transferase activity, transferring pho	-	-	-	-	9:72428184-72431694	88	100	101	46	54	45	18.4907	17.9747	18.6207	8.58994	9.29282	8.61476	18.362	8.83251	1.05583	3.81e-13	6.82e-12	UP
ENSSSCG00000025038	KCNJ13	potassium channel, inwardly rectifying subfamily J, member 13 [Source:HGNC Symbol;Acc:HGNC:6259]	GO:0005623|GO:0009987|GO:0016020|GO:0005215|GO:0071944|GO:0004872|GO:0005886|GO:0031224|GO:0050794|GO:0022857|GO:0071804|GO:0031226|GO:0055085|GO:0005887|GO:0022891|GO:0016021|GO:0006810|GO:0071805|GO:0034220|GO:0043269|GO:0015267|GO:0006811|GO:0015075|GO	cell|cellular process|membrane|transporter activity|cell periphery|receptor activity|plasma membrane|intrinsic component of membrane|regulation of cellular process|transmembrane transporter activity|cellular potassium ion transport|intrinsic component of	K05006	potassium inwardly-rectifying channel subfamily J member 13[-]	ssc04974	Protein digestion and absorption - Sus scrofa (pig)	15:147163961-147174557	103	84	93	42	42	33	3.84853	2.68488	3.04888	1.39466	1.28526	1.1234	3.1941	1.26777	1.33311	4.12e-13	7.36e-12	UP
ENSSSCG00000016719	STK31	serine/threonine kinase 31 [Source:HGNC Symbol;Acc:HGNC:11407]	GO:0005623|GO:0003824|GO:0009987|GO:0008152|GO:0005488|GO:0005515|GO:0071704|GO:0043227|GO:0043229|GO:0097159|GO:0016740|GO:0044237|GO:0036094|GO:0012505|GO:0005622|GO:0031982|GO:0016772|GO:0005737|GO:0001882|GO:0019538|GO:0030141|GO:0000166|GO:0043231|GO	cell|catalytic activity|cellular process|metabolic process|binding|protein binding|organic substance metabolic process|membrane-bounded organelle|intracellular organelle|organic cyclic compound binding|transferase activity|cellular metabolic process|small	-	-	-	-	18:53278001-53339529	21	33	29	84	75	69	1.02303	1.37524	1.23958	3.63673	2.99239	3.06255	1.21262	3.23056	-1.41366	4.42e-13	7.89e-12	DOWN
ENSSSCG00000028073	KCTD11	potassium channel tetramerization domain containing 11 [Source:HGNC Symbol;Acc:HGNC:21302]	GO:0005623|GO:0050896|GO:0023052|GO:0009987|GO:0032502|GO:0016043|GO:0051716|GO:0023051|GO:0048856|GO:0023057|GO:0008283|GO:0050793|GO:0050794|GO:0005622|GO:0061351|GO:0048869|GO:0045596|GO:0007165|GO:0042127|GO:0010646|GO:0072089|GO:0022607|GO:0045597|GO	cell|response to stimulus|signaling|cellular process|developmental process|cellular component organization|cellular response to stimulus|regulation of signaling|anatomical structure development|negative regulation of signaling|cell proliferation|regulatio	-	-	-	-	12:54916989-54919775	96	115	94	47	43	54	5.15335	5.28084	4.42737	2.24218	1.89044	2.64098	4.95385	2.25787	1.13359	4.62e-13	8.22e-12	UP
ENSSSCG00000017623	-	-	GO:0005488|GO:0097159|GO:0043169|GO:0003676|GO:0046872	binding|organic cyclic compound binding|cation binding|nucleic acid binding|metal ion binding	-	-	-	-	12:35065719-35082400	44	50	58	109	144	103	1.54451	1.50139	1.78636	3.40036	4.13985	3.29411	1.61075	3.61144	-1.16484	4.68e-13	8.33e-12	DOWN
ENSSSCG00000027427	-	-	GO:0005623|GO:0003824|GO:0008152|GO:0016020|GO:0071944|GO:0016787|GO:0005886|GO:0016788|GO:0042578|GO:0008081|GO:0047390	cell|catalytic activity|metabolic process|membrane|cell periphery|hydrolase activity|plasma membrane|hydrolase activity, acting on ester bonds|phosphoric ester hydrolase activity|phosphoric diester hydrolase activity|glycerophosphocholine cholinephosphodi	-	-	-	-	GL894665.2:18756-37822	89	142	125	44	59	61	13.7411	18.7545	16.9332	6.03734	7.46049	8.58068	16.4763	7.3595	1.16271	6.42e-13	1.13e-11	UP
ENSSSCG00000017448	KRT19	keratin 19, type I [Source:HGNC Symbol;Acc:HGNC:6436]	GO:0005623|GO:0022414|GO:0000003|GO:0050896|GO:0023052|GO:0009987|GO:0005198|GO:0005488|GO:0016020|GO:0032502|GO:0005576|GO:0016043|GO:0005515|GO:0043227|GO:0044702|GO:0071944|GO:0051716|GO:0043229|GO:0048856|GO:0008307|GO:0009653|GO:0005886|GO:0048646|GO	cell|reproductive process|reproduction|response to stimulus|signaling|cellular process|structural molecule activity|binding|membrane|developmental process|extracellular region|cellular component organization|protein binding|membrane-bounded organelle|sing	-	-	-	-	12:21536799-21540282	31	33	31	6	9	7	3.30329	3.0081	2.89829	0.568153	0.785404	0.679566	3.06989	0.677708	2.17945	7.42e-13	1.3e-11	UP
ENSSSCG00000028347	PPP1R11	-	GO:0005623|GO:0009987|GO:0008152|GO:0005488|GO:0043234|GO:0005515|GO:0071704|GO:0043227|GO:0043229|GO:0044237|GO:0019222|GO:0050794|GO:0008287|GO:0005622|GO:0030234|GO:0000164|GO:0005737|GO:0019899|GO:0031324|GO:0019538|GO:0044092|GO:0043086|GO:0031323|GO	cell|cellular process|metabolic process|binding|protein complex|protein binding|organic substance metabolic process|membrane-bounded organelle|intracellular organelle|cellular metabolic process|regulation of metabolic process|regulation of cellular proces	-	-	-	-	7:25150916-25154081	56	85	89	197	206	136	3.3141	4.30309	4.62131	10.361	9.98453	7.3329	4.0795	9.22616	-1.17734	9.6e-13	1.68e-11	DOWN
ENSSSCG00000008937	AMBN	Ameloblastin [Source:UniProtKB/Swiss-Prot;Acc:Q28989]	GO:0031012|GO:0005198|GO:0032502|GO:0005576|GO:0048856|GO:0005578|GO:0009653|GO:0005201|GO:0009888|GO:0048513|GO:0007275|GO:0009887|GO:0031214|GO:0030345|GO:0042476|GO:0042475	extracellular matrix|structural molecule activity|developmental process|extracellular region|anatomical structure development|proteinaceous extracellular matrix|anatomical structure morphogenesis|extracellular matrix structural constituent|tissue developm	-	-	-	-	8:71288922-71302169	4	12	12	35	43	40	0.313676	0.804881	0.825598	2.43899	2.76136	2.85755	0.648052	2.68596	-2.05126	1.16e-12	2.03e-11	DOWN
ENSSSCG00000005018	CDKL1	cyclin-dependent kinase-like 1 (CDC2-related kinase) [Source:HGNC Symbol;Acc:HGNC:1781]	GO:0003824|GO:0009987|GO:0008152|GO:0005488|GO:0005576|GO:0071704|GO:0043227|GO:0097159|GO:0016740|GO:0044237|GO:0036094|GO:1903561|GO:0031982|GO:0016772|GO:0070062|GO:0001882|GO:0019538|GO:0000166|GO:0044267|GO:0016773|GO:0016301|GO:0036211|GO:0017076|GO	catalytic activity|cellular process|metabolic process|binding|extracellular region|organic substance metabolic process|membrane-bounded organelle|organic cyclic compound binding|transferase activity|cellular metabolic process|small molecule binding|extrac	-	-	-	-	1:200424777-200440531	43	53	50	117	128	92	4.89585	5.16205	4.99489	11.8387	11.9358	9.5435	5.0176	11.106	-1.14627	1.23e-12	2.13e-11	DOWN
ENSSSCG00000012893	-	-	GO:0016020|GO:0031224|GO:0016021	membrane|intrinsic component of membrane|integral component of membrane	-	-	-	-	2:3539587-3551073	27	42	29	86	91	73	1.49887	1.9945	1.41252	4.24281	4.13731	3.69213	1.6353	4.02409	-1.29911	1.49e-12	2.56e-11	DOWN
ENSSSCG00000005465	SUSD1	sushi domain containing 1 [Source:HGNC Symbol;Acc:HGNC:25413]	GO:0005488|GO:0016020|GO:0005515|GO:0031224|GO:0043169|GO:0016021|GO:0046872|GO:0005509	binding|membrane|protein binding|intrinsic component of membrane|cation binding|integral component of membrane|metal ion binding|calcium ion binding	-	-	-	-	1:283606227-283742651	132	153	194	78	100	68	2.79879	2.77507	3.60908	1.46977	1.73652	1.3136	3.06098	1.50663	1.02267	1.56e-12	2.69e-11	UP
ENSSSCG00000024709	-	-	GO:0009987|GO:0008152|GO:0005488|GO:0009893|GO:0019222|GO:0007155|GO:0050794|GO:0051781|GO:0007049|GO:0051301|GO:0045787|GO:0098609|GO:0051302|GO:0050790|GO:0016337|GO:0043085|GO:0051726|GO:0051345|GO:0010564|GO:0032467|GO:0000910|GO:0090068|GO:0032465|GO	cellular process|metabolic process|binding|positive regulation of metabolic process|regulation of metabolic process|cell adhesion|regulation of cellular process|positive regulation of cell division|cell cycle|cell division|positive regulation of cell cycl	-	-	-	-	GL893951.2:26702-30345	111	148	101	46	56	61	51.7332	59.006	41.3019	19.0531	21.3757	25.9024	50.6804	22.1104	1.1967	1.76e-12	3.01e-11	UP
ENSSSCG00000028501	-	-	GO:0003824|GO:0009987|GO:0008152|GO:0071704|GO:0016491|GO:0044237|GO:0055114|GO:0006081|GO:0016903|GO:0016620|GO:0004030	catalytic activity|cellular process|metabolic process|organic substance metabolic process|oxidoreductase activity|cellular metabolic process|oxidation-reduction process|cellular aldehyde metabolic process|oxidoreductase activity, acting on the aldehyde or	-	-	-	-	2:3518994-3536523	42	72	62	21	20	20	3.11216	4.56391	4.03097	1.38291	1.21373	1.35026	3.90235	1.31563	1.56858	1.91e-12	3.26e-11	UP
ENSSSCG00000022397	-	-	GO:0003824|GO:0008152|GO:0005488|GO:0097159|GO:0036094|GO:0016787|GO:0016817|GO:0001882|GO:0000166|GO:0016818|GO:0017076|GO:0032549|GO:0005525|GO:0016462|GO:0019001|GO:0017111|GO:0003924	catalytic activity|metabolic process|binding|organic cyclic compound binding|small molecule binding|hydrolase activity|hydrolase activity, acting on acid anhydrides|nucleoside binding|nucleotide binding|hydrolase activity, acting on acid anhydrides, in ph	-	-	-	-	4:139458145-139473151	10	9	15	43	45	38	0.817088	0.629064	1.0754	3.12241	3.01135	2.82884	0.840516	2.98753	-1.82961	2.14e-12	3.65e-11	DOWN
ENSSSCG00000030474	PIP4K2C	phosphatidylinositol-5-phosphate 4-kinase, type II, gamma [Source:HGNC Symbol;Acc:HGNC:23786]	GO:0005623|GO:0003824|GO:0050896|GO:0009987|GO:0008152|GO:0005488|GO:0005576|GO:0016043|GO:0005515|GO:0009893|GO:0071704|GO:0006914|GO:0043227|GO:0051716|GO:0043229|GO:0044089|GO:0016740|GO:0044237|GO:0009056|GO:0019222|GO:0050794|GO:0006950|GO:0005622|GO	cell|catalytic activity|response to stimulus|cellular process|metabolic process|binding|extracellular region|cellular component organization|protein binding|positive regulation of metabolic process|organic substance metabolic process|autophagy|membrane-bo	-	-	-	-	JH118928.1:55414-65174	52	62	51	119	117	113	3.01416	3.07429	2.59382	6.13018	5.55436	5.96765	2.89409	5.88406	-1.0237	2.39e-12	4.06e-11	DOWN
ENSSSCG00000010009	-	-	GO:0005623|GO:0003824|GO:0008152|GO:0016020|GO:0009058|GO:0043227|GO:0043229|GO:0016740|GO:0031224|GO:0012505|GO:0005622|GO:0005737|GO:0005794|GO:0043231|GO:0016021|GO:0008146|GO:0050694|GO:0001733	cell|catalytic activity|metabolic process|membrane|biosynthetic process|membrane-bounded organelle|intracellular organelle|transferase activity|intrinsic component of membrane|endomembrane system|intracellular|cytoplasm|Golgi apparatus|intracellular membr	K01019	galactosylceramide sulfotransferase[2.8.2.11]	ssc01100|ssc00600|ssc00565	Metabolic pathways - Sus scrofa (pig)|Sphingolipid metabolism - Sus scrofa (pig)|Ether lipid metabolism - Sus scrofa (pig)	14:50539657-50566581	65	99	108	30	33	45	4.78094	6.2291	6.9699	1.96101	1.98794	3.01559	5.99331	2.32151	1.36829	3.35e-12	5.63e-11	UP
ENSSSCG00000013303	ABTB2	ankyrin repeat and BTB (POZ) domain containing 2 [Source:HGNC Symbol;Acc:HGNC:23842]	GO:0005623|GO:0050896|GO:0009987|GO:0005488|GO:0005515|GO:0043227|GO:0051716|GO:0043229|GO:0005622|GO:0046983|GO:0043231|GO:0009636|GO:0005634|GO:0005654|GO:0097237|GO:0031981|GO:0046982	cell|response to stimulus|cellular process|binding|protein binding|membrane-bounded organelle|cellular response to stimulus|intracellular organelle|intracellular|protein dimerization activity|intracellular membrane-bounded organelle|response to toxic subs	-	-	-	-	2:28946535-29149593	119	150	166	76	56	83	3.56207	3.84091	4.3598	2.02176	1.37287	2.26357	3.92092	1.88606	1.05581	3.66e-12	6.11e-11	UP
ENSSSCG00000010411	-	-	GO:0050896|GO:0023052|GO:0009987|GO:0051716|GO:0050794|GO:0007165|GO:0007154	response to stimulus|signaling|cellular process|cellular response to stimulus|regulation of cellular process|signal transduction|cell communication	-	-	-	-	14:99566737-99612051	6	11	13	36	41	40	0.349122	0.547549	0.663737	1.86173	1.95398	2.12065	0.520136	1.97879	-1.92766	4.13e-12	6.86e-11	DOWN
ENSSSCG00000001252	UBD	-	GO:0005623|GO:0050896|GO:0002376|GO:0023052|GO:0009987|GO:0008152|GO:0005488|GO:0032502|GO:0016043|GO:0002520|GO:0005515|GO:0071704|GO:0043227|GO:0051716|GO:0043229|GO:0023051|GO:0048856|GO:0044237|GO:0009056|GO:0006955|GO:0050794|GO:0006950|GO:0005622|GO	cell|response to stimulus|immune system process|signaling|cellular process|metabolic process|binding|developmental process|cellular component organization|immune system development|protein binding|organic substance metabolic process|membrane-bounded organ	-	-	-	-	7:25330261-25332807	14	23	23	53	64	56	1.15396	1.62181	1.66343	3.88252	4.32056	4.2056	1.47973	4.13623	-1.48298	4.25e-12	7.04e-11	DOWN
ENSSSCG00000021574	-	-	GO:0003824|GO:0009987|GO:0008152|GO:0016740|GO:0044237|GO:0016772|GO:0016301|GO:0006796|GO:0016310	catalytic activity|cellular process|metabolic process|transferase activity|cellular metabolic process|transferase activity, transferring phosphorus-containing groups|kinase activity|phosphate-containing compound metabolic process|phosphorylation	K04718	sphingosine kinase[2.7.1.91]	ssc01100|ssc05152|ssc04020|ssc04071|ssc04666|ssc04370|ssc00600	Metabolic pathways - Sus scrofa (pig)|Tuberculosis - Sus scrofa (pig)|Calcium signaling pathway - Sus scrofa (pig)|Sphingolipid signaling pathway - Sus scrofa (pig)|Fc gamma R-mediated phagocytosis - Sus scrofa (pig)|VEGF signaling pathway - Sus scrofa (p	6:49649358-49653315	9	13	16	0	0	0	0.539911	0.667073	0.842132	0	0	0	0.683039	0	Inf	4.47e-12	7.4e-11	UP
ENSSSCG00000006478	HAPLN2	hyaluronan and proteoglycan link protein 2 [Source:HGNC Symbol;Acc:HGNC:17410]	GO:0031012|GO:0009987|GO:0005488|GO:0032502|GO:0005576|GO:0016043|GO:0005515|GO:0048856|GO:0005578|GO:0007155|GO:0048869|GO:0022607|GO:0009888|GO:0007275|GO:0005539|GO:0048468|GO:0085029|GO:0007417|GO:0030198|GO:0002064|GO:0007399|GO:0005540|GO:0001501|GO	extracellular matrix|cellular process|binding|developmental process|extracellular region|cellular component organization|protein binding|anatomical structure development|proteinaceous extracellular matrix|cell adhesion|cellular developmental process|cellu	-	-	-	-	4:102127318-102128220	56	80	84	34	29	31	12.0201	14.6892	15.8198	6.4857	5.09808	6.06239	14.1764	5.88206	1.2691	5.81e-12	9.52e-11	UP
ENSSSCG00000023453	-	-	-	-	-	-	-	-	GL893744.2:39864-88489	41	48	57	119	110	96	3.23518	3.23997	3.94627	8.34493	7.1087	6.90157	3.47381	7.45173	-1.10106	6.29e-12	1.03e-10	DOWN
ENSSSCG00000005472	SLC46A2	solute carrier family 46, member 2 [Source:HGNC Symbol;Acc:HGNC:16055]	GO:0005623|GO:0002376|GO:0009987|GO:0016020|GO:0032502|GO:0002520|GO:0048856|GO:0009986|GO:0050793|GO:0007155|GO:0031224|GO:0050794|GO:0001776|GO:0002682|GO:0046649|GO:0048869|GO:0055085|GO:0008219|GO:0042592|GO:0030155|GO:2000026|GO:0098609|GO:0050865|GO	cell|immune system process|cellular process|membrane|developmental process|immune system development|anatomical structure development|cell surface|regulation of developmental process|cell adhesion|intrinsic component of membrane|regulation of cellular pro	-	-	-	-	1:284368642-284379226	19	28	20	66	57	73	1.19332	1.50437	1.10215	3.68397	2.93203	4.17729	1.26661	3.59776	-1.50613	8.79e-12	1.42e-10	DOWN
ENSSSCG00000018015	-	-	GO:0005623|GO:0003824|GO:0009987|GO:0008152|GO:0043234|GO:0043229|GO:0016787|GO:0005622|GO:0016817|GO:0006928|GO:0005875|GO:0007017|GO:0016818|GO:0005856|GO:0030286|GO:0007018|GO:0016462|GO:0015630|GO:0017111|GO:0003774|GO:0003777	cell|catalytic activity|cellular process|metabolic process|protein complex|intracellular organelle|hydrolase activity|intracellular|hydrolase activity, acting on acid anhydrides|movement of cell or subcellular component|microtubule associated complex|micr	-	-	-	-	12:59181797-59247567	80	95	119	43	52	46	4.56467	4.63692	5.95753	2.18045	2.43001	2.39131	5.05304	2.33392	1.11439	9.93e-12	1.6e-10	UP
ENSSSCG00000006172	PI15	peptidase inhibitor 15 [Source:HGNC Symbol;Acc:HGNC:8946]	GO:0005576|GO:0043227|GO:1903561|GO:0031982|GO:0070062	extracellular region|membrane-bounded organelle|extracellular vesicle|vesicle|extracellular exosome	-	-	-	-	4:66776708-66802989	37	38	37	11	14	10	1.21284	1.06556	1.06416	0.32046	0.375862	0.298645	1.11419	0.331655	1.74823	1.04e-11	1.67e-10	UP
ENSSSCG00000017955	MPDU1	-	GO:0005623|GO:0009987|GO:0008152|GO:0016020|GO:0009058|GO:0071704|GO:0043227|GO:0043229|GO:0044237|GO:0031224|GO:0012505|GO:0005622|GO:0044255|GO:0005737|GO:0006629|GO:0005783|GO:0043231|GO:0016021|GO:0005975|GO:0009311|GO:1901137|GO:0016051|GO:0006490|GO	cell|cellular process|metabolic process|membrane|biosynthetic process|organic substance metabolic process|membrane-bounded organelle|intracellular organelle|cellular metabolic process|intrinsic component of membrane|endomembrane system|intracellular|cellu	-	-	-	-	12:55291369-55295477	96	84	118	40	47	49	9.63919	7.21493	10.3956	3.56936	3.86495	4.48249	9.08324	3.97227	1.19324	1.05e-11	1.68e-10	UP
ENSSSCG00000015863	GPR17	G protein-coupled receptor 17 [Source:HGNC Symbol;Acc:HGNC:4471]	GO:0050896|GO:0023052|GO:0004871|GO:0009987|GO:0016020|GO:0051716|GO:0038023|GO:0004872|GO:0031224|GO:0050794|GO:0007165|GO:0007154|GO:0016021|GO:0004888|GO:0004930|GO:0007186	response to stimulus|signaling|signal transducer activity|cellular process|membrane|cellular response to stimulus|signaling receptor activity|receptor activity|intrinsic component of membrane|regulation of cellular process|signal transduction|cell communi	-	-	-	-	15:66447506-66448525	81	96	124	44	55	41	11.8806	12.0452	15.9579	5.73548	6.60697	5.47893	13.2946	5.94046	1.16219	1.07e-11	1.72e-10	UP
ENSSSCG00000001234	TRIM10	tripartite motif containing 10 [Source:HGNC Symbol;Acc:HGNC:10072]	GO:0005623|GO:0050896|GO:0002376|GO:0009987|GO:0005488|GO:0040011|GO:0032502|GO:0002520|GO:0005515|GO:0002262|GO:0048856|GO:0040012|GO:0006955|GO:0050794|GO:0006950|GO:0005622|GO:0046597|GO:0048869|GO:0043169|GO:0034101|GO:0042592|GO:0050792|GO:0005737|GO	cell|response to stimulus|immune system process|cellular process|binding|locomotion|developmental process|immune system development|protein binding|myeloid cell homeostasis|anatomical structure development|regulation of locomotion|immune response|regulati	-	-	-	-	7:24847442-24857632	16	16	19	1	1	2	1.43678	1.22911	1.49705	0.0797873	0.0735269	0.163627	1.38765	0.105647	3.71532	1.11e-11	1.77e-10	UP
ENSSSCG00000012233	SYTL5	synaptotagmin-like 5 [Source:HGNC Symbol;Acc:HGNC:15589]	GO:0005623|GO:0023052|GO:0009987|GO:0005488|GO:0016020|GO:0005515|GO:0051641|GO:0007269|GO:0043227|GO:0071944|GO:0043229|GO:0008289|GO:0005886|GO:0050794|GO:0016079|GO:0012505|GO:0005622|GO:0001505|GO:0048791|GO:0060341|GO:0031982|GO:0043169|GO:0060627|GO	cell|signaling|cellular process|binding|membrane|protein binding|cellular localization|neurotransmitter secretion|membrane-bounded organelle|cell periphery|intracellular organelle|lipid binding|plasma membrane|regulation of cellular process|synaptic vesic	-	-	-	-	X:37697398-37852420	105	99	78	38	45	39	4.3156	3.48077	2.81286	1.38801	1.51478	1.46041	3.53641	1.4544	1.28186	1.11e-11	1.77e-10	UP
ENSSSCG00000007508	ZBP1	Z-DNA binding protein 1 [Source:HGNC Symbol;Acc:HGNC:16176]	GO:0005623|GO:0003824|GO:0050896|GO:0002376|GO:0023052|GO:0009987|GO:0005488|GO:0005515|GO:0002684|GO:0043227|GO:0051716|GO:0043229|GO:0023051|GO:0097159|GO:0019239|GO:0016787|GO:0006955|GO:0050794|GO:0006950|GO:0002682|GO:0005622|GO:0007165|GO:0010646|GO	cell|catalytic activity|response to stimulus|immune system process|signaling|cellular process|binding|protein binding|positive regulation of immune system process|membrane-bounded organelle|cellular response to stimulus|intracellular organelle|regulation	K12965	Z-DNA binding protein 1[-]	ssc04623	Cytosolic DNA-sensing pathway - Sus scrofa (pig)	17:65136536-65146713	16	29	21	64	57	68	0.984244	1.52606	1.13345	3.49891	2.87175	3.81118	1.21458	3.39395	-1.4825	1.4e-11	2.22e-10	DOWN
ENSSSCG00000028169	-	-	GO:0005623|GO:0005488|GO:0043227|GO:0043229|GO:0005622|GO:0043231|GO:0005634	cell|binding|membrane-bounded organelle|intracellular organelle|intracellular|intracellular membrane-bounded organelle|nucleus	-	-	-	-	GL893762.1:54891-103936	86	114	86	39	35	53	4.01821	4.5564	3.52557	1.61939	1.33931	2.25613	4.03339	1.73828	1.21434	1.53e-11	2.41e-10	UP
ENSSSCG00000009802	WDR66	WD repeat domain 66 [Source:HGNC Symbol;Acc:HGNC:28506]	GO:0005488|GO:0005515	binding|protein binding	-	-	-	-	14:32519073-32596465	35	35	41	79	92	83	1.47918	1.26534	1.52033	2.96713	3.18434	3.19585	1.42162	3.11577	-1.13206	1.54e-11	2.43e-10	DOWN
ENSSSCG00000026547	SLC45A3	solute carrier family 45, member 3 [Source:HGNC Symbol;Acc:HGNC:8642]	GO:0009987|GO:0016020|GO:0031224|GO:0055085|GO:0016021|GO:0006810	cellular process|membrane|intrinsic component of membrane|transmembrane transport|integral component of membrane|transport	K15379	solute carrier family 45, member 3[-]	ssc05206|ssc05202	MicroRNAs in cancer - Sus scrofa (pig)|Transcriptional misregulation in cancer - Sus scrofa (pig)	9:72609607-72630937	50	61	60	24	26	23	2.21511	2.31175	2.33223	0.944924	0.943367	0.928361	2.28637	0.938884	1.28404	1.69e-11	2.65e-10	UP
ENSSSCG00000009240	PLAC8	placenta-specific 8 [Source:HGNC Symbol;Acc:HGNC:19254]	GO:0040007|GO:0050896|GO:0009987|GO:0008152|GO:0005488|GO:0032502|GO:0005515|GO:0009058|GO:0048589|GO:0009893|GO:0071704|GO:0009607|GO:0044237|GO:0006807|GO:0040008|GO:0045926|GO:0008283|GO:0019222|GO:0050793|GO:0050794|GO:0006950|GO:0051707|GO:0009605|GO	growth|response to stimulus|cellular process|metabolic process|binding|developmental process|protein binding|biosynthetic process|developmental growth|positive regulation of metabolic process|organic substance metabolic process|response to biotic stimulus	-	-	-	-	8:144545691-144573889	15	16	10	40	50	57	1.96337	1.79152	1.14843	4.65297	5.35992	6.79744	1.63444	5.60344	-1.77752	1.71e-11	2.68e-10	DOWN
ENSSSCG00000010373	ZNF488	zinc finger protein 488 [Source:HGNC Symbol;Acc:HGNC:23535]	GO:0005623|GO:0009987|GO:0008152|GO:0005488|GO:0032502|GO:0005515|GO:0009058|GO:0071704|GO:0043227|GO:0043229|GO:0048856|GO:0044237|GO:0006807|GO:0019222|GO:0050793|GO:0050794|GO:0005622|GO:0051171|GO:0048869|GO:0043169|GO:0045597|GO:0009890|GO:2000026|GO	cell|cellular process|metabolic process|binding|developmental process|protein binding|biosynthetic process|organic substance metabolic process|membrane-bounded organelle|intracellular organelle|anatomical structure development|cellular metabolic process|n	-	-	-	-	14:96106947-96108066	42	38	48	15	17	10	6.14218	4.75386	6.15917	1.94957	2.03621	1.33237	5.68507	1.77272	1.68122	1.89e-11	2.95e-10	UP
ENSSSCG00000001025	DSP	desmoplakin [Source:HGNC Symbol;Acc:HGNC:3052]	GO:0005623|GO:0030054|GO:0023052|GO:0009987|GO:0008152|GO:0005198|GO:0005488|GO:0016020|GO:0032502|GO:0005576|GO:0016043|GO:0005515|GO:0098900|GO:0060090|GO:0071704|GO:0043227|GO:0071944|GO:0043229|GO:0048856|GO:0097159|GO:0005911|GO:0044237|GO:0009653|GO	cell|cell junction|signaling|cellular process|metabolic process|structural molecule activity|binding|membrane|developmental process|extracellular region|cellular component organization|protein binding|regulation of action potential|binding, bridging|organ	K10381	desmoplakin[-]	ssc05412	Arrhythmogenic right ventricular cardiomyopathy (ARVC) - Sus scrofa (pig)	7:4968322-5021221	72	84	108	40	47	34	1.12042	1.11819	1.4746	0.553188	0.598999	0.482046	1.23773	0.544744	1.18405	2.2e-11	3.42e-10	UP
ENSSSCG00000002246	CHRM5	cholinergic receptor, muscarinic 5 [Source:HGNC Symbol;Acc:HGNC:1954]	GO:0005623|GO:0030054|GO:0050896|GO:0023052|GO:0004871|GO:0009987|GO:0016020|GO:0045202|GO:0071944|GO:0051716|GO:0038023|GO:0004872|GO:0005886|GO:0031224|GO:0050794|GO:0097060|GO:0001696|GO:0007586|GO:0031226|GO:0007165|GO:0005887|GO:0050877|GO:0045211|GO	cell|cell junction|response to stimulus|signaling|signal transducer activity|cellular process|membrane|synapse|cell periphery|cellular response to stimulus|signaling receptor activity|receptor activity|plasma membrane|intrinsic component of membrane|regul	K04133	muscarinic acetylcholine receptor M5[-]	ssc04080|ssc04810|ssc04020|ssc04725	Neuroactive ligand-receptor interaction - Sus scrofa (pig)|Regulation of actin cytoskeleton - Sus scrofa (pig)|Calcium signaling pathway - Sus scrofa (pig)|Cholinergic synapse - Sus scrofa (pig)	7:86420641-86422239	26	35	35	8	8	10	2.43263	2.80131	2.87327	0.665209	0.613015	0.852418	2.7024	0.710214	1.92792	2.29e-11	3.56e-10	UP
ENSSSCG00000029951	NKD1	naked cuticle homolog 1 (Drosophila) [Source:HGNC Symbol;Acc:HGNC:17045]	GO:0005623|GO:0040007|GO:0050896|GO:0023052|GO:0009987|GO:0008152|GO:0005488|GO:0032502|GO:0043234|GO:0005515|GO:0048589|GO:0009893|GO:0071704|GO:0051716|GO:0023051|GO:0048856|GO:0023057|GO:0040008|GO:0045926|GO:0009653|GO:0009056|GO:0019222|GO:0050793|GO	cell|growth|response to stimulus|signaling|cellular process|metabolic process|binding|developmental process|protein complex|protein binding|developmental growth|positive regulation of metabolic process|organic substance metabolic process|cellular response	-	-	-	-	GL893969.1:10721-18253	39	43	48	18	16	12	15.3544	14.482	16.5811	6.29787	5.15901	4.30426	15.4725	5.25371	1.5583	2.36e-11	3.66e-10	UP
ENSSSCG00000014780	TRIM21	tripartite motif containing 21 [Source:HGNC Symbol;Acc:HGNC:11312]	GO:0005623|GO:0003824|GO:0009987|GO:0008152|GO:0005488|GO:0040011|GO:0016043|GO:0043234|GO:0005515|GO:0009058|GO:0009893|GO:0071704|GO:0043227|GO:0043229|GO:0016740|GO:0044237|GO:0006807|GO:0040012|GO:0019222|GO:0050794|GO:0040017|GO:0005622|GO:0051171|GO	cell|catalytic activity|cellular process|metabolic process|binding|locomotion|cellular component organization|protein complex|protein binding|biosynthetic process|positive regulation of metabolic process|organic substance metabolic process|membrane-bounde	K10651	tripartite motif-containing protein 21[2.3.2.27]	ssc05322	Systemic lupus erythematosus - Sus scrofa (pig)	9:6536121-6543906	46	52	32	100	101	100	1.65035	1.59592	1.00733	3.18843	2.96772	3.26872	1.41786	3.14162	-1.14779	2.47e-11	3.82e-10	DOWN
ENSSSCG00000029756	ADGRG2	adhesion G protein-coupled receptor G2 [Source:HGNC Symbol;Acc:HGNC:4516]	GO:0005623|GO:0050896|GO:0023052|GO:0004871|GO:0009987|GO:0016020|GO:0005576|GO:0043227|GO:0051716|GO:0038023|GO:0004872|GO:0009986|GO:0031224|GO:0050794|GO:1903561|GO:0031982|GO:0007165|GO:0070062|GO:0007154|GO:0016021|GO:0004888|GO:0007166|GO:0004930|GO	cell|response to stimulus|signaling|signal transducer activity|cellular process|membrane|extracellular region|membrane-bounded organelle|cellular response to stimulus|signaling receptor activity|receptor activity|cell surface|intrinsic component of membra	-	-	-	-	X:16578845-16672263	9	12	3	30	40	36	0.175194	0.199807	0.0512373	0.518956	0.637676	0.638433	0.142079	0.598355	-2.07431	2.48e-11	3.83e-10	DOWN
ENSSSCG00000017030	-	-	GO:0003824|GO:0009987|GO:0005488|GO:0016020|GO:0005215|GO:0016043|GO:0097159|GO:0036094|GO:0016787|GO:0031224|GO:0016817|GO:0005319|GO:0043169|GO:0001882|GO:0010876|GO:0000166|GO:0061024|GO:0016021|GO:0097035|GO:0006810|GO:0006869|GO:0016818|GO:0005548|GO	catalytic activity|cellular process|binding|membrane|transporter activity|cellular component organization|organic cyclic compound binding|small molecule binding|hydrolase activity|intrinsic component of membrane|hydrolase activity, acting on acid anhydrid	-	-	-	-	16:68217650-68219989	75	84	79	37	39	42	23.8227	22.8243	22.017	10.4447	10.1456	12.1546	22.888	10.9149	1.06829	2.54e-11	3.91e-10	UP
ENSSSCG00000014670	TRIM5	-	GO:0005623|GO:0005488|GO:0005515|GO:0005622|GO:0043169|GO:0046872|GO:0046914|GO:0008270	cell|binding|protein binding|intracellular|cation binding|metal ion binding|transition metal ion binding|zinc ion binding	-	-	-	-	9:4724246-4737190	48	54	44	117	109	94	1.60474	1.54434	1.29065	3.4762	2.98449	2.86319	1.47991	3.10796	-1.07046	2.95e-11	4.52e-10	DOWN
ENSSSCG00000028367	-	-	-	-	-	-	-	-	8:129822230-129850879	37	48	36	109	88	91	1.20913	1.34185	1.03224	3.16565	2.35528	2.70945	1.19441	2.74346	-1.1997	3.29e-11	5e-10	DOWN
ENSSSCG00000003975	KCNQ4	potassium channel, voltage gated KQT-like subfamily Q, member 4 [Source:HGNC Symbol;Acc:HGNC:6298]	GO:0005623|GO:0009987|GO:0016020|GO:0032502|GO:0005215|GO:0043234|GO:0071944|GO:0048856|GO:0009653|GO:0005886|GO:0031224|GO:0022857|GO:0048839|GO:0071804|GO:0031226|GO:0055085|GO:0098797|GO:0005887|GO:0050877|GO:0048568|GO:0007423|GO:0048513|GO:0007275|GO	cell|cellular process|membrane|developmental process|transporter activity|protein complex|cell periphery|anatomical structure development|anatomical structure morphogenesis|plasma membrane|intrinsic component of membrane|transmembrane transporter activity	K04929	potassium voltage-gated channel KQT-like subfamily member 4[-]	ssc04725	Cholinergic synapse - Sus scrofa (pig)	6:157395569-157449604	33	40	41	3	17	13	2.37816	2.46586	2.59248	0.192153	1.00339	0.853526	2.47883	0.683024	1.85965	4.67e-11	6.99e-10	UP
ENSSSCG00000026364	-	-	GO:0005623|GO:0005488|GO:0016020|GO:0071944|GO:0007155|GO:0005886|GO:0031224|GO:0043169|GO:0098609|GO:0016021|GO:0046872|GO:0005509|GO:0007156	cell|binding|membrane|cell periphery|cell adhesion|plasma membrane|intrinsic component of membrane|cation binding|cell-cell adhesion|integral component of membrane|metal ion binding|calcium ion binding|homophilic cell adhesion via plasma membrane adhesion	-	-	-	-	GL892580.2:3268-65384	58	50	57	104	137	111	12.1701	8.97463	10.4939	19.3935	23.5433	21.22	10.5462	21.3856	-1.01992	4.69e-11	7.02e-10	DOWN
ENSSSCG00000017063	SGCD	sarcoglycan, delta (35kDa dystrophin-associated glycoprotein) [Source:HGNC Symbol;Acc:HGNC:10807]	GO:0005623|GO:0009987|GO:0005488|GO:0016020|GO:0032502|GO:0016043|GO:0043234|GO:0005515|GO:0071944|GO:0048856|GO:0005886|GO:0031224|GO:0048869|GO:0098797|GO:0009888|GO:0061061|GO:0048513|GO:0007275|GO:0007507|GO:0042383|GO:0048468|GO:0061024|GO:0016021|GO	cell|cellular process|binding|membrane|developmental process|cellular component organization|protein complex|protein binding|cell periphery|anatomical structure development|plasma membrane|intrinsic component of membrane|cellular developmental process|pla	-	-	-	-	16:72422471-72424942	81	88	96	41	53	44	11.1586	10.3704	11.6036	5.01959	5.97974	5.52248	11.0442	5.50727	1.00388	5.03e-11	7.47e-10	UP
ENSSSCG00000015356	-	-	GO:0005623|GO:0003824|GO:0009987|GO:0008152|GO:0005488|GO:0016020|GO:0009058|GO:0071704|GO:0043227|GO:0016491|GO:0043229|GO:0044237|GO:0031224|GO:0012505|GO:0005622|GO:0044255|GO:0006082|GO:0043169|GO:0055114|GO:0016705|GO:0005737|GO:0006629|GO:0005783|GO	cell|catalytic activity|cellular process|metabolic process|binding|membrane|biosynthetic process|organic substance metabolic process|membrane-bounded organelle|oxidoreductase activity|intracellular organelle|cellular metabolic process|intrinsic component	-	-	-	-	9:93226924-93307655	50	51	48	2	18	20	7.89076	6.88503	6.64645	0.280434	2.32652	2.87571	7.14074	1.82755	1.96616	5.48e-11	8.1e-10	UP
ENSSSCG00000003386	TNFRSF9	tumor necrosis factor receptor superfamily, member 9 [Source:HGNC Symbol;Acc:HGNC:11924]	GO:0005623|GO:0050896|GO:0002376|GO:0023052|GO:0004871|GO:0009987|GO:0005488|GO:0016020|GO:0032502|GO:0005576|GO:0016043|GO:0005515|GO:0005615|GO:0051641|GO:0071944|GO:0051716|GO:0048856|GO:0038023|GO:0004872|GO:0009607|GO:0009986|GO:0008283|GO:0005886|GO	cell|response to stimulus|immune system process|signaling|signal transducer activity|cellular process|binding|membrane|developmental process|extracellular region|cellular component organization|protein binding|extracellular space|cellular localization|cel	K05146	tumor necrosis factor receptor superfamily member 9[-]	ssc04060	Cytokine-cytokine receptor interaction - Sus scrofa (pig)	6:63053856-63071870	13	14	19	0	3	0	1.11009	1.0227	1.42357	0	0.209823	0	1.18545	0.069941	4.08316	5.87e-11	8.65e-10	UP
ENSSSCG00000006287	SELL	-	GO:0005623|GO:0050896|GO:0005488|GO:0016020|GO:0005515|GO:0071944|GO:0009986|GO:0030246|GO:0007155|GO:0005886|GO:0031224|GO:0009897|GO:0010243|GO:0019899|GO:0050839|GO:0010033|GO:0016021|GO:0014070|GO:0033198|GO:0002020|GO:0046683	cell|response to stimulus|binding|membrane|protein binding|cell periphery|cell surface|carbohydrate binding|cell adhesion|plasma membrane|intrinsic component of membrane|external side of plasma membrane|response to organonitrogen compound|enzyme binding|c	K06495	selectin, lymphocyte[-]	ssc04514	Cell adhesion molecules (CAMs) - Sus scrofa (pig)	4:88931478-88951561	30	27	20	59	76	68	1.73964	1.33932	1.01756	3.04049	3.60935	3.59255	1.36551	3.41413	-1.32208	5.88e-11	8.67e-10	DOWN
ENSSSCG00000003524	C1QA	-	GO:0050896|GO:0002376|GO:0008152|GO:0005488|GO:0005576|GO:0043234|GO:0005515|GO:0071704|GO:0002684|GO:0043227|GO:0006955|GO:0002682|GO:1903561|GO:0006959|GO:0031982|GO:0070062|GO:0005581|GO:0006956|GO:0050776|GO:0019538|GO:0002250|GO:0002443|GO:0050778|GO	response to stimulus|immune system process|metabolic process|binding|extracellular region|protein complex|protein binding|organic substance metabolic process|positive regulation of immune system process|membrane-bounded organelle|immune response|regulatio	K03986	complement C1q subcomponent subunit A[-]	ssc05142|ssc05322|ssc05133|ssc04610|ssc05150|ssc05020	Chagas disease (American trypanosomiasis) - Sus scrofa (pig)|Systemic lupus erythematosus - Sus scrofa (pig)|Pertussis - Sus scrofa (pig)|Complement and coagulation cascades - Sus scrofa (pig)|Staphylococcus aureus infection - Sus scrofa (pig)|Prion disea	6:74609912-74612993	58	97	81	166	154	214	7.91001	11.3164	9.69244	20.1194	17.2009	26.5901	9.63961	21.3035	-1.14404	7.08e-11	1.04e-09	DOWN
ENSSSCG00000008978	CXCL11	chemokine (C-X-C motif) ligand 11 [Source:HGNC Symbol;Acc:HGNC:10638]	GO:0050896|GO:0002376|GO:0023052|GO:0009987|GO:0008152|GO:0005488|GO:0040011|GO:0007610|GO:0005576|GO:0048520|GO:0005515|GO:0005615|GO:0009893|GO:0050795|GO:0051641|GO:0071704|GO:0002684|GO:0051716|GO:0023051|GO:0009607|GO:0051050|GO:0044237|GO:0006807|GO	response to stimulus|immune system process|signaling|cellular process|metabolic process|binding|locomotion|behavior|extracellular region|positive regulation of behavior|protein binding|extracellular space|positive regulation of metabolic process|regulatio	K12672	C-X-C motif chemokine 11[-]	ssc04060|ssc04062|ssc04620	Cytokine-cytokine receptor interaction - Sus scrofa (pig)|Chemokine signaling pathway - Sus scrofa (pig)|Toll-like receptor signaling pathway - Sus scrofa (pig)	8:75909585-75911491	4	0	2	17	20	22	0.605764	0	0.265773	2.28772	2.48029	3.0352	0.290512	2.60107	-3.16243	7.32e-11	1.07e-09	DOWN
ENSSSCG00000030638	CH242-168I5.2	-	GO:0016020|GO:0007155|GO:0031224|GO:0016021	membrane|cell adhesion|intrinsic component of membrane|integral component of membrane	-	-	-	-	9:109954291-110001622	8	9	5	35	28	34	0.345808	0.332799	0.189654	1.34458	0.991257	1.33903	0.28942	1.22496	-2.08149	7.81e-11	1.14e-09	DOWN
ENSSSCG00000027600	-	-	GO:0005623|GO:0003824|GO:0009987|GO:0005488|GO:0016020|GO:0005215|GO:0016043|GO:0043227|GO:0071944|GO:0043229|GO:0097159|GO:0036094|GO:0016787|GO:0005886|GO:0031224|GO:0012505|GO:0005622|GO:0016817|GO:0005319|GO:0043169|GO:0005737|GO:0001882|GO:0005794|GO	cell|catalytic activity|cellular process|binding|membrane|transporter activity|cellular component organization|membrane-bounded organelle|cell periphery|intracellular organelle|organic cyclic compound binding|small molecule binding|hydrolase activity|plas	-	-	-	-	GL894364.2:88117-109473	89	98	78	43	30	46	27.1183	25.5438	20.853	11.6438	7.48647	12.7699	24.505	10.6334	1.20448	9.38e-11	1.36e-09	UP
ENSSSCG00000026182	-	-	GO:0050896|GO:0016020|GO:0009607|GO:0031224|GO:0016021	response to stimulus|membrane|response to biotic stimulus|intrinsic component of membrane|integral component of membrane	-	-	-	-	1:296330290-296332085	27	30	36	71	71	77	3.49133	3.31836	4.08435	8.15901	7.51904	9.07131	3.63135	8.24979	-1.18385	1.3e-10	1.87e-09	DOWN
ENSSSCG00000014132	ATP6AP1L	ATPase, H+ transporting, lysosomal accessory protein 1-like [Source:HGNC Symbol;Acc:HGNC:28091]	GO:0003824|GO:0009987|GO:0016020|GO:0005215|GO:0043234|GO:0016787|GO:0031224|GO:0022857|GO:0016817|GO:0055085|GO:0022891|GO:0033178|GO:0016021|GO:0006810|GO:0034220|GO:0016818|GO:0033180|GO:0033176|GO:0016820|GO:0006811|GO:0015075|GO:0042626|GO:0016462|GO	catalytic activity|cellular process|membrane|transporter activity|protein complex|hydrolase activity|intrinsic component of membrane|transmembrane transporter activity|hydrolase activity, acting on acid anhydrides|transmembrane transport|substrate-specifi	-	-	-	-	2:92702700-92719774	82	79	96	41	42	46	12.8863	10.6202	13.2369	5.72613	5.40564	6.58615	12.2478	5.90597	1.05228	1.46e-10	2.08e-09	UP
ENSSSCG00000030425	-	-	GO:0003824|GO:0009987|GO:0008152|GO:0016740|GO:0044237|GO:0016772|GO:0016301|GO:0006796|GO:0016310	catalytic activity|cellular process|metabolic process|transferase activity|cellular metabolic process|transferase activity, transferring phosphorus-containing groups|kinase activity|phosphate-containing compound metabolic process|phosphorylation	K04718	sphingosine kinase[2.7.1.91]	ssc01100|ssc04020|ssc04071|ssc04666	Metabolic pathways - Sus scrofa (pig)|Calcium signaling pathway - Sus scrofa (pig)|Sphingolipid signaling pathway - Sus scrofa (pig)|Fc gamma R-mediated phagocytosis - Sus scrofa (pig)	6:49730145-49734108	0	0	2	10	20	15	0	0	0.105033	0.531809	0.980212	0.817809	0.0350112	0.77661	-4.4713	1.59e-10	2.25e-09	DOWN
ENSSSCG00000017622	-	-	GO:0005488|GO:0005515	binding|protein binding	-	-	-	-	12:35196535-35261667	97	154	141	79	65	51	4.62016	6.27471	5.89257	3.34404	2.5356	2.21315	5.59581	2.6976	1.05267	1.62e-10	2.3e-09	UP
ENSSSCG00000011078	ARMC3	armadillo repeat containing 3 [Source:HGNC Symbol;Acc:HGNC:30964]	GO:0005623|GO:0005488|GO:0005576|GO:0005515|GO:0043227|GO:0005622|GO:1903561|GO:0031982|GO:0070062|GO:0005737	cell|binding|extracellular region|protein binding|membrane-bounded organelle|intracellular|extracellular vesicle|vesicle|extracellular exosome|cytoplasm	-	-	-	-	10:57615454-57702468	49	48	35	18	12	13	2.80871	2.35363	1.76029	0.916932	0.56334	0.678897	2.30755	0.719723	1.68085	2.3e-10	3.22e-09	UP
ENSSSCG00000002961	RYR1	ryanodine receptor 1 (skeletal) [Source:HGNC Symbol;Acc:HGNC:10483]	GO:0005623|GO:0050896|GO:0004871|GO:0009987|GO:0005488|GO:0016020|GO:0032502|GO:0005215|GO:0005576|GO:0043234|GO:0005515|GO:0042175|GO:0051641|GO:0043227|GO:0071944|GO:0051716|GO:0043229|GO:0048856|GO:0038023|GO:0004872|GO:0005057|GO:0009653|GO:0005886|GO	cell|response to stimulus|signal transducer activity|cellular process|binding|membrane|developmental process|transporter activity|extracellular region|protein complex|protein binding|nuclear outer membrane-endoplasmic reticulum membrane network|cellular l	K04961	ryanodine receptor 1[-]	ssc04020|ssc04921|ssc04713|ssc04730	Calcium signaling pathway - Sus scrofa (pig)|Oxytocin signaling pathway - Sus scrofa (pig)|Circadian entrainment - Sus scrofa (pig)|Long-term depression - Sus scrofa (pig)	6:42840240-42960106	31	36	48	96	108	72	0.301529	0.299543	0.40965	0.829849	0.860354	0.638059	0.336907	0.776087	-1.20387	2.34e-10	3.28e-09	DOWN
ENSSSCG00000000029	SCUBE1	signal peptide, CUB domain, EGF-like 1 [Source:HGNC Symbol;Acc:HGNC:13441]	GO:0005623|GO:0009987|GO:0005488|GO:0016020|GO:0005576|GO:0016043|GO:0005515|GO:0005615|GO:0071944|GO:0009986|GO:0019898|GO:0005886|GO:0009897|GO:0043169|GO:0022607|GO:0042802|GO:0046983|GO:0019897|GO:0006461|GO:0046872|GO:0046982|GO:0005509|GO:0051259|GO	cell|cellular process|binding|membrane|extracellular region|cellular component organization|protein binding|extracellular space|cell periphery|cell surface|extrinsic component of membrane|plasma membrane|external side of plasma membrane|cation binding|cel	-	-	-	-	5:3050693-3114315	52	59	66	107	121	142	1.04479	1.01407	1.16352	1.91062	1.99113	2.59943	1.07413	2.16706	-1.01258	3.45e-10	4.76e-09	DOWN
ENSSSCG00000006350	FCGR2B	-	GO:0005488|GO:0016020|GO:0005515|GO:0031224|GO:0016021	binding|membrane|protein binding|intrinsic component of membrane|integral component of membrane	K12560	low affinity immunoglobulin gamma Fc region receptor II-b[-]	ssc05152|ssc04145|ssc05162|ssc04380|ssc04666|ssc04662|ssc05150	Tuberculosis - Sus scrofa (pig)|Phagosome - Sus scrofa (pig)|Measles - Sus scrofa (pig)|Osteoclast differentiation - Sus scrofa (pig)|Fc gamma R-mediated phagocytosis - Sus scrofa (pig)|B cell receptor signaling pathway - Sus scrofa (pig)|Staphylococcus a	4:96888986-96908203	14	14	21	49	76	42	0.570691	0.488221	0.751101	1.77519	2.53737	1.55989	0.603337	1.95748	-1.69796	3.99e-10	5.49e-09	DOWN
ENSSSCG00000011606	WNT7A	wingless-type MMTV integration site family, member 7A [Source:HGNC Symbol;Acc:HGNC:12786]	GO:0005623|GO:0022414|GO:0031012|GO:0040007|GO:0000003|GO:0050896|GO:0023052|GO:0009987|GO:0008152|GO:0005488|GO:0040011|GO:0016020|GO:0032502|GO:0005576|GO:0016043|GO:0005515|GO:0009058|GO:0048589|GO:0005615|GO:0009893|GO:0051641|GO:0071704|GO:0007269|GO	cell|reproductive process|extracellular matrix|growth|reproduction|response to stimulus|signaling|cellular process|metabolic process|binding|locomotion|membrane|developmental process|extracellular region|cellular component organization|protein binding|bio	-	-	-	-	13:77997530-78059777	38	37	51	14	14	17	4.06079	3.38231	4.78189	1.32954	1.22531	1.65509	4.075	1.40331	1.53796	4.66e-10	6.39e-09	UP
ENSSSCG00000030198	-	-	GO:0009987|GO:0005198|GO:0016020|GO:0031224|GO:0019028|GO:0019031|GO:0016032|GO:0016021|GO:0019058	cellular process|structural molecule activity|membrane|intrinsic component of membrane|viral capsid|viral envelope|viral process|integral component of membrane|viral life cycle	-	-	-	-	1:147292891-147294855	0	0	0	8	11	17	0	0	0	0.541308	0.685914	1.1792	0	0.802141	#NAME?	4.71e-10	6.45e-09	DOWN
ENSSSCG00000017923	ALOX15	arachidonate 15-lipoxygenase [Source:HGNC Symbol;Acc:HGNC:433]	GO:0005623|GO:0003824|GO:0050896|GO:0002376|GO:0023052|GO:0009987|GO:0008152|GO:0005488|GO:0016020|GO:0032502|GO:0016043|GO:0005515|GO:0009058|GO:0009893|GO:0071704|GO:0071944|GO:0051716|GO:0016491|GO:0043229|GO:0023051|GO:0048856|GO:0044089|GO:0008289|GO	cell|catalytic activity|response to stimulus|immune system process|signaling|cellular process|metabolic process|binding|membrane|developmental process|cellular component organization|protein binding|biosynthetic process|positive regulation of metabolic pr	K00460	arachidonate 15-lipoxygenase[1.13.11.33]	ssc01100|ssc04726|ssc00590|ssc00591	Metabolic pathways - Sus scrofa (pig)|Serotonergic synapse - Sus scrofa (pig)|Arachidonic acid metabolism - Sus scrofa (pig)|Linoleic acid metabolism - Sus scrofa (pig)	12:54502074-54510831	57	74	70	29	36	34	2.81067	3.12145	3.02854	1.27085	1.45388	1.52749	2.98689	1.41741	1.07539	4.89e-10	6.68e-09	UP
ENSSSCG00000026940	CASP10	caspase 10, apoptosis-related cysteine peptidase [Source:HGNC Symbol;Acc:HGNC:1500]	GO:0005623|GO:0003824|GO:0050896|GO:0023052|GO:0004871|GO:0009987|GO:0008152|GO:0005488|GO:0016020|GO:0043234|GO:0097199|GO:0005515|GO:0009893|GO:0071704|GO:0071944|GO:0051716|GO:0023051|GO:0044237|GO:0016787|GO:0019222|GO:0005886|GO:0050794|GO:0005622|GO	cell|catalytic activity|response to stimulus|signaling|signal transducer activity|cellular process|metabolic process|binding|membrane|protein complex|cysteine-type endopeptidase activity involved in apoptotic signaling pathway|protein binding|positive reg	K04400	caspase 10[3.4.22.63]	ssc05152|ssc05161|ssc04210|ssc04668|ssc04622	Tuberculosis - Sus scrofa (pig)|Hepatitis B - Sus scrofa (pig)|Apoptosis - Sus scrofa (pig)|TNF signaling pathway - Sus scrofa (pig)|RIG-I-like receptor signaling pathway - Sus scrofa (pig)	15:116127712-116207636	42	49	55	111	101	92	2.9117	2.90591	3.34554	6.83889	5.73466	5.81101	3.05438	6.12819	-1.00458	5e-10	6.83e-09	DOWN
ENSSSCG00000011318	CXCR6	-	GO:0050896|GO:0023052|GO:0004871|GO:0009987|GO:0005488|GO:0040011|GO:0016020|GO:0005515|GO:0051716|GO:0038023|GO:0004872|GO:0031224|GO:0050794|GO:0006950|GO:0009605|GO:0007165|GO:0006935|GO:0015026|GO:0006952|GO:0019955|GO:0010033|GO:0007154|GO:0016021|GO	response to stimulus|signaling|signal transducer activity|cellular process|binding|locomotion|membrane|protein binding|cellular response to stimulus|signaling receptor activity|receptor activity|intrinsic component of membrane|regulation of cellular proce	K04191	C-X-C chemokine receptor type 6[-]	ssc04060|ssc04062	Cytokine-cytokine receptor interaction - Sus scrofa (pig)|Chemokine signaling pathway - Sus scrofa (pig)	13:32192310-32197076	0	2	0	11	19	12	0	0.129323	0	0.73905	1.17637	0.826488	0.0431078	0.913969	-4.40612	5.32e-10	7.25e-09	DOWN
ENSSSCG00000025755	-	-	GO:0016020|GO:0031224|GO:0016021	membrane|intrinsic component of membrane|integral component of membrane	-	-	-	-	5:17387339-17404765	57	76	58	34	23	27	4.5798	5.22363	4.08888	2.42778	1.5135	1.97652	4.63077	1.9726	1.23115	5.67e-10	7.69e-09	UP
ENSSSCG00000006572	NPR1	natriuretic peptide receptor 1 [Source:HGNC Symbol;Acc:HGNC:7943]	GO:0005623|GO:0003824|GO:0050896|GO:0023052|GO:0004871|GO:0009987|GO:0008152|GO:0005488|GO:0016020|GO:0043234|GO:0009058|GO:0071704|GO:0071944|GO:0051716|GO:0042562|GO:0038023|GO:0004872|GO:0097159|GO:0016740|GO:0044237|GO:0006807|GO:0036094|GO:0005886|GO	cell|catalytic activity|response to stimulus|signaling|signal transducer activity|cellular process|metabolic process|binding|membrane|protein complex|biosynthetic process|organic substance metabolic process|cell periphery|cellular response to stimulus|hor	-	-	-	-	4:104855492-104870669	47	58	56	19	33	14	2.01072	2.12261	2.10206	0.722405	1.15627	0.545674	2.07846	0.808115	1.36288	6.3e-10	8.5e-09	UP
ENSSSCG00000000648	CLEC7A	C-type lectin domain family 7, member A [Source:HGNC Symbol;Acc:HGNC:14558]	GO:0050896|GO:0002376|GO:0004871|GO:0009987|GO:0005488|GO:0016020|GO:0005515|GO:0051716|GO:0038023|GO:0004872|GO:0009607|GO:0030246|GO:0031224|GO:0006955|GO:0006950|GO:0051707|GO:0009605|GO:0009620|GO:0043207|GO:0006952|GO:0001775|GO:0002366|GO:0045087|GO	response to stimulus|immune system process|signal transducer activity|cellular process|binding|membrane|protein binding|cellular response to stimulus|signaling receptor activity|receptor activity|response to biotic stimulus|carbohydrate binding|intrinsic	K10074	C-type lectin domain family 7 member A[-]	ssc05152|ssc04145	Tuberculosis - Sus scrofa (pig)|Phagosome - Sus scrofa (pig)	5:64542869-64556408	0	2	6	25	20	16	0	0.0581662	0.179005	0.75544	0.556938	0.495642	0.0790569	0.602673	-2.93041	6.55e-10	8.83e-09	DOWN
ENSSSCG00000027203	-	-	GO:0016020|GO:0007155|GO:0031224|GO:0016021	membrane|cell adhesion|intrinsic component of membrane|integral component of membrane	-	-	-	-	9:109853610-109861980	2	7	0	22	22	17	0.212534	0.636282	0	2.07743	1.91452	1.64569	0.282939	1.87921	-2.73157	6.69e-10	9e-09	DOWN
ENSSSCG00000015108	HMBS	porphobilinogen deaminase [Source:RefSeq peptide;Acc:NP_001090881]	GO:0003824|GO:0009987|GO:0008152|GO:0009058|GO:0071704|GO:0016740|GO:0044237|GO:0006807|GO:0006725|GO:0044249|GO:1901360|GO:0016765|GO:0046483|GO:0004418|GO:0033014	catalytic activity|cellular process|metabolic process|biosynthetic process|organic substance metabolic process|transferase activity|cellular metabolic process|nitrogen compound metabolic process|cellular aromatic compound metabolic process|cellular biosyn	K01749	hydroxymethylbilane synthase[2.5.1.61]	ssc01100|ssc00860	Metabolic pathways - Sus scrofa (pig)|Porphyrin and chlorophyll metabolism - Sus scrofa (pig)	9:51335338-51343400	67	76	95	37	39	42	9.30703	9.03101	11.5787	4.56773	4.43692	5.31551	9.97226	4.77339	1.06291	7.42e-10	9.95e-09	UP
ENSSSCG00000008217	CD8A	CD8a molecule [Source:HGNC Symbol;Acc:HGNC:1706]	GO:0005623|GO:0050896|GO:0002376|GO:0023052|GO:0009987|GO:0005488|GO:0016020|GO:0032502|GO:0002520|GO:0005515|GO:0071944|GO:0051716|GO:0023051|GO:0048856|GO:0009607|GO:0009986|GO:0007155|GO:0005886|GO:0031224|GO:0006955|GO:0050794|GO:0006950|GO:0051707|GO	cell|response to stimulus|immune system process|signaling|cellular process|binding|membrane|developmental process|immune system development|protein binding|cell periphery|cellular response to stimulus|regulation of signaling|anatomical structure developme	K06458	CD8A antigen, alpha polypeptide[-]	ssc04514|ssc04660|ssc04640|ssc04612|ssc05340	Cell adhesion molecules (CAMs) - Sus scrofa (pig)|T cell receptor signaling pathway - Sus scrofa (pig)|Hematopoietic cell lineage - Sus scrofa (pig)|Antigen processing and presentation - Sus scrofa (pig)|Primary immunodeficiency - Sus scrofa (pig)	3:60852723-60859738	21	20	15	51	49	55	0.738708	0.601826	0.462979	1.59436	1.41168	1.76272	0.601171	1.58959	-1.40281	7.56e-10	1.01e-08	DOWN
ENSSSCG00000023501	CCKAR	cholecystokinin A receptor [Source:HGNC Symbol;Acc:HGNC:1570]	GO:0005623|GO:0050896|GO:0023052|GO:0004871|GO:0009987|GO:0005488|GO:0040011|GO:0016020|GO:0032502|GO:0007610|GO:0016043|GO:0007631|GO:0051641|GO:0071944|GO:0051716|GO:0023051|GO:0048856|GO:0038023|GO:0004872|GO:0009653|GO:0033218|GO:0005886|GO:0031224|GO	cell|response to stimulus|signaling|signal transducer activity|cellular process|binding|locomotion|membrane|developmental process|behavior|cellular component organization|feeding behavior|cellular localization|cell periphery|cellular response to stimulus|	K04194	cholecystokinin A receptor[-]	ssc04080|ssc04020|ssc04911|ssc04972	Neuroactive ligand-receptor interaction - Sus scrofa (pig)|Calcium signaling pathway - Sus scrofa (pig)|Insulin secretion - Sus scrofa (pig)|Pancreatic secretion - Sus scrofa (pig)	8:20560914-20574004	4	7	6	29	34	20	0.111369	0.166707	0.146561	0.717486	0.775207	0.507289	0.141546	0.666661	-2.23568	8.46e-10	1.13e-08	DOWN
ENSSSCG00000018070	-	-	-	-	-	-	-	-	MT:6129-6196	3	2	2	20	24	14	6.59995	3.76369	3.86153	39.1055	43.2446	28.0621	4.74172	36.8041	-2.95638	8.77e-10	1.17e-08	DOWN
ENSSSCG00000000703	VAMP1	vesicle-associated membrane protein 1 (synaptobrevin 1) [Source:HGNC Symbol;Acc:HGNC:12642]	GO:0005623|GO:0009987|GO:0005488|GO:0016020|GO:0045202|GO:0016043|GO:0043234|GO:0005515|GO:0043227|GO:0043229|GO:0009986|GO:0031224|GO:0012505|GO:0031090|GO:0008021|GO:0005622|GO:0031982|GO:0098588|GO:0022607|GO:0005737|GO:0005484|GO:0006996|GO:0032940|GO	cell|cellular process|binding|membrane|synapse|cellular component organization|protein complex|protein binding|membrane-bounded organelle|intracellular organelle|cell surface|intrinsic component of membrane|endomembrane system|organelle membrane|synaptic	K08510	vesicle-associated membrane protein 1[-]	ssc04130	SNARE interactions in vesicular transport - Sus scrofa (pig)	5:66646135-66647743	44	70	64	27	24	27	18.4389	25.0941	23.5325	10.0558	8.23707	10.3089	22.3552	9.53393	1.22947	9.62e-10	1.27e-08	UP
ENSSSCG00000015405	CD36	-	GO:0016020|GO:0007155|GO:0031224|GO:0016021	membrane|cell adhesion|intrinsic component of membrane|integral component of membrane	K06259	CD36 antigen[-]	ssc04145|ssc04152|ssc04931|ssc04640|ssc04920|ssc03320|ssc05144|ssc04975	Phagosome - Sus scrofa (pig)|AMPK signaling pathway - Sus scrofa (pig)|Insulin resistance - Sus scrofa (pig)|Hematopoietic cell lineage - Sus scrofa (pig)|Adipocytokine signaling pathway - Sus scrofa (pig)|PPAR signaling pathway - Sus scrofa (pig)|Malaria	9:110040077-110106938	22	22	18	49	62	50	0.742147	0.634836	0.532746	1.46898	1.7129	1.53669	0.636576	1.57286	-1.30498	1.19e-09	1.56e-08	DOWN
ENSSSCG00000023551	-	-	GO:0005488|GO:0005515	binding|protein binding	-	-	-	-	5:60508321-60509963	78	79	70	42	31	37	28.1867	24.4213	22.1947	13.4884	9.17476	12.1819	24.9342	11.615	1.10214	1.22e-09	1.6e-08	UP
ENSSSCG00000005277	GCNT1	glucosaminyl (N-acetyl) transferase 1, core 2 [Source:HGNC Symbol;Acc:HGNC:4203]	GO:0005623|GO:0003824|GO:0002376|GO:0009987|GO:0008152|GO:0005488|GO:0040011|GO:0016020|GO:0032502|GO:0005515|GO:0009058|GO:0071704|GO:0043227|GO:0043229|GO:0048856|GO:0016740|GO:0044237|GO:0050900|GO:0009653|GO:0007155|GO:0012505|GO:0005622|GO:0048870|GO	cell|catalytic activity|immune system process|cellular process|metabolic process|binding|locomotion|membrane|developmental process|protein binding|biosynthetic process|organic substance metabolic process|membrane-bounded organelle|intracellular organelle|	K00727	beta-1,3-galactosyl-O-glycosyl-glycoprotein beta-1,6-N-acetylglucosaminyltransferase[2.4.1.102]	ssc01100|ssc00512	Metabolic pathways - Sus scrofa (pig)|Mucin type O-Glycan biosynthesis - Sus scrofa (pig)	1:256219662-256220948	26	28	22	57	69	58	3.02235	2.78432	2.2439	5.88859	6.56909	6.14279	2.68352	6.20016	-1.20818	1.3e-09	1.69e-08	DOWN
ENSSSCG00000016263	-	-	GO:0005623|GO:0043227|GO:0043229|GO:0005622|GO:0043231|GO:0005634	cell|membrane-bounded organelle|intracellular organelle|intracellular|intracellular membrane-bounded organelle|nucleus	-	-	-	-	15:144981352-145019301	32	44	35	68	93	88	4.13073	4.8586	3.96408	7.80086	9.8319	10.3493	4.3178	9.32735	-1.11117	1.47e-09	1.9e-08	DOWN
ENSSSCG00000003275	-	-	GO:0005488|GO:0016020|GO:0005515|GO:0031224|GO:0016021	binding|membrane|protein binding|intrinsic component of membrane|integral component of membrane	-	-	-	-	6:53541982-53550066	17	14	15	45	43	44	1.11797	0.787592	0.865517	2.62994	2.3159	2.63622	0.923693	2.52735	-1.45214	1.56e-09	2.01e-08	DOWN
ENSSSCG00000000157	BPIFC	BPI fold containing family C [Source:HGNC Symbol;Acc:HGNC:16503]	GO:0005488|GO:0005576|GO:0005615|GO:0008289	binding|extracellular region|extracellular space|lipid binding	-	-	-	-	5:12321735-12364875	7	10	14	30	45	34	0.377947	0.461849	0.663188	1.43944	1.98982	1.67246	0.500994	1.70057	-1.76316	1.57e-09	2.03e-08	DOWN
ENSSSCG00000016159	-	-	GO:0005623|GO:0003824|GO:0009987|GO:0008152|GO:0005488|GO:0009058|GO:0016874|GO:0071704|GO:0097159|GO:0044237|GO:0006807|GO:0036094|GO:0005622|GO:0006082|GO:0043169|GO:0005737|GO:0001882|GO:0006725|GO:0044249|GO:0000166|GO:1901360|GO:0006520|GO:0046483|GO	cell|catalytic activity|cellular process|metabolic process|binding|biosynthetic process|ligase activity|organic substance metabolic process|organic cyclic compound binding|cellular metabolic process|nitrogen compound metabolic process|small molecule bindi	K01948	carbamoyl-phosphate synthase (ammonia)[6.3.4.16]	ssc01100|ssc01200|ssc01230|ssc00250|ssc00220|ssc00910	Metabolic pathways - Sus scrofa (pig)|Carbon metabolism - Sus scrofa (pig)|Biosynthesis of amino acids - Sus scrofa (pig)|Alanine, aspartate and glutamate metabolism - Sus scrofa (pig)|Arginine biosynthesis - Sus scrofa (pig)|Nitrogen metabolism - Sus scr	15:125183127-125279114	14	4	19	46	49	37	0.386427	0.0944395	0.460164	1.12842	1.10773	0.930498	0.313677	1.05555	-1.75064	1.75e-09	2.25e-08	DOWN
ENSSSCG00000027091	OAZ3	ornithine decarboxylase antizyme 3 isoform 2 [Source:RefSeq peptide;Acc:NP_001288335]	GO:0005623|GO:0008152|GO:0005488|GO:0005515|GO:0019222|GO:0005622|GO:0030234|GO:0005737|GO:0044092|GO:0043086|GO:0050790|GO:0004857|GO:0008073	cell|metabolic process|binding|protein binding|regulation of metabolic process|intracellular|enzyme regulator activity|cytoplasm|negative regulation of molecular function|negative regulation of catalytic activity|regulation of catalytic activity|enzyme in	-	-	-	-	4:106463085-106466845	30	30	41	9	14	9	6.76963	5.79087	8.11762	1.80482	2.58738	1.85025	6.89271	2.08082	1.72792	1.77e-09	2.27e-08	UP
ENSSSCG00000024006	-	-	GO:0005488|GO:0005515	binding|protein binding	-	-	-	-	JH118582.1:3882-7856	35	41	46	16	15	17	10.2072	10.2283	11.7705	4.14686	3.5827	4.51682	10.7353	4.08213	1.39497	1.79e-09	2.29e-08	UP
ENSSSCG00000018072	-	-	-	-	-	-	-	-	MT:6272-6346	6	6	7	27	27	27	11.9679	10.2389	12.2513	47.8656	44.1099	49.0704	11.486	47.0153	-2.03325	1.81e-09	2.32e-08	DOWN
ENSSSCG00000005638	LCN2	lipocalin 2 [Source:HGNC Symbol;Acc:HGNC:6526]	GO:0050896|GO:0002376|GO:0023052|GO:0009987|GO:0005488|GO:0005215|GO:0005576|GO:0005515|GO:0005615|GO:0051641|GO:0043227|GO:0051716|GO:0009607|GO:0036094|GO:0006955|GO:0050794|GO:0006950|GO:0051707|GO:0009605|GO:1903561|GO:0031982|GO:0007165|GO:0043169|GO	response to stimulus|immune system process|signaling|cellular process|binding|transporter activity|extracellular region|protein binding|extracellular space|cellular localization|membrane-bounded organelle|cellular response to stimulus|response to biotic s	-	-	-	-	1:302600679-302605199	62	65	62	32	37	24	9.21115	8.26082	8.08195	4.2251	4.50206	3.24864	8.51797	3.99193	1.09342	2.29e-09	2.88e-08	UP
ENSSSCG00000022526	-	-	GO:0005623|GO:0003824|GO:0050896|GO:0009987|GO:0008152|GO:0005488|GO:0071704|GO:0043227|GO:0051716|GO:0016491|GO:0043229|GO:0097159|GO:0044237|GO:0019825|GO:0009056|GO:0005622|GO:0046906|GO:0017144|GO:0044255|GO:0006082|GO:0043169|GO:0055114|GO:0042493|GO	cell|catalytic activity|response to stimulus|cellular process|metabolic process|binding|organic substance metabolic process|membrane-bounded organelle|cellular response to stimulus|oxidoreductase activity|intracellular organelle|organic cyclic compound bi	-	-	-	-	6:140248872-140253789	7	9	15	0	0	0	1.63639	1.79971	3.07664	0	0	0	2.17092	0	Inf	2.39e-09	3.01e-08	UP
ENSSSCG00000030655	MAMDC2	-	GO:0016020	membrane	-	-	-	-	1:249900221-249907040	53	53	37	16	23	12	6.42564	5.49671	3.93583	1.72394	2.28374	1.32546	5.28606	1.77771	1.57217	2.62e-09	3.27e-08	UP
ENSSSCG00000026062	-	-	GO:0005623|GO:0050896|GO:0023052|GO:0009987|GO:0008152|GO:0005488|GO:0016020|GO:0005515|GO:0005085|GO:0009893|GO:0051716|GO:0043229|GO:0023051|GO:0019898|GO:0019222|GO:0050794|GO:0005622|GO:0007165|GO:0010646|GO:0008092|GO:0005737|GO:0009966|GO:0050790|GO	cell|response to stimulus|signaling|cellular process|metabolic process|binding|membrane|protein binding|guanyl-nucleotide exchange factor activity|positive regulation of metabolic process|cellular response to stimulus|intracellular organelle|regulation of	-	-	-	-	GL893383.2:79841-132157	17	22	13	1	3	3	1.56419	1.73155	1.04949	0.0817501	0.226082	0.251479	1.44841	0.186437	2.95771	2.93e-09	3.65e-08	UP
ENSSSCG00000009506	RAP2A	RAP2A, member of RAS oncogene family [Source:HGNC Symbol;Acc:HGNC:9861]	GO:0005623|GO:0050896|GO:0023052|GO:0009987|GO:0008152|GO:0005488|GO:0040011|GO:0016020|GO:0032502|GO:0005576|GO:0016043|GO:0005515|GO:0009893|GO:0051641|GO:0071704|GO:0043227|GO:0071944|GO:0051716|GO:0043229|GO:0023051|GO:0048856|GO:0097159|GO:0044237|GO	cell|response to stimulus|signaling|cellular process|metabolic process|binding|locomotion|membrane|developmental process|extracellular region|cellular component organization|protein binding|positive regulation of metabolic process|cellular localization|or	-	-	-	-	11:73765040-73765354	36	63	51	18	21	21	17.098	25.5959	21.2528	7.59743	8.16872	9.08721	21.3156	8.28446	1.36343	3e-09	3.72e-08	UP
ENSSSCG00000023292	INF2	inverted formin, FH2 and WH2 domain containing [Source:HGNC Symbol;Acc:HGNC:23791]	GO:0005623|GO:0009987|GO:0005488|GO:0032502|GO:0016043|GO:0005515|GO:0043227|GO:0043229|GO:0048856|GO:0009653|GO:0050793|GO:0050794|GO:0012505|GO:0005622|GO:0030029|GO:0051128|GO:0008092|GO:0032535|GO:0005737|GO:0019899|GO:0006996|GO:0005783|GO:0043231|GO	cell|cellular process|binding|developmental process|cellular component organization|protein binding|membrane-bounded organelle|intracellular organelle|anatomical structure development|anatomical structure morphogenesis|regulation of developmental process|	-	-	-	-	GL896538.1:13940-24798	70	82	107	35	48	46	3.38258	3.38964	4.53667	1.5031	1.89967	2.0252	3.76963	1.80932	1.05897	3.07e-09	3.79e-08	UP
ENSSSCG00000004904	MC4R	melanocortin receptor 4 [Source:RefSeq peptide;Acc:NP_999338]	GO:0005623|GO:0050896|GO:0023052|GO:0004871|GO:0009987|GO:0008152|GO:0005488|GO:0016020|GO:0007610|GO:0005515|GO:0009058|GO:0007631|GO:0009893|GO:0071704|GO:0071944|GO:0051716|GO:0038023|GO:0004872|GO:0044237|GO:0006807|GO:0019222|GO:0033218|GO:0005886|GO	cell|response to stimulus|signaling|signal transducer activity|cellular process|metabolic process|binding|membrane|behavior|protein binding|biosynthetic process|feeding behavior|positive regulation of metabolic process|organic substance metabolic process|	K04202	melanocortin 4 receptor[-]	ssc04080	Neuroactive ligand-receptor interaction - Sus scrofa (pig)	1:178553488-178555219	10	9	7	29	30	36	0.947491	0.72946	0.581917	2.44191	2.32796	3.10766	0.752956	2.62584	-1.80214	3.33e-09	4.11e-08	DOWN
ENSSSCG00000015512	PAPPA2	pappalysin 2 [Source:HGNC Symbol;Acc:HGNC:14615]	GO:0003824|GO:0008152|GO:0005488|GO:0032502|GO:0005576|GO:0005515|GO:0071704|GO:0043227|GO:0048856|GO:0016787|GO:0009653|GO:1903561|GO:0031982|GO:0070062|GO:0008233|GO:0048513|GO:0019538|GO:0007275|GO:0060348|GO:0009887|GO:0060349|GO:0048705|GO:0006508|GO	catalytic activity|metabolic process|binding|developmental process|extracellular region|protein binding|organic substance metabolic process|membrane-bounded organelle|anatomical structure development|hydrolase activity|anatomical structure morphogenesis|e	-	-	-	-	9:130015440-130283638	22	40	45	76	80	96	0.611903	0.951688	1.09816	1.87855	1.82232	2.43268	0.887251	2.04452	-1.20434	4e-09	4.9e-08	DOWN
ENSSSCG00000028236	-	-	GO:0016020|GO:0031224|GO:0016021	membrane|intrinsic component of membrane|integral component of membrane	-	-	-	-	8:81905038-82005341	7	12	15	0	0	1	0.18255	0.267686	0.34322	0	0	0.0237583	0.264485	0.00791945	5.06164	4.04e-09	4.95e-08	UP
ENSSSCG00000006200	CPA6	carboxypeptidase A6 [Source:HGNC Symbol;Acc:HGNC:17245]	GO:0003824|GO:0008152|GO:0005488|GO:0005576|GO:0005615|GO:0071704|GO:0016787|GO:0043169|GO:0008233|GO:0019538|GO:0006508|GO:0046872|GO:0046914|GO:0008237|GO:0008238|GO:0008270|GO:0008235|GO:0004180|GO:0004181	catalytic activity|metabolic process|binding|extracellular region|extracellular space|organic substance metabolic process|hydrolase activity|cation binding|peptidase activity|protein metabolic process|proteolysis|metal ion binding|transition metal ion bin	-	-	-	-	4:73115005-73467990	7	12	12	32	38	32	0.526542	0.772103	0.791976	2.13911	2.34091	2.19296	0.696874	2.22432	-1.6744	4.09e-09	5.01e-08	DOWN
ENSSSCG00000017262	SLC16A6	solute carrier family 16, member 6 [Source:HGNC Symbol;Acc:HGNC:10927]	GO:0009987|GO:0016020|GO:0005215|GO:0031224|GO:0022857|GO:0055085|GO:0022891|GO:0016021|GO:0006810|GO:0034220|GO:0006811|GO:0015075|GO:0008509|GO:0015711|GO:0006820|GO:0008028|GO:0008514|GO:0015718	cellular process|membrane|transporter activity|intrinsic component of membrane|transmembrane transporter activity|transmembrane transport|substrate-specific transmembrane transporter activity|integral component of membrane|transport|ion transmembrane tran	-	-	-	-	12:12324000-12341480	55	69	65	28	41	23	2.09106	2.24413	2.16832	0.946085	1.27667	0.796716	2.16784	1.00649	1.10693	4.21e-09	5.13e-08	UP
ENSSSCG00000009633	-	-	GO:0005623|GO:0050896|GO:0002376|GO:0023052|GO:0004871|GO:0009987|GO:0008152|GO:0005488|GO:0016020|GO:0032502|GO:0005515|GO:0071704|GO:0071944|GO:0051716|GO:0048856|GO:0038023|GO:0004872|GO:0009607|GO:0044237|GO:0008283|GO:0019222|GO:0005886|GO:0031224|GO	cell|response to stimulus|immune system process|signaling|signal transducer activity|cellular process|metabolic process|binding|membrane|developmental process|protein binding|organic substance metabolic process|cell periphery|cellular response to stimulus	K04722|K04722|K04722	tumor necrosis factor receptor superfamily member 10[-]|tumor necrosis factor receptor superfamily member 10[-]|tumor necrosis factor receptor superfamily member 10[-]	ssc05164|ssc05164|ssc05164|ssc04210|ssc04210|ssc04210|ssc05162|ssc05162|ssc05162|ssc04650|ssc04650|ssc04650	Influenza A - Sus scrofa (pig)|Influenza A - Sus scrofa (pig)|Influenza A - Sus scrofa (pig)|Apoptosis - Sus scrofa (pig)|Apoptosis - Sus scrofa (pig)|Apoptosis - Sus scrofa (pig)|Measles - Sus scrofa (pig)|Measles - Sus scrofa (pig)|Measles - Sus scrofa	14:7785333-7817139	0	3	2	12	20	15	0	0.251077	0.171736	1.0435	1.6027	1.33716	0.140938	1.32779	-3.2359	4.32e-09	5.26e-08	DOWN
ENSSSCG00000025308	IL17D	interleukin 17D [Source:HGNC Symbol;Acc:HGNC:5984]	GO:0050896|GO:0023052|GO:0009987|GO:0005488|GO:0005576|GO:0005515|GO:0005615|GO:0051716|GO:0050794|GO:0006950|GO:0005102|GO:0007165|GO:0006952|GO:0007154|GO:0007166|GO:0005125|GO:0005126|GO:0006954	response to stimulus|signaling|cellular process|binding|extracellular region|protein binding|extracellular space|cellular response to stimulus|regulation of cellular process|response to stress|receptor binding|signal transduction|defense response|cell com	K05492	interleukin 17D[-]	ssc04630	Jak-STAT signaling pathway - Sus scrofa (pig)	11:150055-193919	22	44	45	79	91	75	0.588069	1.0061	1.05539	1.87666	1.99215	1.8265	0.883185	1.89843	-1.10402	4.62e-09	5.61e-08	DOWN
ENSSSCG00000007430	NEURL2	neuralized E3 ubiquitin protein ligase 2 [Source:HGNC Symbol;Acc:HGNC:16156]	GO:0005623|GO:0030054|GO:0050896|GO:0023052|GO:0009987|GO:0008152|GO:0005488|GO:0032502|GO:0016043|GO:0043234|GO:0005515|GO:0071704|GO:0051716|GO:0048856|GO:0044237|GO:0009653|GO:0048646|GO:0050794|GO:0030055|GO:0005622|GO:0048869|GO:0030029|GO:0007165|GO	cell|cell junction|response to stimulus|signaling|cellular process|metabolic process|binding|developmental process|cellular component organization|protein complex|protein binding|organic substance metabolic process|cellular response to stimulus|anatomical	-	-	-	-	17:53726567-53729359	3	8	4	26	19	33	0.220973	0.504112	0.258511	1.70205	1.14625	2.21472	0.327866	1.68767	-2.36386	4.98e-09	6e-08	DOWN
ENSSSCG00000029280	-	-	GO:0003824|GO:0008152|GO:0016787|GO:0016788|GO:0008484	catalytic activity|metabolic process|hydrolase activity|hydrolase activity, acting on ester bonds|sulfuric ester hydrolase activity	-	-	-	-	2:89270225-89356834	28	32	38	14	9	10	11.2306	10.9796	13.3731	4.99023	2.95632	3.6542	11.8611	3.86692	1.61699	5.22e-09	6.28e-08	UP
ENSSSCG00000030376	U1	U1 spliceosomal RNA [Source:RFAM;Acc:RF00003]	-	-	-	-	-	-	12:35716300-35716463	2	2	0	18	15	11	1.82468	1.56056	0	14.5926	11.2069	9.14218	1.12841	11.6472	-3.36762	5.46e-09	6.56e-08	DOWN
ENSSSCG00000000623	BCL2L14	BCL2-like 14 (apoptosis facilitator) [Source:HGNC Symbol;Acc:HGNC:16657]	GO:0005623|GO:0050896|GO:0023052|GO:0009987|GO:0005488|GO:0005515|GO:0051716|GO:0043229|GO:0023051|GO:0050794|GO:0005622|GO:0007165|GO:0010646|GO:0010942|GO:0008219|GO:0005737|GO:0019899|GO:0009966|GO:0009967|GO:0010941|GO:0007154|GO:0043068|GO:0043067|GO	cell|response to stimulus|signaling|cellular process|binding|protein binding|cellular response to stimulus|intracellular organelle|regulation of signaling|regulation of cellular process|intracellular|signal transduction|regulation of cell communication|po	-	-	-	-	5:63690799-63713753	8	8	8	25	32	31	0.956707	0.818426	0.839387	2.65702	3.13417	3.37769	0.871507	3.05629	-1.8102	5.49e-09	6.59e-08	DOWN
ENSSSCG00000009499	-	-	GO:0003824|GO:0008152|GO:0005488|GO:0097159|GO:0036094|GO:0016787|GO:0016817|GO:0001882|GO:0000166|GO:0016818|GO:0017076|GO:0032549|GO:0005524|GO:0016462|GO:0017111|GO:0016887	catalytic activity|metabolic process|binding|organic cyclic compound binding|small molecule binding|hydrolase activity|hydrolase activity, acting on acid anhydrides|nucleoside binding|nucleotide binding|hydrolase activity, acting on acid anhydrides, in ph	-	-	-	-	11:71572954-71611317	2	8	7	18	33	31	0.216375	0.740312	0.664387	1.73043	2.92369	3.05531	0.540358	2.56981	-2.24967	5.92e-09	7.07e-08	DOWN
ENSSSCG00000004141	NMBR	-	GO:0005623|GO:0050896|GO:0023052|GO:0004871|GO:0009987|GO:0016020|GO:0051716|GO:0038023|GO:0004872|GO:0031224|GO:0050794|GO:0005622|GO:0007165|GO:0005737|GO:0007154|GO:0016021|GO:0004888|GO:0008528|GO:0004930|GO:0007186|GO:0031989|GO:0008188|GO:0004946	cell|response to stimulus|signaling|signal transducer activity|cellular process|membrane|cellular response to stimulus|signaling receptor activity|receptor activity|intrinsic component of membrane|regulation of cellular process|intracellular|signal transd	K04168	neuromedin B receptor[-]	ssc04080	Neuroactive ligand-receptor interaction - Sus scrofa (pig)	1:25808851-25823914	1	3	5	21	15	33	0.125251	0.321522	0.549744	2.33844	1.5393	3.76725	0.332172	2.54833	-2.93955	7.11e-09	8.41e-08	DOWN
ENSSSCG00000017250	SLC39A11	solute carrier family 39, member 11 [Source:HGNC Symbol;Acc:HGNC:14463]	GO:0005623|GO:0009987|GO:0016020|GO:0005215|GO:0043227|GO:0071944|GO:0043229|GO:0005886|GO:0031224|GO:0012505|GO:0005622|GO:0022857|GO:0055085|GO:0042592|GO:0005737|GO:0005794|GO:0022891|GO:0019725|GO:0043231|GO:0016021|GO:0006810|GO:0005634|GO:0034220|GO	cell|cellular process|membrane|transporter activity|membrane-bounded organelle|cell periphery|intracellular organelle|plasma membrane|intrinsic component of membrane|endomembrane system|intracellular|transmembrane transporter activity|transmembrane transp	-	-	-	-	12:8119513-8467409	32	30	27	11	10	7	5.64565	4.52753	4.17943	1.72474	1.44496	1.12513	4.78421	1.43161	1.74064	7.27e-09	8.59e-08	UP
ENSSSCG00000026890	-	-	-	-	-	-	-	-	5:17277106-17463911	98	77	100	40	39	54	5.84123	3.92604	5.22976	2.11886	1.90381	2.93244	4.99901	2.31837	1.10853	7.75e-09	9.11e-08	UP
ENSSSCG00000025676	-	-	GO:0005623|GO:0000988|GO:0009987|GO:0008152|GO:0043234|GO:0009058|GO:0071704|GO:0043227|GO:0043229|GO:0044237|GO:0006807|GO:0019222|GO:0050794|GO:0000989|GO:0005622|GO:0051171|GO:0016592|GO:0003712|GO:0006725|GO:0031323|GO:0044249|GO:0043231|GO:1901360|GO	cell|transcription factor activity, protein binding|cellular process|metabolic process|protein complex|biosynthetic process|organic substance metabolic process|membrane-bounded organelle|intracellular organelle|cellular metabolic process|nitrogen compound	-	-	-	-	12:22707792-22730565	64	69	77	36	31	41	3.0837	2.84401	3.25526	1.54155	1.2233	1.79984	3.06099	1.52156	1.00844	8.45e-09	9.91e-08	UP
ENSSSCG00000013385	INSC	inscuteable homolog (Drosophila) [Source:HGNC Symbol;Acc:HGNC:33116]	GO:0005623|GO:0009987|GO:0005488|GO:0032502|GO:0016043|GO:0045177|GO:0005515|GO:0051641|GO:0048856|GO:0048869|GO:0007049|GO:0009888|GO:0030324|GO:0030323|GO:0006996|GO:0048513|GO:0007275|GO:0051640|GO:0007163|GO:0007017|GO:0035295|GO:0051649|GO:0060479|GO	cell|cellular process|binding|developmental process|cellular component organization|apical part of cell|protein binding|cellular localization|anatomical structure development|cellular developmental process|cell cycle|tissue development|lung development|re	-	-	-	-	2:47050874-47146643	35	36	35	10	19	11	2.72441	2.39712	2.39041	0.691738	1.21126	0.780082	2.50398	0.894359	1.4853	9.44e-09	1.1e-07	UP
ENSSSCG00000009171	-	-	-	-	-	-	-	-	8:128229409-128321167	11	16	9	30	41	45	1.33901	1.66615	0.961294	3.24548	4.08761	4.99081	1.32215	4.10797	-1.63554	1.09e-08	1.27e-07	DOWN
ENSSSCG00000015408	-	-	GO:0005623|GO:0009987|GO:0008152|GO:0005198|GO:0005488|GO:0009058|GO:0071704|GO:0043229|GO:0097159|GO:0044237|GO:0006807|GO:0003735|GO:0005622|GO:0030529|GO:0005737|GO:0019538|GO:0003676|GO:0044249|GO:0044391|GO:0034645|GO:0009059|GO:0005840|GO:0044267|GO	cell|cellular process|metabolic process|structural molecule activity|binding|biosynthetic process|organic substance metabolic process|intracellular organelle|organic cyclic compound binding|cellular metabolic process|nitrogen compound metabolic process|st	-	-	-	-	9:111230600-111231194	37	38	49	16	19	16	9.56029	8.39931	11.1089	3.67416	4.02078	3.76654	9.6895	3.82049	1.34266	1.1e-08	1.27e-07	UP
ENSSSCG00000007180	PDYN	prodynorphin [Source:HGNC Symbol;Acc:HGNC:8820]	GO:0005623|GO:0050896|GO:0023052|GO:0009987|GO:0005488|GO:0016020|GO:0005576|GO:0005515|GO:0071944|GO:0051716|GO:0005886|GO:0050794|GO:0005102|GO:0007165|GO:0007154|GO:0007186|GO:0001515|GO:0007218	cell|response to stimulus|signaling|cellular process|binding|membrane|extracellular region|protein binding|cell periphery|cellular response to stimulus|plasma membrane|regulation of cellular process|receptor binding|signal transduction|cell communication|	-	-	-	-	GL895578.1:4552-8028	31	41	55	12	21	13	6.72147	7.60449	10.4633	2.31233	3.7292	2.568	8.26309	2.86984	1.52571	1.12e-08	1.3e-07	UP
ENSSSCG00000009542	TNFSF13B	tumor necrosis factor (ligand) superfamily, member 13b [Source:HGNC Symbol;Acc:HGNC:11929]	GO:0005623|GO:0050896|GO:0002376|GO:0009987|GO:0005488|GO:0016020|GO:0032502|GO:0005515|GO:0002684|GO:0048856|GO:0009653|GO:0008283|GO:0050793|GO:0007155|GO:0048646|GO:0031224|GO:0006955|GO:0050794|GO:0001776|GO:0002682|GO:0005622|GO:0046649|GO:0005102|GO	cell|response to stimulus|immune system process|cellular process|binding|membrane|developmental process|protein binding|positive regulation of immune system process|anatomical structure development|anatomical structure morphogenesis|cell proliferation|reg	K05476	tumor necrosis factor ligand superfamily member 13B[-]	ssc04060|ssc05323|ssc04064|ssc04672	Cytokine-cytokine receptor interaction - Sus scrofa (pig)|Rheumatoid arthritis - Sus scrofa (pig)|NF-kappa B signaling pathway - Sus scrofa (pig)|Intestinal immune network for IgA production - Sus scrofa (pig)	11:83014418-83046597	34	49	33	83	82	77	4.23884	5.22579	3.60982	9.19623	8.3728	8.74625	4.35815	8.77176	-1.00915	1.21e-08	1.4e-07	DOWN
ENSSSCG00000020788	-	-	GO:0005488|GO:0005515	binding|protein binding	-	-	-	-	7:128362706-128413350	46	46	60	28	16	20	8.6132	7.36802	9.85725	4.65938	2.4536	3.41198	8.61282	3.50832	1.29571	1.21e-08	1.4e-07	UP
ENSSSCG00000021766	-	-	-	-	-	-	-	-	GL896000.1:6984-16745	31	32	41	78	69	77	7.99623	7.06104	9.27928	17.8805	14.5766	18.0957	8.11219	16.8509	-1.05467	1.28e-08	1.47e-07	DOWN
ENSSSCG00000029886	LYVE1	lymphatic vessel endothelial hyaluronan receptor 1 [Source:HGNC Symbol;Acc:HGNC:14687]	GO:0005623|GO:0050896|GO:0023052|GO:0004871|GO:0009987|GO:0008152|GO:0005488|GO:0016020|GO:0005576|GO:0005515|GO:0071704|GO:0043227|GO:0071944|GO:0051716|GO:0038023|GO:0004872|GO:0006807|GO:0009056|GO:0007155|GO:0005886|GO:0031224|GO:0050794|GO:1903561|GO	cell|response to stimulus|signaling|signal transducer activity|cellular process|metabolic process|binding|membrane|extracellular region|protein binding|organic substance metabolic process|membrane-bounded organelle|cell periphery|cellular response to stim	-	-	-	-	2:52284701-52301556	23	22	22	4	8	6	1.41779	1.16007	1.1899	0.219133	0.403878	0.336963	1.25592	0.319991	1.97264	1.36e-08	1.56e-07	UP
ENSSSCG00000015398	-	-	GO:0005623|GO:0040007|GO:0050896|GO:0023052|GO:0009987|GO:0005488|GO:0040011|GO:0016020|GO:0045499|GO:0032502|GO:0007610|GO:0005576|GO:0016043|GO:0005515|GO:0042995|GO:0048589|GO:0005615|GO:0050795|GO:0051716|GO:0048856|GO:0040008|GO:0040012|GO:0045926|GO	cell|growth|response to stimulus|signaling|cellular process|binding|locomotion|membrane|chemorepellent activity|developmental process|behavior|extracellular region|cellular component organization|protein binding|cell projection|developmental growth|extrac	-	-	-	-	9:106573372-106597357	55	56	50	134	97	111	5.10126	4.44317	4.06899	11.0455	7.36843	9.37997	4.53781	9.26464	-1.02974	1.42e-08	1.62e-07	DOWN
ENSSSCG00000026248	PAQR4	progestin and adipoQ receptor family member IV [Source:HGNC Symbol;Acc:HGNC:26386]	GO:0016020|GO:0004872|GO:0031224|GO:0016021	membrane|receptor activity|intrinsic component of membrane|integral component of membrane	-	-	-	-	3:40485817-40490732	53	77	93	31	42	34	2.7861	3.46253	4.28943	1.44826	1.80821	1.62839	3.51269	1.62829	1.10922	1.71e-08	1.92e-07	UP
ENSSSCG00000029323	KCNE3	potassium channel, voltage gated subfamily E regulatory beta subunit 3 [Source:HGNC Symbol;Acc:HGNC:6243]	GO:0005623|GO:0009987|GO:0016020|GO:0005215|GO:0043234|GO:0042995|GO:0071944|GO:0005886|GO:0031224|GO:0050794|GO:0016247|GO:0051051|GO:0044297|GO:0005622|GO:0022857|GO:0032809|GO:0071804|GO:0031226|GO:0055085|GO:0098797|GO:0005887|GO:0043204|GO:0036477|GO	cell|cellular process|membrane|transporter activity|protein complex|cell projection|cell periphery|plasma membrane|intrinsic component of membrane|regulation of cellular process|channel regulator activity|negative regulation of transport|cell body|intrace	K04897	potassium voltage-gated channel Isk-related subfamily E member 3[-]	ssc04974	Protein digestion and absorption - Sus scrofa (pig)	9:9649248-9660143	61	98	74	25	47	38	4.1053	5.64193	4.36966	1.49525	2.59054	2.33	4.70563	2.1386	1.13772	1.82e-08	2.04e-07	UP
ENSSSCG00000017416	DHX58	DEXH (Asp-Glu-X-His) box polypeptide 58 [Source:HGNC Symbol;Acc:HGNC:29517]	GO:0005623|GO:0003824|GO:0050896|GO:0002376|GO:0023052|GO:0009987|GO:0008152|GO:0005488|GO:0005515|GO:0002684|GO:0051716|GO:0023051|GO:0097159|GO:0023057|GO:0009607|GO:0002683|GO:0036094|GO:0016787|GO:0006955|GO:0050794|GO:0006950|GO:0051707|GO:0002682|GO	cell|catalytic activity|response to stimulus|immune system process|signaling|cellular process|metabolic process|binding|protein binding|positive regulation of immune system process|cellular response to stimulus|regulation of signaling|organic cyclic compo	K12649	ATP-dependent RNA helicase DHX58[3.6.3.14]	ssc04622	RIG-I-like receptor signaling pathway - Sus scrofa (pig)	12:20937868-20946850	21	41	36	76	67	74	0.604294	1.00925	0.908942	1.94359	1.57904	1.9401	0.840829	1.82091	-1.11478	1.91e-08	2.13e-07	DOWN
ENSSSCG00000002830	IRX6	iroquois homeobox 6 [Source:HGNC Symbol;Acc:HGNC:14675]	GO:0005623|GO:0009987|GO:0008152|GO:0005488|GO:0009058|GO:0071704|GO:0043227|GO:0043229|GO:0097159|GO:0044237|GO:0006807|GO:0019222|GO:0050794|GO:0005622|GO:0051171|GO:0006725|GO:0003676|GO:0031323|GO:0044249|GO:0043231|GO:1901360|GO:0046483|GO:0006139|GO	cell|cellular process|metabolic process|binding|biosynthetic process|organic substance metabolic process|membrane-bounded organelle|intracellular organelle|organic cyclic compound binding|cellular metabolic process|nitrogen compound metabolic process|regu	-	-	-	-	6:27666495-27671946	15	19	14	39	43	48	1.24536	1.34939	1.01981	2.87752	2.92379	3.63075	1.20485	3.14402	-1.38376	1.93e-08	2.16e-07	DOWN
ENSSSCG00000016365	ANKMY1	ankyrin repeat and MYND domain containing 1 [Source:HGNC Symbol;Acc:HGNC:20987]	GO:0005488|GO:0005515	binding|protein binding	-	-	-	-	15:154473743-154507383	20	29	35	6	11	8	1.06559	1.32172	1.63617	0.284076	0.479994	0.388324	1.34116	0.384131	1.80381	1.93e-08	2.16e-07	UP
ENSSSCG00000012397	IL2RG	-	GO:0050896|GO:0023052|GO:0004871|GO:0009987|GO:0005488|GO:0016020|GO:0005515|GO:0051716|GO:0038023|GO:0004872|GO:0031224|GO:0050794|GO:0007165|GO:0010033|GO:0007154|GO:0016021|GO:0004888|GO:0071310|GO:0007166|GO:0004896|GO:0034097|GO:0071345|GO:0019221	response to stimulus|signaling|signal transducer activity|cellular process|binding|membrane|protein binding|cellular response to stimulus|signaling receptor activity|receptor activity|intrinsic component of membrane|regulation of cellular process|signal t	K05070	interleukin 2 receptor gamma[-]	ssc04151|ssc04060|ssc05166|ssc04144|ssc04630|ssc05162|ssc05321|ssc05340	PI3K-Akt signaling pathway - Sus scrofa (pig)|Cytokine-cytokine receptor interaction - Sus scrofa (pig)|HTLV-I infection - Sus scrofa (pig)|Endocytosis - Sus scrofa (pig)|Jak-STAT signaling pathway - Sus scrofa (pig)|Measles - Sus scrofa (pig)|Inflammator	X:64673721-64677978	29	28	26	53	77	62	1.10961	0.916475	0.872873	1.80225	2.41295	2.16138	0.966319	2.12552	-1.13725	2.07e-08	2.3e-07	DOWN
ENSSSCG00000017920	CXCL16	chemokine (C-X-C motif) ligand 16 [Source:HGNC Symbol;Acc:HGNC:16642]	GO:0040007|GO:0050896|GO:0002376|GO:0009987|GO:0005488|GO:0040011|GO:0016020|GO:0005576|GO:0016043|GO:0005515|GO:0005615|GO:0051716|GO:0004872|GO:0009607|GO:0040008|GO:0040012|GO:0045927|GO:0050900|GO:0016049|GO:0031224|GO:0006955|GO:0050794|GO:0006950|GO	growth|response to stimulus|immune system process|cellular process|binding|locomotion|membrane|extracellular region|cellular component organization|protein binding|extracellular space|cellular response to stimulus|receptor activity|response to biotic stim	K10035	C-X-C motif chemokine 16[-]	ssc04060|ssc04062	Cytokine-cytokine receptor interaction - Sus scrofa (pig)|Chemokine signaling pathway - Sus scrofa (pig)	12:54264906-54269592	15	18	24	57	56	39	0.995181	1.02157	1.39705	3.36081	3.04284	2.35738	1.13793	2.92034	-1.35972	2.07e-08	2.3e-07	DOWN
ENSSSCG00000008524	GALNT14	polypeptide N-acetylgalactosaminyltransferase 14 [Source:HGNC Symbol;Acc:HGNC:22946]	GO:0005623|GO:0003824|GO:0009987|GO:0008152|GO:0005488|GO:0016020|GO:0009058|GO:0071704|GO:0043227|GO:0043229|GO:0016740|GO:0044237|GO:0030246|GO:0031224|GO:0012505|GO:0031090|GO:0005622|GO:0098588|GO:0005737|GO:0005794|GO:0006486|GO:0019538|GO:0044249|GO	cell|catalytic activity|cellular process|metabolic process|binding|membrane|biosynthetic process|organic substance metabolic process|membrane-bounded organelle|intracellular organelle|transferase activity|cellular metabolic process|carbohydrate binding|in	K00710	polypeptide N-acetylgalactosaminyltransferase[2.4.1.41]	ssc01100|ssc00512	Metabolic pathways - Sus scrofa (pig)|Mucin type O-Glycan biosynthesis - Sus scrofa (pig)	3:115083022-115164353	40	32	42	67	94	96	3.6072	2.4686	3.32321	5.36958	6.94254	7.8875	3.13301	6.73321	-1.10375	2.27e-08	2.51e-07	DOWN
ENSSSCG00000011034	ST8SIA6	ST8 alpha-N-acetyl-neuraminide alpha-2,8-sialyltransferase 6 [Source:HGNC Symbol;Acc:HGNC:23317]	GO:0005623|GO:0003824|GO:0009987|GO:0008152|GO:0016020|GO:0009058|GO:0071704|GO:0043227|GO:0043229|GO:0016740|GO:0044237|GO:0006807|GO:0031224|GO:0012505|GO:0031090|GO:0005622|GO:0031228|GO:0044255|GO:0098588|GO:0005737|GO:0005794|GO:0006486|GO:0019538|GO	cell|catalytic activity|cellular process|metabolic process|membrane|biosynthetic process|organic substance metabolic process|membrane-bounded organelle|intracellular organelle|transferase activity|cellular metabolic process|nitrogen compound metabolic pro	-	-	-	-	10:48313432-48323945	10	18	20	3	4	1	1.80687	2.78217	3.17067	0.481775	0.591915	0.164615	2.58657	0.412768	2.64763	2.34e-08	2.59e-07	UP
ENSSSCG00000009170	-	-	-	-	-	-	-	-	8:128097096-128129034	4	8	6	23	23	35	0.260668	0.445928	0.34304	1.33192	1.22741	2.07783	0.349879	1.54572	-2.14335	2.39e-08	2.64e-07	DOWN
ENSSSCG00000015663	C4BPA	-	-	-	K04002	complement component 4 binding protein, alpha[-]	ssc05133|ssc04610	Pertussis - Sus scrofa (pig)|Complement and coagulation cascades - Sus scrofa (pig)	9:74195616-74207951	0	1	0	7	14	11	0	0.120495	0	0.876407	1.61528	1.41179	0.040165	1.30116	-5.01772	2.5e-08	2.76e-07	DOWN
ENSSSCG00000001078	MBOAT1	membrane bound O-acyltransferase domain containing 1 [Source:HGNC Symbol;Acc:HGNC:21579]	GO:0016020|GO:0031224|GO:0016021	membrane|intrinsic component of membrane|integral component of membrane	K13517	lysophospholipid acyltransferase 1/2 [EC:<a href=/dbget-bin/www_bget?ec:2.3.1.51>2.3.1.51</a> 2.3.1.-][-]	ssc01100|ssc00564|ssc00561	Metabolic pathways - Sus scrofa (pig)|Glycerophospholipid metabolism - Sus scrofa (pig)|Glycerolipid metabolism - Sus scrofa (pig)	7:16429444-16539182	56	68	77	28	30	42	4.1661	4.32747	5.02614	1.85124	1.82787	2.84675	4.50657	2.17529	1.05083	2.51e-08	2.76e-07	UP
ENSSSCG00000021647	EDA	ectodysplasin A [Source:HGNC Symbol;Acc:HGNC:3157]	GO:0005623|GO:0050896|GO:0002376|GO:0023052|GO:0009987|GO:0008152|GO:0005488|GO:0016020|GO:0032502|GO:0045177|GO:0005515|GO:0009058|GO:0042175|GO:0009893|GO:0051641|GO:0071704|GO:0043227|GO:0071944|GO:0051716|GO:0043229|GO:0023051|GO:0048856|GO:0051050|GO	cell|response to stimulus|immune system process|signaling|cellular process|metabolic process|binding|membrane|developmental process|apical part of cell|protein binding|biosynthetic process|nuclear outer membrane-endoplasmic reticulum membrane network|posi	K05480	ectodysplasin-A[-]	ssc04060	Cytokine-cytokine receptor interaction - Sus scrofa (pig)	X:62968895-63300538	55	57	82	23	26	37	0.798248	0.707683	1.04422	0.296671	0.309056	0.489261	0.850051	0.364996	1.21967	2.67e-08	2.92e-07	UP
ENSSSCG00000029443	TKTL1	transketolase-like 1 [Source:HGNC Symbol;Acc:HGNC:11835]	GO:0003824|GO:0008152|GO:0016491|GO:0016903|GO:0016624	catalytic activity|metabolic process|oxidoreductase activity|oxidoreductase activity, acting on the aldehyde or oxo group of donors|oxidoreductase activity, acting on the aldehyde or oxo group of donors, disulfide as acceptor	K00615	transketolase[2.2.1.1]	ssc01100|ssc01200|ssc01230|ssc00030	Metabolic pathways - Sus scrofa (pig)|Carbon metabolism - Sus scrofa (pig)|Biosynthesis of amino acids - Sus scrofa (pig)|Pentose phosphate pathway - Sus scrofa (pig)	GL896526.1:2945-24436	13	9	11	0	1	1	1.1688	0.692198	0.867718	0	0.0736152	0.081912	0.909572	0.0518424	4.13298	2.67e-08	2.92e-07	UP
ENSSSCG00000004125	STX11	syntaxin 11 [Source:HGNC Symbol;Acc:HGNC:11429]	GO:0005623|GO:0050896|GO:0002376|GO:0023052|GO:0009987|GO:0005488|GO:0016020|GO:0045202|GO:0016043|GO:0043234|GO:0005515|GO:0051641|GO:0007269|GO:0001909|GO:0043227|GO:0071944|GO:0043229|GO:0031629|GO:0007155|GO:0005886|GO:0031224|GO:0006955|GO:0006950|GO	cell|response to stimulus|immune system process|signaling|cellular process|binding|membrane|synapse|cellular component organization|protein complex|protein binding|cellular localization|neurotransmitter secretion|leukocyte mediated cytotoxicity|membrane-b	K08487	syntaxin 11[-]	ssc04130	SNARE interactions in vesicular transport - Sus scrofa (pig)	1:23480022-23510485	6	12	10	45	24	53	0.519441	0.888723	0.759639	3.46245	1.70176	4.18063	0.722601	3.11494	-2.10793	2.68e-08	2.93e-07	DOWN
ENSSSCG00000006990	FGL1	fibrinogen-like 1 [Source:HGNC Symbol;Acc:HGNC:3695]	GO:0005576|GO:0043227|GO:1903561|GO:0031982|GO:0070062	extracellular region|membrane-bounded organelle|extracellular vesicle|vesicle|extracellular exosome	-	-	-	-	17:6071086-6088930	16	18	14	3	3	2	0.684887	0.659123	0.525806	0.114137	0.105182	0.077998	0.623272	0.0991056	2.65282	2.73e-08	2.99e-07	UP
ENSSSCG00000005437	KLF4	Kruppel-like factor 4 (gut) [Source:HGNC Symbol;Acc:HGNC:6348]	GO:0005623|GO:0000988|GO:0050896|GO:0002376|GO:0023052|GO:0009987|GO:0008152|GO:0005488|GO:0040011|GO:0001071|GO:0032502|GO:0016043|GO:0002520|GO:0043234|GO:0005515|GO:0009058|GO:0009893|GO:0071704|GO:0000785|GO:0043227|GO:0051716|GO:0043229|GO:0048856|GO	cell|transcription factor activity, protein binding|response to stimulus|immune system process|signaling|cellular process|metabolic process|binding|locomotion|nucleic acid binding transcription factor activity|developmental process|cellular component orga	K17846	krueppel-like factor 4[-]	ssc04550	Signaling pathways regulating pluripotency of stem cells - Sus scrofa (pig)	1:279056681-279061593	66	108	107	58	43	39	1.35299	1.89392	1.92457	1.05666	0.721933	0.728405	1.72383	0.835668	1.04461	2.83e-08	3.08e-07	UP
ENSSSCG00000024422	-	-	GO:0005623|GO:0009987|GO:0008152|GO:0016020|GO:0009058|GO:0071704|GO:0043227|GO:0043229|GO:0044237|GO:0031224|GO:0012505|GO:0005622|GO:0044255|GO:0005737|GO:0006629|GO:0005783|GO:0043231|GO:0016021|GO:1901137|GO:0006490|GO:0006488	cell|cellular process|metabolic process|membrane|biosynthetic process|organic substance metabolic process|membrane-bounded organelle|intracellular organelle|cellular metabolic process|intrinsic component of membrane|endomembrane system|intracellular|cellu	-	-	-	-	GL893964.1:17179-21656	22	35	36	63	70	66	1.78785	2.43308	2.56686	4.54987	4.6589	4.88657	2.2626	4.69845	-1.05421	3e-08	3.25e-07	DOWN
ENSSSCG00000008830	CWH43	cell wall biogenesis 43 C-terminal homolog [Source:HGNC Symbol;Acc:HGNC:26133]	GO:0016020|GO:0031224|GO:0016021	membrane|intrinsic component of membrane|integral component of membrane	-	-	-	-	8:41045873-41120417	61	58	56	31	26	30	4.05063	3.29461	3.26272	1.82945	1.414	1.815	3.53599	1.68615	1.06838	3.1e-08	3.35e-07	UP
ENSSSCG00000005665	PHYHD1	phytanoyl-CoA dioxygenase domain containing 1 [Source:HGNC Symbol;Acc:HGNC:23396]	-	-	-	-	-	-	1:303258825-303270695	19	32	37	70	72	56	2.22069	3.19954	3.79439	7.27113	6.89221	5.96341	3.07154	6.70892	-1.12712	3.19e-08	3.45e-07	DOWN
ENSSSCG00000028525	-	-	GO:0050896|GO:0042056|GO:0023052|GO:0009987|GO:0008152|GO:0040011|GO:0005576|GO:0032994|GO:0009058|GO:0005615|GO:0009893|GO:0071704|GO:0051716|GO:0023051|GO:0044237|GO:0006807|GO:0009056|GO:0019222|GO:0050794|GO:0006950|GO:0009605|GO:0048870|GO:0051171|GO	response to stimulus|chemoattractant activity|signaling|cellular process|metabolic process|locomotion|extracellular region|protein-lipid complex|biosynthetic process|extracellular space|positive regulation of metabolic process|organic substance metabolic	-	-	-	-	2:44078431-44082946	1	0	4	14	19	11	0.249665	0	0.876522	3.10744	3.88653	2.50303	0.375396	3.16567	-3.07603	3.2e-08	3.45e-07	DOWN
ENSSSCG00000015522	ANGPTL1	angiopoietin-like 1 [Source:HGNC Symbol;Acc:HGNC:489]	GO:0050896|GO:0023052|GO:0009987|GO:0005488|GO:0005576|GO:0005515|GO:0005615|GO:0043227|GO:0051716|GO:0050794|GO:1903561|GO:0005102|GO:0031982|GO:0007165|GO:0070062|GO:0007154|GO:0007166|GO:0007167|GO:0007169	response to stimulus|signaling|cellular process|binding|extracellular region|protein binding|extracellular space|membrane-bounded organelle|cellular response to stimulus|regulation of cellular process|extracellular vesicle|receptor binding|vesicle|signal	-	-	-	-	9:132390324-132407748	20	16	19	50	42	50	1.6113	1.10269	1.34307	3.5799	2.77123	3.67002	1.35235	3.34038	-1.30454	3.41e-08	3.67e-07	DOWN
ENSSSCG00000027916	-	-	GO:0005623|GO:0009987|GO:0005488|GO:0016020|GO:0016043|GO:0005515|GO:0051641|GO:0043227|GO:0043229|GO:0031224|GO:0031090|GO:0005622|GO:0055085|GO:0043169|GO:0098588|GO:0005737|GO:0045184|GO:0006996|GO:0008104|GO:0043231|GO:0016021|GO:0031301|GO:0031231|GO	cell|cellular process|binding|membrane|cellular component organization|protein binding|cellular localization|membrane-bounded organelle|intracellular organelle|intrinsic component of membrane|organelle membrane|intracellular|transmembrane transport|cation	K13346	peroxin-10[-]	ssc04146	Peroxisome - Sus scrofa (pig)	6:58926551-58930736	0	0	0	10	5	15	0	0	0	1.08179	0.498455	1.66357	0	1.08127	#NAME?	3.87e-08	4.13e-07	DOWN
ENSSSCG00000010507	TLL2	tolloid-like 2 [Source:HGNC Symbol;Acc:HGNC:11844]	GO:0003824|GO:0008152|GO:0005488|GO:0005515|GO:0071704|GO:0016787|GO:0043169|GO:0008233|GO:0019538|GO:0006508|GO:0046872|GO:0046914|GO:0005509|GO:0008237|GO:0004175|GO:0008270|GO:0004222	catalytic activity|metabolic process|binding|protein binding|organic substance metabolic process|hydrolase activity|cation binding|peptidase activity|protein metabolic process|proteolysis|metal ion binding|transition metal ion binding|calcium ion binding|	-	-	-	-	14:117454645-117514823	53	62	65	27	30	36	2.95316	2.95522	3.17778	1.33703	1.36903	1.82756	3.02872	1.51121	1.00301	4.03e-08	4.29e-07	UP
ENSSSCG00000013146	FAM111A	family with sequence similarity 111, member A [Source:HGNC Symbol;Acc:HGNC:24725]	GO:0005623|GO:0009987|GO:0008152|GO:0005488|GO:0005515|GO:0009058|GO:0071704|GO:0000785|GO:0043227|GO:0043229|GO:0044237|GO:0006807|GO:0050794|GO:0005622|GO:0050792|GO:0005737|GO:0006725|GO:0044249|GO:0016032|GO:0043231|GO:1901360|GO:0048525|GO:0046483|GO	cell|cellular process|metabolic process|binding|protein binding|biosynthetic process|organic substance metabolic process|chromatin|membrane-bounded organelle|intracellular organelle|cellular metabolic process|nitrogen compound metabolic process|regulation	-	-	-	-	2:11866314-11871396	40	43	69	107	147	90	3.27014	3.00719	4.94938	7.77404	9.84244	6.70351	3.74224	8.10666	-1.11521	4.16e-08	4.42e-07	DOWN
ENSSSCG00000005858	RNF208	ring finger protein 208 [Source:HGNC Symbol;Acc:HGNC:25420]	GO:0005623|GO:0003824|GO:0009987|GO:0008152|GO:0005488|GO:0005515|GO:0071704|GO:0043227|GO:0043229|GO:0016740|GO:0044237|GO:0005622|GO:0043169|GO:0019787|GO:0005737|GO:0019538|GO:0043231|GO:0005634|GO:0005654|GO:0031981|GO:0004842|GO:0044267|GO:0036211|GO	cell|catalytic activity|cellular process|metabolic process|binding|protein binding|organic substance metabolic process|membrane-bounded organelle|intracellular organelle|transferase activity|cellular metabolic process|intracellular|cation binding|ubiquiti	-	-	-	-	1:314152677-314153474	18	20	16	49	44	43	3.3746	3.20747	2.63193	8.16409	6.756	7.34475	3.07133	7.42161	-1.27287	4.17e-08	4.43e-07	DOWN
ENSSSCG00000023686	TTR	Transthyretin [Source:UniProtKB/Swiss-Prot;Acc:P50390]	GO:0009987|GO:0008152|GO:0005488|GO:0005576|GO:0005515|GO:0005615|GO:0042445|GO:0071704|GO:0043227|GO:0042562|GO:0044237|GO:0036094|GO:1903561|GO:0005102|GO:0031982|GO:0044255|GO:0010817|GO:0070062|GO:0042802|GO:0006629|GO:0070324|GO:0006810|GO:0006066|GO	cellular process|metabolic process|binding|extracellular region|protein binding|extracellular space|hormone metabolic process|organic substance metabolic process|membrane-bounded organelle|hormone binding|cellular metabolic process|small molecule binding|	-	-	-	-	6:108123915-108131568	24	21	13	5	1	4	5.8861	4.40579	2.79749	1.08977	0.200813	0.893781	4.36313	0.728122	2.58311	4.55e-08	4.81e-07	UP
ENSSSCG00000030801	GBP6	-	GO:0003824|GO:0008152|GO:0005488|GO:0097159|GO:0036094|GO:0016787|GO:0016817|GO:0001882|GO:0000166|GO:0016818|GO:0017076|GO:0032549|GO:0005525|GO:0016462|GO:0019001|GO:0017111|GO:0003924	catalytic activity|metabolic process|binding|organic cyclic compound binding|small molecule binding|hydrolase activity|hydrolase activity, acting on acid anhydrides|nucleoside binding|nucleotide binding|hydrolase activity, acting on acid anhydrides, in ph	-	-	-	-	4:139280329-139299776	15	25	22	54	46	74	0.845248	1.20509	1.08772	2.70422	2.12289	3.79909	1.04602	2.8754	-1.45885	4.58e-08	4.83e-07	DOWN
ENSSSCG00000011457	IL17RB	interleukin 17 receptor B [Source:HGNC Symbol;Acc:HGNC:18015]	GO:0005623|GO:0050896|GO:0023052|GO:0004871|GO:0009987|GO:0016020|GO:0051641|GO:0071944|GO:0051716|GO:0038023|GO:0004872|GO:0051050|GO:0009986|GO:0005886|GO:0031224|GO:0050794|GO:0006950|GO:0005622|GO:0009605|GO:0001817|GO:0031226|GO:0060341|GO:0007165|GO	cell|response to stimulus|signaling|signal transducer activity|cellular process|membrane|cellular localization|cell periphery|cellular response to stimulus|signaling receptor activity|receptor activity|positive regulation of transport|cell surface|plasma	K05165	interleukin 17 receptor B[-]	ssc04060	Cytokine-cytokine receptor interaction - Sus scrofa (pig)	13:39018890-39033919	37	27	38	66	79	73	2.40565	1.50172	2.16783	3.81365	4.20676	4.32433	2.02507	4.11491	-1.02289	5.03e-08	5.27e-07	DOWN
ENSSSCG00000025146	-	-	GO:0005488|GO:0005515|GO:0043169|GO:0046872|GO:0005509	binding|protein binding|cation binding|metal ion binding|calcium ion binding	-	-	-	-	6:73850685-73857935	64	57	80	34	32	35	6.20939	4.73074	6.81015	2.9316	2.5427	3.09384	5.91676	2.85605	1.05079	5.44e-08	5.66e-07	UP
ENSSSCG00000023904	CFAP57	cilia and flagella associated protein 57 [Source:HGNC Symbol;Acc:HGNC:26485]	GO:0005488|GO:0005515	binding|protein binding	-	-	-	-	6:155424281-155485848	46	66	69	28	35	29	1.83372	2.25063	2.41337	0.991965	1.14267	1.05326	2.16591	1.06263	1.02733	5.75e-08	5.96e-07	UP
ENSSSCG00000005312	SIT1	signaling threshold regulating transmembrane adaptor 1 [Source:HGNC Symbol;Acc:HGNC:17710]	GO:0005623|GO:0050896|GO:0002376|GO:0023052|GO:0009987|GO:0005488|GO:0016020|GO:0005576|GO:0005515|GO:0043227|GO:0071944|GO:0051716|GO:0007155|GO:0005886|GO:0031224|GO:0050794|GO:0002682|GO:1903561|GO:0046649|GO:0031982|GO:0007165|GO:0070062|GO:0030155|GO	cell|response to stimulus|immune system process|signaling|cellular process|binding|membrane|extracellular region|protein binding|membrane-bounded organelle|cell periphery|cellular response to stimulus|cell adhesion|plasma membrane|intrinsic component of m	-	-	-	-	1:264096731-264098460	1	0	0	11	9	10	0.110125	0	0	1.07701	0.812008	1.00369	0.0367083	0.964237	-4.71521	5.79e-08	6e-07	DOWN
ENSSSCG00000029001	-	-	GO:0005623|GO:0003824|GO:0009987|GO:0008152|GO:0071704|GO:0043227|GO:0016491|GO:0043229|GO:0044237|GO:0012505|GO:0005622|GO:0044255|GO:0055114|GO:0016705|GO:0005737|GO:0006629|GO:0005783|GO:0043231|GO:0004497|GO:0006643|GO:0016714|GO:0050479	cell|catalytic activity|cellular process|metabolic process|organic substance metabolic process|membrane-bounded organelle|oxidoreductase activity|intracellular organelle|cellular metabolic process|endomembrane system|intracellular|cellular lipid metabolic	-	-	-	-	9:93546140-93566569	25	23	25	7	9	7	5.97479	4.70222	5.24234	1.48681	1.76151	1.52414	5.30645	1.59082	1.73798	6.13e-08	6.35e-07	UP
ENSSSCG00000011400	SEMA3B	sema domain, immunoglobulin domain (Ig), short basic domain, secreted, (semaphorin) 3B [Source:HGNC Symbol;Acc:HGNC:10724]	GO:0040007|GO:0050896|GO:0023052|GO:0009987|GO:0005488|GO:0040011|GO:0016020|GO:0045499|GO:0032502|GO:0007610|GO:0005576|GO:0016043|GO:0005515|GO:0048589|GO:0005615|GO:0050795|GO:0051716|GO:0048856|GO:0040008|GO:0040012|GO:0045926|GO:0009653|GO:0016049|GO	growth|response to stimulus|signaling|cellular process|binding|locomotion|membrane|chemorepellent activity|developmental process|behavior|extracellular region|cellular component organization|protein binding|developmental growth|extracellular space|regulat	K06840	semaphorin 3[-]	ssc04360	Axon guidance - Sus scrofa (pig)	13:35921157-35928150	48	43	68	18	20	28	2.70274	2.07119	3.35948	0.900712	0.922292	1.43643	2.71114	1.08648	1.31924	6.17e-08	6.37e-07	UP
ENSSSCG00000000252	KRT8	-	GO:0005623|GO:0030054|GO:0022414|GO:0000003|GO:0050896|GO:0023052|GO:0009987|GO:0005198|GO:0005488|GO:0016020|GO:0032502|GO:0005576|GO:0005515|GO:0043227|GO:0044702|GO:0071944|GO:0051716|GO:0043229|GO:0048856|GO:0009607|GO:0005911|GO:0005886|GO:0050794|GO	cell|cell junction|reproductive process|reproduction|response to stimulus|signaling|cellular process|structural molecule activity|binding|membrane|developmental process|extracellular region|protein binding|membrane-bounded organelle|single organism reprod	-	-	-	-	5:18663339-18671193	20	19	22	4	8	4	1.75083	1.42282	1.68982	0.311197	0.573559	0.319021	1.62116	0.401259	2.01442	6.25e-08	6.44e-07	UP
ENSSSCG00000028944	-	-	GO:0005623|GO:0004871|GO:0009987|GO:0016020|GO:0005215|GO:0071944|GO:0038023|GO:0004872|GO:0005057|GO:0005886|GO:0031224|GO:0022857|GO:0055085|GO:0015278|GO:0022891|GO:0042391|GO:0016021|GO:0004888|GO:0006810|GO:0034220|GO:0072345|GO:0015267|GO:0051899|GO	cell|signal transducer activity|cellular process|membrane|transporter activity|cell periphery|signaling receptor activity|receptor activity|receptor signaling protein activity|plasma membrane|intrinsic component of membrane|transmembrane transporter activ	-	-	-	-	3:48686821-48699096	27	27	23	8	9	8	3.80723	3.25679	2.84555	1.00252	1.03931	1.02772	3.30319	1.02318	1.69079	6.41e-08	6.61e-07	UP
ENSSSCG00000007817	IL4R	interleukin-4 receptor subunit alpha precursor [Source:RefSeq peptide;Acc:NP_999505]	GO:0050896|GO:0002376|GO:0023052|GO:0004871|GO:0009987|GO:0005488|GO:0016020|GO:0032502|GO:0016043|GO:0002520|GO:0043234|GO:0005515|GO:0051641|GO:0002684|GO:0051716|GO:0048856|GO:0038023|GO:0004872|GO:0009607|GO:0051050|GO:0002683|GO:0009653|GO:0050793|GO	response to stimulus|immune system process|signaling|signal transducer activity|cellular process|binding|membrane|developmental process|cellular component organization|immune system development|protein complex|protein binding|cellular localization|positiv	K05071	interleukin 4 receptor[-]	ssc04151|ssc04060|ssc04630|ssc04640|ssc05321	PI3K-Akt signaling pathway - Sus scrofa (pig)|Cytokine-cytokine receptor interaction - Sus scrofa (pig)|Jak-STAT signaling pathway - Sus scrofa (pig)|Hematopoietic cell lineage - Sus scrofa (pig)|Inflammatory bowel disease (IBD) - Sus scrofa (pig)	3:19846364-19869474	32	38	61	81	99	96	0.983466	0.999014	1.64488	2.21233	2.49184	2.68804	1.20912	2.46407	-1.02708	6.56e-08	6.75e-07	DOWN
ENSSSCG00000023475	-	-	GO:0031012|GO:0005198|GO:0005576|GO:0043234|GO:0005578|GO:0005201|GO:0005581	extracellular matrix|structural molecule activity|extracellular region|protein complex|proteinaceous extracellular matrix|extracellular matrix structural constituent|collagen trimer	-	-	-	-	1:285841738-285899603	30	41	47	8	16	21	1.07042	1.25139	1.47137	0.253678	0.467547	0.682679	1.2644	0.467968	1.43397	6.89e-08	7.08e-07	UP
ENSSSCG00000005763	-	-	GO:0005623|GO:0009987|GO:0008152|GO:0005488|GO:0001071|GO:0009058|GO:0071704|GO:0097159|GO:0044237|GO:0006807|GO:0019222|GO:0050794|GO:0005622|GO:0003700|GO:0051171|GO:0043169|GO:0006725|GO:0003676|GO:0031323|GO:0044249|GO:1901360|GO:0046483|GO:0006139|GO	cell|cellular process|metabolic process|binding|nucleic acid binding transcription factor activity|biosynthetic process|organic substance metabolic process|organic cyclic compound binding|cellular metabolic process|nitrogen compound metabolic process|regu	-	-	-	-	1:309046786-309052615	47	49	60	17	35	13	2.8794	2.56796	3.2252	0.92558	1.75612	0.725602	2.89085	1.13577	1.34783	6.9e-08	7.08e-07	UP
ENSSSCG00000010505	DNTT	DNA nucleotidylexotransferase [Source:HGNC Symbol;Acc:HGNC:2983]	GO:0005623|GO:0003824|GO:0009987|GO:0008152|GO:0005488|GO:0005515|GO:0009058|GO:0071704|GO:0043227|GO:0043229|GO:0097159|GO:0016740|GO:0044237|GO:0006807|GO:0005622|GO:0043169|GO:0016772|GO:0005737|GO:0006725|GO:0003676|GO:0044249|GO:0043231|GO:1901360|GO	cell|catalytic activity|cellular process|metabolic process|binding|protein binding|biosynthetic process|organic substance metabolic process|membrane-bounded organelle|intracellular organelle|organic cyclic compound binding|transferase activity|cellular me	K00977	DNA nucleotidylexotransferase[2.7.7.31]	ssc04640|ssc03450	Hematopoietic cell lineage - Sus scrofa (pig)|Non-homologous end-joining - Sus scrofa (pig)	14:117385455-117419194	6	11	6	35	38	19	0.464593	0.728648	0.407671	2.40869	2.40997	1.34051	0.533637	2.05306	-1.94384	9.04e-08	9.17e-07	DOWN
ENSSSCG00000001841	RHCG	ammonium transporter Rh type C [Source:RefSeq peptide;Acc:NP_001038042]	GO:0005623|GO:0009987|GO:0005488|GO:0016020|GO:0005215|GO:0005576|GO:0045177|GO:0005515|GO:0043227|GO:0071944|GO:0005886|GO:0031224|GO:0022857|GO:1903561|GO:0031226|GO:0055085|GO:0016324|GO:0031982|GO:0070062|GO:0005887|GO:0008092|GO:0042592|GO:0022891|GO	cell|cellular process|binding|membrane|transporter activity|extracellular region|apical part of cell|protein binding|membrane-bounded organelle|cell periphery|plasma membrane|intrinsic component of membrane|transmembrane transporter activity|extracellular	-	-	-	-	7:60021999-60039452	5	5	3	20	20	20	0.30645	0.262169	0.161331	1.08938	1.0039	1.11683	0.243317	1.07004	-2.13675	1.02e-07	1.03e-06	DOWN
ENSSSCG00000022785	GSG1L	GSG1-like [Source:HGNC Symbol;Acc:HGNC:28283]	GO:0005488|GO:0016020|GO:0045202|GO:0005515|GO:0032279|GO:0031224|GO:0016021	binding|membrane|synapse|protein binding|asymmetric synapse|intrinsic component of membrane|integral component of membrane	-	-	-	-	3:19136264-19387999	9	7	4	25	25	24	1.40704	0.93614	0.548627	3.47329	3.20089	3.41837	0.963936	3.36418	-1.80325	1.19e-07	1.19e-06	DOWN
ENSSSCG00000026456	-	-	GO:0005488|GO:0005515	binding|protein binding	-	-	-	-	9:109721269-109733251	43	45	42	23	22	15	11.5496	10.3395	9.89804	5.49028	4.83958	3.6706	10.5957	4.66682	1.18297	1.24e-07	1.24e-06	UP
ENSSSCG00000026913	-	-	GO:0005488|GO:0016020|GO:0005515|GO:0031224|GO:0016021	binding|membrane|protein binding|intrinsic component of membrane|integral component of membrane	-	-	-	-	9:119612221-119635131	4	2	7	16	22	28	0.651955	0.278792	1.00092	2.31736	2.93643	4.1575	0.64389	3.1371	-2.28454	1.27e-07	1.26e-06	DOWN
ENSSSCG00000023057	LMO1	LIM domain only 1 (rhombotin 1) [Source:HGNC Symbol;Acc:HGNC:6641]	GO:0005623|GO:0002376|GO:0009987|GO:0008152|GO:0005488|GO:0005515|GO:0009058|GO:0009893|GO:0071704|GO:0043227|GO:0043229|GO:0044237|GO:0006807|GO:0008283|GO:0019222|GO:0007155|GO:0050794|GO:0001776|GO:0002682|GO:0005622|GO:0046649|GO:0051171|GO:0043169|GO	cell|immune system process|cellular process|metabolic process|binding|protein binding|biosynthetic process|positive regulation of metabolic process|organic substance metabolic process|membrane-bounded organelle|intracellular organelle|cellular metabolic p	-	-	-	-	9:1248307-1282660	25	28	34	7	15	9	5.14473	4.92905	6.13894	1.28025	2.5281	1.68736	5.40424	1.83191	1.56075	1.27e-07	1.27e-06	UP
ENSSSCG00000017078	GLRA1	glycine receptor, alpha 1 [Source:HGNC Symbol;Acc:HGNC:4326]	GO:0005623|GO:0022414|GO:0000003|GO:0050896|GO:0023052|GO:0004871|GO:0009987|GO:0005488|GO:0016020|GO:0045202|GO:0007610|GO:0005215|GO:0005515|GO:0042995|GO:0051641|GO:0007626|GO:0043227|GO:0044702|GO:0071944|GO:0051716|GO:0043229|GO:0023051|GO:0038023|GO	cell|reproductive process|reproduction|response to stimulus|signaling|signal transducer activity|cellular process|binding|membrane|synapse|behavior|transporter activity|protein binding|cell projection|cellular localization|locomotory behavior|membrane-bou	K05193	glycine receptor alpha-1[-]	ssc04080	Neuroactive ligand-receptor interaction - Sus scrofa (pig)	16:77356772-77407109	9	16	11	2	1	1	1.01091	1.53731	1.084	0.199588	0.0919638	0.102329	1.21074	0.131293	3.20502	1.31e-07	1.31e-06	UP
ENSSSCG00000001472	SLA-DOA	-	GO:0005623|GO:0050896|GO:0002376|GO:0009987|GO:0005488|GO:0016020|GO:0032502|GO:0002520|GO:0043234|GO:0005515|GO:0019882|GO:0071944|GO:0048856|GO:0002683|GO:0003823|GO:0050793|GO:0007155|GO:0005886|GO:0031224|GO:0006955|GO:0050794|GO:0002682|GO:0046649|GO	cell|response to stimulus|immune system process|cellular process|binding|membrane|developmental process|immune system development|protein complex|protein binding|antigen processing and presentation|cell periphery|anatomical structure development|negative	K06752	major histocompatibility complex, class II[-]	ssc05166|ssc05168|ssc05152|ssc05164|ssc04145|ssc04514|ssc05322|ssc05323|ssc05145|ssc05321|ssc05140|ssc04612|ssc05416|ssc05150|ssc04672|ssc04940	HTLV-I infection - Sus scrofa (pig)|Herpes simplex infection - Sus scrofa (pig)|Tuberculosis - Sus scrofa (pig)|Influenza A - Sus scrofa (pig)|Phagosome - Sus scrofa (pig)|Cell adhesion molecules (CAMs) - Sus scrofa (pig)|Systemic lupus erythematosus - Su	7:29545479-29549278	1	0	3	11	11	23	0.0773665	0	0.20373	0.756637	0.697269	1.62187	0.0936988	1.02526	-3.45181	1.53e-07	1.51e-06	DOWN
ENSSSCG00000023725	-	-	GO:0005488|GO:0097159|GO:0043169|GO:0003676|GO:0046872	binding|organic cyclic compound binding|cation binding|nucleic acid binding|metal ion binding	-	-	-	-	18:48507833-48682606	53	45	60	31	24	19	14.2356	10.3395	14.1399	7.39992	5.27942	4.64968	12.905	5.77634	1.1597	1.6e-07	1.57e-06	UP
ENSSSCG00000021221	-	-	GO:0005488|GO:0005515	binding|protein binding	-	-	-	-	8:53243631-53381033	22	25	33	48	67	65	7.37987	7.17381	9.71251	14.3095	18.4068	19.8652	8.08873	17.5272	-1.11561	1.6e-07	1.58e-06	DOWN
ENSSSCG00000024676	SRPK3	SRSF protein kinase 3 [Source:HGNC Symbol;Acc:HGNC:11402]	GO:0003824|GO:0009987|GO:0008152|GO:0005488|GO:0032502|GO:0005515|GO:0071704|GO:0048856|GO:0097159|GO:0016740|GO:0044237|GO:0036094|GO:0016772|GO:0009888|GO:0061061|GO:0001882|GO:0048513|GO:0019538|GO:0007275|GO:0000166|GO:0007517|GO:0060537|GO:0044267|GO	catalytic activity|cellular process|metabolic process|binding|developmental process|protein binding|organic substance metabolic process|anatomical structure development|organic cyclic compound binding|transferase activity|cellular metabolic process|small	-	-	-	-	X:142088727-142093193	53	93	61	27	34	37	3.95868	5.94212	3.99765	1.79227	2.07986	2.51787	4.63282	2.13	1.12104	1.74e-07	1.71e-06	UP
ENSSSCG00000011587	EFCAB12	uncharacterized protein LOC100511535 [Source:RefSeq peptide;Acc:NP_001230782]	GO:0005488|GO:0005515|GO:0043169|GO:0046872|GO:0005509	binding|protein binding|cation binding|metal ion binding|calcium ion binding	-	-	-	-	JH118914.1:2667-22332	10	19	15	3	5	0	0.905074	1.47102	1.1912	0.241324	0.3706	0	1.1891	0.203975	2.54341	1.81e-07	1.77e-06	UP
ENSSSCG00000016175	MREG	melanoregulin [Source:HGNC Symbol;Acc:HGNC:25478]	GO:0005623|GO:0009987|GO:0005488|GO:0032502|GO:0043234|GO:0005515|GO:0051641|GO:0043227|GO:0043229|GO:0048856|GO:0043473|GO:0005622|GO:0048869|GO:0031982|GO:0009888|GO:0005737|GO:0048066|GO:0051640|GO:0043231|GO:0006810|GO:0051649|GO:0050931|GO:0051650|GO	cell|cellular process|binding|developmental process|protein complex|protein binding|cellular localization|membrane-bounded organelle|intracellular organelle|anatomical structure development|pigmentation|intracellular|cellular developmental process|vesicle	-	-	-	-	15:131015871-131156451	25	33	28	9	10	13	3.77038	4.25743	3.70516	1.20625	1.23521	1.78621	3.91099	1.40922	1.47264	1.84e-07	1.8e-06	UP
ENSSSCG00000013576	STXBP2	syntaxin binding protein 2 [Source:HGNC Symbol;Acc:HGNC:11445]	GO:0005623|GO:0050896|GO:0002376|GO:0009987|GO:0005488|GO:0016020|GO:0005576|GO:0045177|GO:0043234|GO:0005515|GO:0001909|GO:0043227|GO:0071944|GO:0043229|GO:0005886|GO:0006955|GO:0012505|GO:0005622|GO:1903561|GO:0016324|GO:0031982|GO:0070062|GO:0005737|GO	cell|response to stimulus|immune system process|cellular process|binding|membrane|extracellular region|apical part of cell|protein complex|protein binding|leukocyte mediated cytotoxicity|membrane-bounded organelle|cell periphery|intracellular organelle|pl	-	-	-	-	2:71843351-71852239	8	8	10	26	28	29	0.624005	0.533812	0.684388	1.80233	1.78871	2.06094	0.614068	1.88399	-1.61732	1.93e-07	1.88e-06	DOWN
ENSSSCG00000012905	TMEM134	transmembrane protein 134 [Source:HGNC Symbol;Acc:HGNC:26142]	GO:0016020|GO:0031224|GO:0016021	membrane|intrinsic component of membrane|integral component of membrane	-	-	-	-	2:3775765-3782603	42	55	68	28	30	23	2.15408	2.41305	3.06004	1.27626	1.26015	1.07476	2.54239	1.20372	1.07868	1.94e-07	1.89e-06	UP
ENSSSCG00000028067	-	-	GO:0031012|GO:0005198|GO:0005488|GO:0005576|GO:0005515|GO:0005578|GO:0005201|GO:0043169|GO:0046872|GO:0005509	extracellular matrix|structural molecule activity|binding|extracellular region|protein binding|proteinaceous extracellular matrix|extracellular matrix structural constituent|cation binding|metal ion binding|calcium ion binding	-	-	-	-	2:136696056-136712099	15	18	14	0	5	5	3.57916	3.67406	2.93093	0	0.977036	1.08693	3.39472	0.68799	2.30283	2.22e-07	2.14e-06	UP
ENSSSCG00000023957	CFAP126	cilia and flagella associated protein 126 [Source:HGNC Symbol;Acc:HGNC:32325]	GO:0005623|GO:0009987|GO:0005488|GO:0016020|GO:0016043|GO:0045177|GO:0005515|GO:0005929|GO:0042995|GO:0071944|GO:0043229|GO:0005886|GO:0005622|GO:0016324|GO:0006996|GO:0036064|GO:0072372|GO:0030030|GO:0044782|GO:0005856|GO:0005815|GO:0015630	cell|cellular process|binding|membrane|cellular component organization|apical part of cell|protein binding|cilium|cell projection|cell periphery|intracellular organelle|plasma membrane|intracellular|apical plasma membrane|organelle organization|ciliary ba	-	-	-	-	4:96987357-96990714	56	62	50	27	26	33	8.55775	8.10496	6.70407	3.66692	3.25409	4.59458	7.78892	3.83853	1.02087	2.3e-07	2.21e-06	UP
ENSSSCG00000029359	PHLDA3	pleckstrin homology-like domain, family A, member 3 [Source:HGNC Symbol;Acc:HGNC:8934]	GO:0005623|GO:0050896|GO:0023052|GO:0009987|GO:0005488|GO:0016020|GO:0005576|GO:0043227|GO:0071944|GO:0051716|GO:0023051|GO:0023057|GO:0008289|GO:0005886|GO:0050794|GO:0006950|GO:1903561|GO:0031982|GO:0007165|GO:0070062|GO:0010646|GO:0010942|GO:0008219|GO	cell|response to stimulus|signaling|cellular process|binding|membrane|extracellular region|membrane-bounded organelle|cell periphery|cellular response to stimulus|regulation of signaling|negative regulation of signaling|lipid binding|plasma membrane|regul	-	-	-	-	10:28233388-28235940	43	83	82	35	26	34	5.01415	8.27925	8.38958	3.62712	2.48305	3.61215	7.22766	3.24077	1.15719	2.41e-07	2.31e-06	UP
ENSSSCG00000015138	C11orf63	chromosome 11 open reading frame 63 [Source:HGNC Symbol;Acc:HGNC:26288]	GO:0009987|GO:0032502|GO:0016043|GO:0048856|GO:0009653|GO:0048646|GO:0048869|GO:0050878|GO:0022607|GO:0060322|GO:0007420|GO:0006996|GO:0048513|GO:0007275|GO:0007017|GO:0030030|GO:0006810|GO:0007589|GO:0044782|GO:0007417|GO:0030031|GO:0000226|GO:0035082|GO	cellular process|developmental process|cellular component organization|anatomical structure development|anatomical structure morphogenesis|anatomical structure formation involved in morphogenesis|cellular developmental process|regulation of body fluid lev	-	-	-	-	9:55172134-55233170	10	10	9	1	0	1	0.44646	0.381911	0.352561	0.0396675	0	0.0406749	0.393644	0.0267808	3.87762	2.47e-07	2.37e-06	UP
ENSSSCG00000027756	-	-	GO:0009987|GO:0008152|GO:0005488|GO:0005515|GO:0009058|GO:0071704|GO:0097159|GO:0044237|GO:0006807|GO:0036094|GO:0019222|GO:0050794|GO:0051171|GO:0001882|GO:0006725|GO:0031323|GO:0044249|GO:0000166|GO:1901360|GO:0046483|GO:0006139|GO:0034645|GO:0009059|GO	cellular process|metabolic process|binding|protein binding|biosynthetic process|organic substance metabolic process|organic cyclic compound binding|cellular metabolic process|nitrogen compound metabolic process|small molecule binding|regulation of metabol	-	-	-	-	JH118819.1:35735-58655	2	3	4	18	15	15	0.191825	0.246088	0.336562	1.5341	1.17816	1.31059	0.258158	1.34095	-2.37693	2.58e-07	2.47e-06	DOWN
ENSSSCG00000023993	CD96	-	GO:0005488|GO:0016020|GO:0005515|GO:0031224|GO:0016021	binding|membrane|protein binding|intrinsic component of membrane|integral component of membrane	-	-	-	-	13:158860323-158915497	2	3	1	10	16	16	0.0976656	0.125293	0.0428285	0.433917	0.639825	0.711758	0.0885956	0.595166	-2.74799	2.59e-07	2.48e-06	DOWN
[truncated: 532 more rows]
