# Supplementary material for: Methylome and Transcriptome-Based Integration Analysis Identified Molecular Signatures Associated With Meningitis Induced by Glaesserella parasuis
Source: Front Immunol. 2022 Feb 25;13:840399. doi: 10.3389/fimmu.2022.840399 (PMC8913945; doi:10.3389/fimmu.2022.840399)
Supplement: Supplementary file 10 [file DataSheet_8.xls]

## Sheet: 2，4 quadrant
Supplementary file 8. Differentially expressed regions (DMRs) that wree inversely correlated with the expression of mRNAs.
chr	start	end	gene_id	gene_name.x	diff.Methy.x	gene_name.y	log2FC	Pvalue	color	length	nCG	meanMethy1	meanMethy2	diff.Methy.y	areaStat	Annotation	Dist.to.TSS	Nearest.PromoterID	Nearest.CGI	Dist.to.CGI	gene_name	description
chr14	1209785	1210040	ENSSSCG00000009584	SEMA4D	-0.288394	SEMA4D	1.2656	2.03e-91	two	256	15	0.440654	0.729048	-0.288394	-70.5521	promoter-TSS (ENSSSCT00000010505)	-425	ENSSSCT00000033039	CpG:_25	-14006	SEMA4D	semaphorin 4
chr5	67770490	67770544	ENSSSCG00000000716	KCNA1	-0.227331	KCNA1	1.23645	2.78e-59	two	55	5	0.087007	0.314338	-0.227331	-15.3639	promoter-TSS (ENSSSCT00000000779)	-367		CpG:_90	0	KCNA1	NA
chr12	63498705	63498910	ENSSSCG00000018058	ARHGAP23	-0.269432	ARHGAP23	0.944065	8.76e-53	two	206	13	0.460247	0.729679	-0.269432	-62.573	promoter-TSS (ENSSSCT00000027800)	57	ENSSSCT00000027800	CpG:_71	4007	ARHGAP23	NA
chr4	139649942	139650044	ENSSSCG00000006924	GBP1	0.237909	GBP1	-1.18583	7.35e-52	four	103	6	0.762664	0.524754	0.237909	21.4204	promoter-TSS (ENSSSCT00000007584)	-965	ENSSSCT00000007584	CpG:_81	26294	GBP1	NA
chr1	2657462	2657568	ENSSSCG00000004017	FRMD1	-0.213235	FRMD1	2.12614	1.36e-34	two	107	12	0.448889	0.662124	-0.213235	-47.6137	promoter-TSS (ENSSSCT00000004442)	-382	ENSSSCT00000004442	CpG:_16	-1130	FRMD1	FERM domain-containing protein 1
chr6	58298649	58298884	ENSSSCG00000003344	VWA1	-0.205367	VWA1	1.54658	1.58e-26	two	236	14	0.115628	0.320995	-0.205367	-97.1891	promoter-TSS (ENSSSCT00000003713)	-257	ENSSSCT00000003713	CpG:_76	0	VWA1	NA
chrX	48094511	48094801	ENSSSCG00000012292	SYP	0.259055	SYP	-0.635533	3.45e-26	four	291	17	0.352861	0.0938059	0.259055	81.4606	promoter-TSS (ENSSSCT00000035417)	-23	ENSSSCT00000013441	CpG:_46	0	SYP	NA
chr14	12397154	12397955	ENSSSCG00000009666	EPHX2	-0.226564	EPHX2	0.600899	1.67e-21	two	802	28	0.12068	0.347243	-0.226564	-107.456	promoter-TSS (ENSSSCT00000010599)	-196	ENSSSCT00000010599	CpG:_39	0	EPHX2	soluble epoxide hydrolase / lipid-phosphate phosphatase
chr15	147379271	147379453	ENSSSCG00000016295	NGEF	0.226418	NGEF	-0.681939	1.06e-20	four	183	8	0.604412	0.377994	0.226418	37.5839	promoter-TSS (ENSSSCT00000017744)	-917	ENSSSCT00000017744	CpG:_194	0	NGEF	neuronal guanine nucleotide exchange factor
chr18	20818579	20818705	ENSSSCG00000016579	CCDC136	0.290461	CCDC136	-0.711412	1.22e-20	four	127	6	0.873421	0.582961	0.290461	19.5879	promoter-TSS (ENSSSCT00000018049)	-308		CpG:_37	5901	CCDC136	NA
chr3	9966648	9966850	ENSSSCG00000025486	MDH2	0.315652	MDH2	-0.63798	1.28e-16	four	203	7	0.644718	0.329066	0.315652	26.7395	promoter-TSS (ENSSSCT00000028089)	-780	ENSSSCT00000028089	CpG:_61	-578	MDH2	malate dehydrogenase
chr3	72176869	72176978	ENSSSCG00000008292	TET3	-0.428681	TET3	0.60621	4.98e-16	two	110	18	0.0721178	0.500798	-0.428681	-93.2383	promoter-TSS (ENSSSCT00000009081)	71	ENSSSCT00000009081	CpG:_112	0	TET3	NA
chr6	152364082	152364499	ENSSSCG00000003895	EFCAB14	-0.180695	EFCAB14	0.546508	2.66e-14	two	418	25	0.0831202	0.263815	-0.180695	-122.5	promoter-TSS (ENSSSCT00000004309)	-380	ENSSSCT00000004309	CpG:_50	0	EFCAB14	NA
chr1	3715875	3715936	ENSSSCG00000004020	SFT2D1	-0.196698	SFT2D1	0.677343	5.48e-14	two	62	12	0.126668	0.323366	-0.196698	-68.6149	promoter-TSS (ENSSSCT00000004445)	-496	ENSSSCT00000004445	CpG:_90	81	SFT2D1	NA
chr5	17901633	17901735	ENSSSCG00000000233	ACVR1B	0.443371	ACVR1B	-0.5302	6.39e-12	four	103	20	0.551043	0.107672	0.443371	111.142	promoter-TSS (ENSSSCT00000000252)	-25	ENSSSCT00000000252	CpG:_32	100	ACVR1B	activin receptor type-1B
chr6	74609291	74609523	ENSSSCG00000003524	C1QA	0.220954	C1QA	-1.14404	7.08e-11	four	233	4	0.732209	0.511256	0.220954	16.377	promoter-TSS (ENSSSCT00000003915)	-505		CpG:_18	19737	C1QA	complement C1q subcomponent subunit A
chr7	12309235	12309521	ENSSSCG00000001062	DTNBP1	0.209873	DTNBP1	-0.775511	1.13e-09	four	287	26	0.281565	0.071692	0.209873	123.197	promoter-TSS (ENSSSCT00000001157)	-96	ENSSSCT00000001157	CpG:_57	0	DTNBP1	NA
chr2	3748467	3748570	ENSSSCG00000012903	PITPNM1	0.252207	PITPNM1	-0.504504	1.75e-09	four	104	43	0.388116	0.135909	0.252207	306.527	promoter-TSS (ENSSSCT00000014106)	-61	ENSSSCT00000014106	CpG:_99	0	PITPNM1	NA
chr9	81643149	81643239	ENSSSCG00000015328	SGCE	-0.151095	SGCE	0.745975	4.08e-09	two	91	23	0.539976	0.69107	-0.151095	-105.082	promoter-TSS (ENSSSCT00000016701)	-342		CpG:_30	0	SGCE	NA
chr17	52520373	52520744	ENSSSCG00000021255	ADA	-0.296933	ADA	0.987875	3.62e-08	two	372	8	0.433376	0.73031	-0.296933	-35.4382	promoter-TSS (ENSSSCT00000030066)	24		CpG:_90	18613	ADA	NA
chr2	71843029	71843344	ENSSSCG00000013576	STXBP2	0.32668	STXBP2	-1.61732	1.93e-07	four	316	20	0.45739	0.130709	0.32668	118.126	promoter-TSS (ENSSSCT00000014828)	-165	ENSSSCT00000014828	CpG:_51	0	STXBP2	NA
chrX	125077469	125077544	ENSSSCG00000021375	HS6ST2	0.244921	HS6ST2	-0.503307	8.92e-07	four	76	11	0.358394	0.113473	0.244921	36.4844	promoter-TSS (ENSSSCT00000035713)	507	ENSSSCT00000022541	CpG:_242	0	HS6ST2	heparan sulfate 6-O-sulfotransferase HS6ST2 [EC:2.8.2.-]
chr6	64046346	64046430	ENSSSCG00000003395	CH242-402I11.1	0.200453	CH242-402I11.1	-0.770688	1.64e-06	four	85	4	0.759356	0.558903	0.200453	14.3071	promoter-TSS (ENSSSCT00000036263)	-248	ENSSSCT00000036263	CpG:_37	-3653	CH242-402I11.1	phosphatidylinositol-4,5-bisphosphate 3-kinase
chr14	51540689	51540802	ENSSSCG00000010031	SFI1	0.149493	SFI1	-0.77249	2.08e-06	four	114	18	0.236603	0.0871106	0.149493	125.772	promoter-TSS (ENSSSCT00000010988)	-89		CpG:_93	0	SFI1	NA
chr7	45123990	45124077	ENSSSCG00000001702	SLC35B2	-0.235755	SLC35B2	0.543762	3.87e-06	two	88	5	0.109982	0.345737	-0.235755	-18.2985	promoter-TSS (ENSSSCT00000001902)	-567	ENSSSCT00000001902	CpG:_62	-53	SLC35B2	NA
chr15	22098608	22098762	ENSSSCG00000015706	LYPD1	0.193233	LYPD1	-0.614008	7.19e-06	four	155	30	0.370518	0.177285	0.193233	123.781	promoter-TSS (ENSSSCT00000017106)	88		CpG:_183	0	LYPD1	NA
chr1	264135116	264135201	ENSSSCG00000005316	TPM2	0.252323	TPM2	-0.665355	1.97e-05	four	86	6	0.38405	0.131728	0.252323	19.4452	promoter-TSS (ENSSSCT00000005854)	-422	ENSSSCT00000005854	CpG:_24	13506	TPM2	tropomyosin 2
chrX	22475239	22475311	ENSSSCG00000020801	ARX	0.298083	ARX	-0.713971	3.98e-05	four	73	6	0.40332	0.105237	0.298083	26.7199	promoter-TSS (ENSSSCT00000032103)	335		CpG:_107	0	ARX	NA
chr1	284589146	284589269	ENSSSCG00000023714	SLC31A2	-0.205331	SLC31A2	0.935773	0.000128458	two	124	6	0.120481	0.325813	-0.205331	-25.757	promoter-TSS (ENSSSCT00000029639)	-113		CpG:_59	0	SLC31A2	NA
chr2	9178746	9178908	ENSSSCG00000013073	FADS3	0.374878	FADS3	-0.568935	0.000317462	four	163	21	0.459585	0.0847071	0.374878	103.4	promoter-TSS (ENSSSCT00000014290)	-190	ENSSSCT00000014290	CpG:_25	0	FADS3	NA
chr12	26288285	26288663	ENSSSCG00000017578	ITGA3	0.290249	ITGA3	-0.575724	0.000902646	four	379	8	0.805666	0.515418	0.290249	30.922	promoter-TSS (ENSSSCT00000032711)	-535	ENSSSCT00000032711	CpG:_56	7241	ITGA3	integrin alpha 3
chr4	83968132	83968197	ENSSSCG00000006256	SOX17	-0.322156	SOX17	0.671368	0.00215108	two	66	10	0.0602046	0.38236	-0.322156	-58.3444	promoter-TSS (ENSSSCT00000006855)	-51	ENSSSCT00000006855	CpG:_246	0	SOX17	transcription factor SOX17 (SOX group F)
chr3	1085993	1086249	ENSSSCG00000007557	MICALL2	0.292243	MICALL2	-0.521729	0.00680655	four	257	19	0.370015	0.0777721	0.292243	110.53	promoter-TSS (ENSSSCT00000008289)	-553	ENSSSCT00000008289	CpG:_99	0	MICALL2	NA
chr15	62143790	62143887	ENSSSCG00000015846	RBPMS	-0.214962	RBPMS	0.678682	0.00840914	two	98	15	0.0666848	0.281647	-0.214962	-103.052	promoter-TSS (ENSSSCT00000017254)	-243	ENSSSCT00000017254	CpG:_107	0	RBPMS	NA
chr3	60577008	60577203	ENSSSCG00000008213	CD8B	0.287936	CD8B	-1.37948	0.0155873	four	196	6	0.597851	0.309915	0.287936	32.2486	promoter-TSS (ENSSSCT00000008994)	-290	ENSSSCT00000008994	CpG:_41	0	CD8B	CD8B antigen, beta polypeptide
chr6	69394697	69394995	ENSSSCG00000003467	SLC25A34	0.267687	SLC25A34	-1.24861	0.0223549	four	299	9	0.75954	0.491853	0.267687	33.5215	promoter-TSS (ENSSSCT00000003853)	45	ENSSSCT00000003853	CpG:_22	-6361	SLC25A34	NA
chr13	143144421	143144642	ENSSSCG00000023527	NRROS	0.257353	NRROS	-0.717378	0.0269527	four	222	4	0.780409	0.523056	0.257353	14.0134	promoter-TSS (ENSSSCT00000026267)	-477		CpG:_39	-307	NRROS	NA
chr2	147115845	147116067	ENSSSCG00000014347	PROB1	0.192735	PROB1	-0.8073	0.0278288	four	223	20	0.334351	0.141616	0.192735	87.5544	promoter-TSS (ENSSSCT00000015675)	-200		CpG:_313	0	PROB1	NA
chrX	12895226	12895450	ENSSSCG00000012135	FIGF	0.331486	FIGF	-1.69675	0.0308972	four	225	6	0.763218	0.431732	0.331486	27.7878	promoter-TSS (ENSSSCT00000013274)	-961	ENSSSCT00000013274	CpG:_86	-47752	FIGF	vascular endothelial growth factor C/D
chr12	1149368	1149528	ENSSSCG00000026155	FSCN2	0.235005	FSCN2	-2.36579	0.0352702	four	161	17	0.800875	0.565871	0.235005	67.0698	promoter-TSS (ENSSSCT00000024097)	-278	ENSSSCT00000024097	CpG:_161	0	FSCN2	NA
