# Supplementary material for: Methylome and Transcriptome-Based Integration Analysis Identified Molecular Signatures Associated With Meningitis Induced by Glaesserella parasuis
Source: Front Immunol. 2022 Feb 25;13:840399. doi: 10.3389/fimmu.2022.840399 (PMC8913945; doi:10.3389/fimmu.2022.840399)
Supplement: Supplementary file 11 [file DataSheet_9.xls]

## Sheet: 1，3 quadrant
Supplementary file 9. Differentially expressed regions (DMRs) that wree possitively correlated with the expression of mRNAs.
chr	start	end	gene_id	gene_name.x	diff.Methy.x	gene_name.y	log2FC	Pvalue	color	length	nCG	meanMethy1	meanMethy2	diff.Methy.y	areaStat	Annotation	Dist.to.TSS	Nearest.PromoterID	Nearest.CGI	Dist.to.CGI	gene_name	description
chr15	147077068	147077251	ENSSSCG00000016290	EFHD1	0.157455	EFHD1	1.75748	5.2e-122	one	184	24	0.250807	0.0933519	0.157455	149.887	promoter-TSS (ENSSSCT00000017739)	-101		CpG:_131	0	EFHD1	NA
chr2	82278202	82278333	ENSSSCG00000014039	RGS14	0.306976	RGS14	1.39633	8.62e-91	one	132	5	0.740221	0.433245	0.306976	17.185	promoter-TSS (ENSSSCT00000015336)	-622	ENSSSCT00000015336	CpG:_23	-4620	RGS14	regulator of G-protein signaling 14
chr1	47894236	47894343	ENSSSCG00000004244	MAN1A1	0.192587	MAN1A1	1.15519	4.39e-55	one	108	20	0.300154	0.107567	0.192587	105.532	promoter-TSS (ENSSSCT00000004691)	-395		CpG:_104	0	MAN1A1	mannosyl-oligosaccharide alpha-1,2-mannosidase
chr18	3019428	3020032	ENSSSCG00000016420	INSIG1	0.251759	INSIG1	0.905562	3.58e-43	one	605	91	0.331358	0.0795987	0.251759	708.803	promoter-TSS (ENSSSCT00000017880)	-90	ENSSSCT00000017880	CpG:_94	0	INSIG1	NA
chr15	62905683	62905760	ENSSSCG00000015850	DUSP4	0.182367	DUSP4	0.930212	6.05e-28	one	78	20	0.270108	0.0877411	0.182367	123.42	promoter-TSS (ENSSSCT00000017258)	-308		CpG:_283	0	DUSP4	dual specificity MAP kinase phosphatase
chr1	21342286	21342394	ENSSSCG00000004117	RAB32	-0.230453	RAB32	-1.14226	5.64e-26	three	109	14	0.198928	0.42938	-0.230453	-71.6133	promoter-TSS (ENSSSCT00000004552)	-124	ENSSSCT00000004552	CpG:_102	0	RAB32	NA
chr12	21082210	21082357	ENSSSCG00000017421	ACLY	0.245084	ACLY	0.761756	2.9e-25	one	148	8	0.754875	0.509791	0.245084	41.7762	promoter-TSS (ENSSSCT00000018965)	-634		CpG:_115	146	ACLY	NA
chr13	35573681	35573762	ENSSSCG00000025416	CAMKV	-0.228606	CAMKV	-0.584215	1.05e-18	three	82	5	0.165001	0.393607	-0.228606	-19.8174	promoter-TSS (ENSSSCT00000024380)	12	ENSSSCT00000024380	CpG:_50	0	CAMKV	NA
chr4	20637466	20637581	ENSSSCG00000006003	MAL2	-0.158245	MAL2	-0.517319	1.7e-17	three	116	34	0.0647566	0.223002	-0.158245	-256.772	promoter-TSS (ENSSSCT00000006587)	95		CpG:_64	0	MAL2	NA
chr9	14135674	14135915	ENSSSCG00000014891	GAB2	0.303609	GAB2	0.81947	6.23e-16	one	242	11	0.406051	0.102442	0.303609	56.054	promoter-TSS (ENSSSCT00000016246)	-109		CpG:_21	0	GAB2	NA
chr8	146872122	146872172	ENSSSCG00000009256	ANTXR2	-0.130414	ANTXR2	-0.907751	1.48e-13	three	51	21	0.0736006	0.204015	-0.130414	-133.173	promoter-TSS (ENSSSCT00000010136)	-429	ENSSSCT00000010136	CpG:_113	0	ANTXR2	NA
chr9	6535685	6535739	ENSSSCG00000014780	TRIM21	-0.441199	TRIM21	-1.14779	2.47e-11	three	55	4	0.436908	0.878106	-0.441199	-14.6779	promoter-TSS (ENSSSCT00000016131)	-409	ENSSSCT00000016131	CpG:_35	307	TRIM21	tripartite motif-containing protein 21
chr11	150048	150372	ENSSSCG00000025308	IL17D	-0.262473	IL17D	-1.10402	4.62e-09	three	325	21	0.107496	0.36997	-0.262473	-161.223	promoter-TSS (ENSSSCT00000030327)	-11	ENSSSCT00000034892	CpG:_100	0	IL17D	interleukin 17D
chr1	314151624	314151889	ENSSSCG00000005858	RNF208	-0.178052	RNF208	-1.27287	4.17e-08	three	266	99	0.107811	0.285863	-0.178052	-557.896	promoter-TSS (ENSSSCT00000006437)	-231	ENSSSCT00000006436	CpG:_160	0	RNF208	NA
chr3	90739773	90739870	ENSSSCG00000008404	MTIF2	-0.238224	MTIF2	-0.5119	4.99e-08	three	98	4	0.173633	0.411857	-0.238224	-18.1196	promoter-TSS (ENSSSCT00000009201)	-538		CpG:_26	329	MTIF2	NA
chr13	91593712	91593844	ENSSSCG00000022031	CHST2	-0.164275	CHST2	-0.816816	2.71e-07	three	133	17	0.0495025	0.213778	-0.164275	-147.01	promoter-TSS (ENSSSCT00000023649)	-955	ENSSSCT00000023649	CpG:_275	0	CHST2	carbohydrate 6-sulfotransferase 2 [EC:2.8.2.-]
chr18	6650731	6651216	ENSSSCG00000016444	TMEM176B	-0.187514	TMEM176B	-1.07714	5.43e-07	three	486	9	0.32024	0.507754	-0.187514	-15.9894	promoter-TSS (ENSSSCT00000028367)	61		CpG:_40	-19195	TMEM176B	NA
chr12	4860678	4860767	ENSSSCG00000023362	RHBDF2	-0.235103	RHBDF2	-1.76217	6.01e-07	three	90	9	0.310076	0.545179	-0.235103	-30.0558	promoter-TSS (ENSSSCT00000022857)	-762	ENSSSCT00000018695	CpG:_69	514	RHBDF2	NA
chr3	16924342	16924410	ENSSSCG00000007739	GUSB	-0.254606	GUSB	-0.506095	7.6e-06	three	69	8	0.0825072	0.337113	-0.254606	-47.5576	promoter-TSS (ENSSSCT00000008484)	-381	ENSSSCT00000008484	CpG:_90	0	GUSB	beta-glucuronidase
chr3	16924181	16924277	ENSSSCG00000007739	GUSB	-0.219999	GUSB	-0.506095	7.6e-06	three	97	10	0.126313	0.346311	-0.219999	-56.1735	promoter-TSS (ENSSSCT00000008484)	-528	ENSSSCT00000008484	CpG:_90	0	GUSB	beta-glucuronidase
chrX	122015430	122015516	ENSSSCG00000030843	NA	0.23504	APLN	1.87279	1.41e-05	one	87	11	0.353811	0.118772	0.23504	36.0827	promoter-TSS (ENSSSCT00000034129)	-283	ENSSSCT00000034129	CpG:_118	0	NA	NA
chr3	40683514	40683693	ENSSSCG00000022630	FLYWCH2	0.267885	FLYWCH2	0.866731	1.83e-05	one	180	19	0.36001	0.0921248	0.267885	88.5236	promoter-TSS (ENSSSCT00000028658)	-241		CpG:_67	0	FLYWCH2	NA
chr1	285795291	285795423	ENSSSCG00000005487	NA	0.381439	COL27A1	0.6966	7.09e-05	one	133	5	0.54684	0.165401	0.381439	27.502	promoter-TSS (ENSSSCT00000006033)	-622		CpG:_61	8	NA	NA
chr6	96503535	96503784	ENSSSCG00000003693	MYOM1	-0.251465	MYOM1	-0.678823	9.36e-05	three	250	4	0.592608	0.844073	-0.251465	-20.035	promoter-TSS (ENSSSCT00000028416)	-983	ENSSSCT00000028416	CpG:_59	-51510	MYOM1	NA
chr4	797629	797708	ENSSSCG00000005926	PARP10	-0.166011	PARP10	-1.06548	0.000203265	three	80	4	0.609825	0.775835	-0.166011	-26.7831	promoter-TSS (ENSSSCT00000006506)	-638		CpG:_21	-1218	PARP10	NA
chr12	26250491	26250700	ENSSSCG00000017578	ITGA3	-0.138319	ITGA3	-0.575724	0.000902646	three	210	35	0.0881062	0.226426	-0.138319	-244.872	promoter-TSS (ENSSSCT00000036562)	-11	ENSSSCT00000036562	CpG:_101	0	ITGA3	integrin alpha 3
chr9	3897028	3897233	ENSSSCG00000014622	DNHD1	0.293101	DNHD1	0.579376	0.00191273	one	206	9	0.519426	0.226325	0.293101	38.321	promoter-TSS (ENSSSCT00000015972)	-79		CpG:_51	436	DNHD1	NA
chr9	82185720	82185990	ENSSSCG00000029515	PON3	-0.277409	PON3	-1.13543	0.00434301	three	271	5	0.305422	0.582831	-0.277409	-16.7719	promoter-TSS (ENSSSCT00000027856)	69	ENSSSCT00000027856	CpG:_31	28376	PON3	NA
chr12	12359280	12359500	ENSSSCG00000017261	ARSG	-0.250419	ARSG	-0.590296	0.010652	three	221	5	0.235859	0.486277	-0.250419	-24.042	promoter-TSS (ENSSSCT00000018790)	-318	ENSSSCT00000018790	CpG:_44	-28	ARSG	arylsulfatase G [EC:3.1.6.-]
chr8	108196821	108196963	ENSSSCG00000009083	SPRY1	0.245678	SPRY1	0.671091	0.0237206	one	143	16	0.344165	0.0984877	0.245678	76.0723	promoter-TSS (ENSSSCT00000009949)	-233		CpG:_187	0	SPRY1	NA
chr6	59558118	59558364	ENSSSCG00000021490	PRDM16	-0.271192	PRDM16	-0.580408	0.0252344	three	247	11	0.489786	0.760978	-0.271192	-56.6632	promoter-TSS (ENSSSCT00000025435)	38		CpG:_37	0	PRDM16	NA
chr3	75437883	75438064	ENSSSCG00000008326	TGFA	0.223431	TGFA	Inf	0.0312533	one	182	4	0.91066	0.687229	0.223431	14.9924	promoter-TSS (ENSSSCT00000009118)	-82	ENSSSCT00000009118	CpG:_63	24068	TGFA	NA
chr4	81524158	81524224	ENSSSCG00000006240	FAM110B	0.160253	FAM110B	0.608333	0.0470469	one	67	17	0.285261	0.125009	0.160253	71.967	promoter-TSS (ENSSSCT00000006838)	-26	ENSSSCT00000006838	CpG:_182	0	FAM110B	NA
